# Supplementary material for: HLA-DRB1 allelic epitopes that associate with autoimmune disease risk or protection activate reciprocal macrophage polarization
Source: Sci Rep. 2021 Jan 28;11:2599. doi: 10.1038/s41598-021-82195-3 (PMC7844024; doi:10.1038/s41598-021-82195-3)
Supplement: Supplementary file 1 — Supplementary Information 1. [file 41598_2021_82195_MOESM1_ESM.xlsx]

## Sheet: File S1A
File S1A: List of all 65-79*SE-modulated DEGs under M1 polarizing conditions (Padj <0.05, Fold Change >1.5)
	baseMean	log2FoldChange	FC	pvalue	-Log10(padj)	padj
Ly6a	2318.25	9.36422	659.037	2.48193e-124	120.917	1.21009e-121
H2-Eb1	10667.6	9.22491	598.377	5.24322e-294	289.457	3.49373e-290
H2-Aa	8801.33	9.17944	579.811	1.69551e-161	157.832	1.47362e-158
Gbp4	2206.73	9.01924	518.873	1.48772e-146	143.018	9.59337e-144
Serpina3f	902.585	8.66968	407.226	7.82523e-51	48.2322	5.85866e-49
H2-Ab1	7906.54	8.63275	396.931	3.61829e-220	216.141	7.23296e-217
Gbp2	3257.29	8.30577	316.436	0	#NUM!	0
Serpina3g	476.459	8.05494	265.937	7.37185e-45	42.3408	4.56233e-43
Iigp1	1451.22	7.95014	247.303	2.19049e-98	95.1975	6.34606e-96
Cxcl9	591.413	7.77127	218.466	5.60253e-46	43.4394	3.63618e-44
Gbp2b	3340.82	7.60074	194.111	1.51046e-195	191.599	2.51617e-192
H2-DMb1	612.87	7.24051	151.221	3.66291e-91	88.0648	8.61429e-89
C1qb	559.7	7.05139	132.641	7.11971e-108	104.579	2.63561e-105
Upp1	447.371	6.94409	123.135	4.79424e-146	142.524	2.9949e-143
Tgtp2	538.486	6.94139	122.904	1.58573e-102	99.2914	5.11269e-100
Gbp5	236.937	6.61985	98.3495	4.97814e-33	30.7313	1.85659e-31
C1qa	187.647	6.58602	96.0702	1.87453e-34	32.1244	7.5094e-33
Fgl2	364.319	6.54019	93.0664	1.53597e-36	34.1679	6.79293e-35
C1qc	611.411	6.5044	90.786	6.70415e-64	61.1353	7.32327e-62
Ciita	247.059	6.2455	75.8724	8.38443e-31	28.5632	2.73417e-29
Gbp3	785.502	6.10133	68.6567	7.34958e-233	228.532	2.93836e-229
Gm4951	191.342	5.92021	60.5563	6.31821e-37	34.547	2.83823e-35
Tgtp1	109.945	5.77456	54.7412	5.83181e-30	27.7463	1.79351e-28
Klrk1	67.7788	5.73935	53.4214	3.79177e-31	28.8978	1.2654e-29
Slamf8	1586.42	5.71356	52.475	2.64567e-223	219.055	8.81447e-220
Zbp1	740.959	5.64574	50.0654	3.44571e-274	269.764	1.722e-270
Gbp10	86.1195	5.53788	46.4588	6.06472e-28	25.7755	1.67682e-26
Plbd1	80.3713	5.51966	45.8756	3.59202e-30	27.948	1.12723e-28
Ccl12	55.4458	5.32811	40.1718	1.5026e-26	24.4128	3.86576e-25
Aif1	971.943	5.23637	37.6967	2.37861e-162	158.665	2.16129e-159
Cxcl11	61.759	5.21873	37.2388	7.50213e-29	26.6616	2.17976e-27
Clec9a	87.6338	5.18664	36.4195	2.35624e-35	33.0009	9.97909e-34
Ifi205	102.34	5.11892	34.7496	8.58221e-52	49.1839	6.54803e-50
H2-DMb2	290.018	5.04642	33.0465	1.05843e-92	89.5883	2.58024e-90
Gbp11	95.7827	5.01902	32.4247	1.81203e-27	25.3108	4.88833e-26
F830016B08Rik	130.432	4.89473	29.7483	6.18542e-29	26.7429	1.8077e-27
Ptgs2	3646.79	4.88907	29.6317	3.70895e-90	87.0644	8.62114e-88
Fpr2	95.0629	4.84799	28.7998	3.06908e-43	40.75	1.77829e-41
Gbp6	51.9867	4.79467	27.7549	3.86998e-23	21.1049	7.8539e-22
Ccl7	176.967	4.73569	26.6431	1.99898e-71	68.5774	2.64633e-69
Pla2g16	256.72	4.54783	23.3902	1.35677e-106	103.323	4.7582e-104
Ptger2	50.527	4.46688	22.1138	6.77554e-31	28.6521	2.22768e-29
Bcl2a1a	149.241	4.44676	21.8077	4.19681e-78	75.1662	6.82067e-76
Tcp11x2	148.532	4.39638	21.0592	1.96261e-88	85.3701	4.26442e-86
A530032D15Rik	185.066	4.36634	20.6253	1.75788e-129	126.022	9.49732e-127
C1s1	28.7917	4.33617	20.1985	4.35538e-22	20.0822	8.27606e-21
Cxcl10	115.864	4.28192	19.453	2.23196e-64	61.6058	2.47871e-62
Acod1	4722.34	4.24923	19.0172	1.64627e-60	57.7902	1.62113e-58
Serpine1	351.505	4.15388	17.8009	1.85066e-80	77.4926	3.21693e-78
Nos2	3267.52	4.13424	17.5602	2.38044e-53	50.7205	1.9034e-51
Slamf7	822.063	4.11508	17.3285	4.12078e-149	145.516	3.0509e-146
Edn1	22.499	4.10613	17.2214	2.20672e-17	15.5117	3.07832e-16
Dnase1l3	38.4956	4.10123	17.1631	1.28934e-23	21.5652	2.72163e-22
March1	53.5047	4.09907	17.1373	1.71897e-34	32.1594	6.92788e-33
Gm4841	31.4588	4.09704	17.1132	9.30455e-21	18.7912	1.61737e-19
AA467197	15.3975	4.093	17.0654	1.27007e-17	15.7455	1.79679e-16
Mx1	75.4071	4.07736	16.8814	2.93934e-41	38.7991	1.58804e-39
Gbp9	458.353	4.01406	16.1567	1.31246e-181	177.757	1.74908e-178
Il27	47.9671	4.0015	16.0166	8.7862e-51	48.1867	6.50504e-49
Cfb	18.6599	3.99831	15.9812	7.61813e-16	14.0234	9.47644e-15
Fam46c	905.126	3.98614	15.847	8.56784e-114	110.457	3.49533e-111
Slc7a2	16.9137	3.94902	15.4445	4.24757e-16	14.2689	5.38421e-15
Rsad2	653.55	3.9181	15.117	7.12751e-116	112.499	3.1662e-113
Asb2	18.3788	3.88266	14.7502	1.83089e-16	14.6229	2.38278e-15
Dmwd	182.455	3.87548	14.677	3.45097e-93	90.0697	8.51666e-91
Dio2	412.013	3.84158	14.3361	9.21937e-99	95.567	2.71022e-96
Ccl6	312.839	3.8363	14.2837	5.35252e-90	86.9151	1.21587e-87
Phf11a	92.3178	3.83438	14.2647	1.07778e-68	65.8626	1.37229e-66
Marcks	34.8352	3.81825	14.1061	1.29519e-21	19.6223	2.38625e-20
Olfr56	70.8715	3.8144	14.0686	5.19342e-56	53.3473	4.49422e-54
Gstp3	23.3288	3.80023	13.931	1.84971e-17	15.5862	2.59297e-16
Pgf	71.3136	3.74907	13.4457	1.39537e-35	33.2247	5.96014e-34
Gbp7	650.454	3.7272	13.2434	1.13241e-99	96.4647	3.42983e-97
Gm12185	71.4759	3.72644	13.2364	8.38126e-37	34.4281	3.73143e-35
Wnk2	75.6277	3.72557	13.2285	1.31024e-33	31.2995	5.01756e-32
C3	2898.74	3.7172	13.1519	3.12667e-107	103.944	1.1364e-104
Cd69	50.4123	3.70588	13.0491	2.955e-30	28.0307	9.31711e-29
Ubd	17.4071	3.70584	13.0488	7.05805e-18	15.9945	1.01285e-16
Fam26f	589.203	3.70362	13.0287	4.99851e-115	111.672	2.12596e-112
Ifit3	105.95	3.6962	12.9619	1.05714e-61	58.9673	1.07817e-59
Asb11	99.0014	3.63538	12.4268	8.53489e-59	56.0923	8.0859e-57
Axl	65.2224	3.60708	12.1854	4.67438e-45	42.5346	2.92003e-43
Angptl2	479.469	3.57751	11.9382	6.38141e-170	166.195	6.37822e-167
Ifi208	64.1119	3.56259	11.8154	3.28362e-30	27.9863	1.03207e-28
Il18bp	254.329	3.54785	11.6952	5.52709e-42	39.5166	3.04371e-40
Klra2	637.488	3.5471	11.6892	6.4126e-97	93.7672	1.70917e-94
Oasl2	483.195	3.53579	11.5979	9.77037e-122	118.333	4.65023e-119
H2-Ob	14.2351	3.47964	11.1552	2.75173e-13	11.5584	2.76417e-12
Majin	13.431	3.47673	11.1327	1.39539e-16	14.7355	1.83875e-15
Ly6i	10.7168	3.45733	10.984	4.69793e-16	14.2268	5.93251e-15
Cd86	865.98	3.41893	10.6955	7.03073e-186	181.998	1.00389e-182
Igtp	913.164	3.41735	10.6837	8.86612e-221	216.706	1.96926e-217
Ass1	1037.04	3.40132	10.5658	3.62696e-109	105.864	1.36798e-106
Ifi209	159.506	3.38023	10.4124	7.31214e-50	47.2807	5.23905e-48
H2-DMa	526.475	3.3566	10.2432	1.3719e-117	114.205	6.2328e-115
Cd274	2093.41	3.31097	9.92433	5.70016e-207	202.985	1.03587e-203
Serpinb9	1827.83	3.2915	9.79129	7.92549e-129	125.38	4.16922e-126
Met	31.8901	3.23365	9.40643	9.02024e-16	13.9521	1.1165e-14
C1ra	407.992	3.22898	9.37603	1.29389e-97	94.4385	3.64295e-95
Clec7a	1710.05	3.20465	9.21928	3.18878e-157	153.594	2.54975e-154
Cd36	15442	3.19831	9.17886	2.75479e-148	144.721	1.89891e-145
Urah	6.23688	3.15688	8.91901	2.66719e-13	11.5715	2.68195e-12
Psmb9	1500.07	3.14927	8.87207	1.76394e-192	188.567	2.7124e-189
Myc	307.648	3.13586	8.78996	5.04909e-41	38.5677	2.70593e-39
Dusp1	721.618	3.12456	8.72138	6.64467e-79	75.9486	1.12565e-76
Ccrl2	599.709	3.0898	8.51379	1.43566e-104	101.32	4.78314e-102
Rgs1	5965.56	3.07778	8.44314	5.01092e-97	93.8626	1.37217e-94
Ms4a14	26.6957	3.06776	8.38471	3.08531e-21	19.2556	5.55134e-20
Ifi204	1325.76	3.06283	8.35608	1.33882e-147	144.05	8.92097e-145
Rasd2	35.7922	3.04758	8.26824	3.90776e-20	18.1835	6.55336e-19
Il1b	25.9104	3.04555	8.25663	4.85661e-15	13.2509	5.61177e-14
Id1	33.0655	3.03192	8.17897	1.87514e-28	26.2762	5.29435e-27
Sectm1a	12.1472	3.03146	8.17634	6.6471e-13	11.1892	6.46911e-12
Gm4131	9.84586	3.03057	8.17134	1.20278e-12	10.9427	1.14113e-11
Eps8l1	5.62079	3.02297	8.1284	1.13691e-10	9.03896	9.14195e-10
Ifit2	556.717	3.0228	8.12746	3.92984e-90	87.0443	9.0296e-88
Itgal	890.141	3.00937	8.05212	4.32153e-110	106.78	1.6613e-107
Trim30d	10.7877	2.99391	7.96633	2.36694e-10	8.73273	1.85042e-09
Ccnd2	446.698	2.98992	7.94428	4.64889e-87	84.0141	9.68035e-85
Tap1	3599.27	2.98724	7.92956	0	#NUM!	0
Ifi214	18.8235	2.96368	7.8011	4.2649e-18	16.206	6.22301e-17
Plk2	3648	2.94253	7.6876	3.17695e-91	88.1215	7.56039e-89
Rtn4r	6.65602	2.93498	7.64747	3.00769e-11	9.59294	2.55302e-10
Gpr18	21.8227	2.93269	7.63535	6.71158e-18	16.0154	9.65212e-17
Fam3b	11.0674	2.93159	7.62949	4.72113e-11	9.40589	3.9274e-10
Procr	949.355	2.90479	7.48908	4.83189e-63	60.2915	5.11056e-61
Acsbg1	150.315	2.88467	7.38538	1.33497e-43	41.1039	7.87197e-42
Ms4a4c	20.8245	2.87326	7.32718	1.81224e-16	14.6268	2.36158e-15
Gadd45b	948.783	2.87221	7.32184	1.50594e-77	74.6286	2.35186e-75
Ms4a7	253.652	2.86898	7.30548	9.68182e-84	80.7261	1.87903e-81
Sema3g	7.81612	2.86683	7.29462	3.64975e-12	10.4756	3.34519e-11
Evl	877.703	2.86672	7.29407	7.18073e-75	71.986	1.03268e-72
Batf2	317.685	2.85404	7.23023	1.23247e-102	99.3937	4.03885e-100
Smc1b	9.11096	2.84118	7.16605	2.28745e-10	8.74689	1.79107e-09
Id3	62.593	2.83529	7.13686	5.87947e-21	18.9848	1.03551e-19
Dmpk	210.951	2.822	7.07144	1.2696e-45	43.0911	8.10839e-44
Prr5l	9.29419	2.80316	6.97965	4.13413e-13	11.3888	4.08508e-12
Ighg2c	24.0362	2.7815	6.87568	6.34611e-13	11.2089	6.1822e-12
Ighm	1954.39	2.77549	6.84711	2.15998e-40	37.9513	1.1186e-38
Serpinb6b	516.49	2.7725	6.83293	1.30873e-69	66.7699	1.6988e-67
Hspa1a	20.4977	2.76938	6.81816	5.09416e-13	11.3009	5.00159e-12
Ece1	39.7259	2.75599	6.75515	2.50645e-26	24.1983	6.33424e-25
Cxcl2	1269.1	2.74469	6.70248	1.48499e-38	36.1424	7.20509e-37
Mab21l3	46.9114	2.74387	6.69863	5.64363e-24	21.9114	1.22626e-22
Csf3	19.6072	2.73425	6.65412	1.63753e-13	11.7737	1.68386e-12
Ocstamp	99.3237	2.72486	6.61095	2.66625e-28	26.127	7.46476e-27
Il6	45.7149	2.7244	6.60887	2.1482e-20	18.4375	3.65158e-19
Pim1	1058.22	2.69467	6.47404	1.19281e-158	155.003	9.93511e-156
Tbxas1	85.9964	2.67468	6.38498	1.74752e-51	48.8767	1.32825e-49
Tnfsf15	8.63615	2.66774	6.35433	3.36817e-10	8.5866	2.5906e-09
Ccl8	5.84597	2.66646	6.34871	2.0646e-11	9.75059	1.77588e-10
Serpinb1b	65.7321	2.66329	6.33476	1.44055e-44	42.0525	8.86047e-43
Vgf	38.6864	2.66212	6.32964	1.09113e-17	15.8099	1.54913e-16
Lcn2	1402.29	2.66118	6.32548	1.30647e-23	21.5604	2.75199e-22
Rnase6	42.0312	2.65824	6.31263	6.78422e-27	24.7488	1.78332e-25
Arrdc3	267.556	2.64439	6.2523	5.75731e-41	38.513	3.06903e-39
Tmem171	304.287	2.6408	6.23678	4.07512e-78	75.1754	6.67719e-76
Apol10b	11.3616	2.63715	6.22101	5.35422e-10	8.39374	4.0389e-09
Bzrap1	95.6753	2.62762	6.18005	3.34248e-44	41.6976	2.00649e-42
Scimp	107.216	2.60798	6.09651	9.54813e-48	45.1906	6.44821e-46
H2-T10	252.255	2.60556	6.08629	3.41734e-128	124.757	1.75161e-125
Nod1	49.1731	2.59955	6.061	1.27869e-29	27.4146	3.84955e-28
Mmp25	4.52131	2.59166	6.0279	1.674e-10	8.87735	1.32633e-09
Haao	6.35651	2.58517	6.00086	1.94791e-09	7.85817	1.38621e-08
Il10	7.31204	2.57887	5.97473	9.00418e-09	7.22446	5.964e-08
Hdc	204.89	2.57322	5.95136	1.28142e-20	18.6556	2.21015e-19
Ptprn	10.1204	2.57038	5.93964	4.29824e-12	10.4073	3.91443e-11
4930438A08Rik	14.6164	2.56016	5.89773	4.42643e-13	11.3598	4.36744e-12
Arhgef3	700.785	2.55394	5.87235	3.47226e-73	70.3139	4.85387e-71
9430020K01Rik	22.8376	2.552	5.86447	2.43632e-17	15.4705	3.38444e-16
H2-Q6	1784.94	2.53658	5.80214	5.8036e-83	79.9729	1.06435e-80
Ccl2	1163.33	2.53563	5.79831	5.55302e-83	79.9881	1.02782e-80
Vsig8	36.8231	2.53351	5.7898	5.40683e-25	22.9038	1.24807e-23
Ifi47	392.046	2.50392	5.67224	8.68688e-101	97.5732	2.67155e-98
C4b	30.1581	2.498	5.64901	3.32612e-21	19.2234	5.97923e-20
Col6a3	6.1016	2.4974	5.64669	5.64059e-11	9.33222	4.65354e-10
Ccl22	28.7778	2.48399	5.59444	2.34582e-24	22.2855	5.18155e-23
Hspa1b	82.042	2.47413	5.55632	2.00621e-13	11.6888	2.04718e-12
Cxcl16	2036.56	2.46373	5.5164	6.86979e-55	52.2333	5.84371e-53
Etv4	65.2382	2.45409	5.47967	2.61526e-38	35.9018	1.25369e-36
Pla2g7	12.0132	2.43974	5.42542	4.50131e-12	10.3879	4.09377e-11
Dusp5	225.735	2.4376	5.41741	3.54219e-49	46.6032	2.49325e-47
Unc13d	95.4049	2.42827	5.38249	3.13952e-55	52.5715	2.68201e-53
Rhou	34.6114	2.42253	5.36111	2.41664e-25	23.2444	5.69677e-24
Muc1	8.66147	2.41595	5.33669	4.37467e-10	8.47754	3.33015e-09
Sp140	2017.42	2.41319	5.32651	1.80127e-221	217.347	4.50093e-218
Styk1	10.8646	2.41304	5.32596	7.44324e-13	11.1413	7.22283e-12
Pmepa1	36.5444	2.41144	5.32006	9.45783e-26	23.6361	2.31127e-24
Pacsin1	8.92771	2.40619	5.30072	1.77327e-10	8.8537	1.40054e-09
Il1a	37.135	2.40083	5.28106	6.73184e-16	14.0749	8.41585e-15
Irf1	1779.79	2.40021	5.2788	4.64734e-86	83.0188	9.57736e-84
C1rb	16.1678	2.39063	5.24387	1.35285e-13	11.8524	1.40485e-12
Fam49a	95.7125	2.38446	5.22147	4.81585e-32	29.7701	1.69786e-30
Rgs16	26.5014	2.38277	5.21537	2.53044e-13	11.5935	2.54957e-12
Calcrl	1498.79	2.37936	5.20306	4.9853e-30	27.8104	1.54746e-28
H2-T22	1159.41	2.37893	5.20152	1.95506e-171	167.687	2.05693e-168
Ccl3	13306.9	2.37218	5.17724	2.81985e-75	72.3825	4.14476e-73
Phf11b	441.448	2.36951	5.16764	5.26297e-84	80.9823	1.04165e-81
Parp8	139.448	2.36815	5.16277	2.67734e-66	63.5045	3.12983e-64
Nfkbiz	711.869	2.36243	5.14236	5.29365e-48	45.4423	3.6116e-46
Magohb	182.255	2.36052	5.13555	1.39703e-43	41.0855	8.21373e-42
Csf1	599.744	2.35555	5.11788	1.72792e-26	24.3543	4.42268e-25
Herc6	335.522	2.35512	5.11636	4.24428e-66	63.3119	4.87604e-64
Ifit1	154.986	2.35323	5.10966	5.97485e-33	30.6553	2.2118e-31
Irf7	3432.31	2.3446	5.07918	4.73488e-114	110.705	1.97188e-111
Srcin1	35.4552	2.32974	5.02716	3.4897e-15	13.3874	4.09866e-14
Ccl4	2430.37	2.3263	5.01518	1.20742e-45	43.1115	7.73602e-44
Rhov	416.532	2.32536	5.01191	8.62642e-88	84.7318	1.85422e-85
Id2	468.723	2.32111	4.99718	1.4641e-58	55.862	1.37406e-56
Zcchc24	65.8711	2.31952	4.99165	5.44724e-36	33.6267	2.36205e-34
Bcl2l14	16.1349	2.31509	4.97636	9.4333e-12	10.0767	8.38097e-11
Gm6034	7.70212	2.29788	4.91734	8.50186e-10	8.20264	6.2713e-09
Clec2d	224.451	2.29716	4.91488	7.832e-53	50.2101	6.16384e-51
Uchl1	60.0891	2.29181	4.89671	3.54366e-33	30.874	1.33656e-31
Tmem140	714.331	2.28196	4.86337	5.2835e-174	170.18	6.60108e-171
Blvrb	5697.28	2.27361	4.83533	2.39136e-163	159.643	2.27635e-160
Laptm4b	173.99	2.27185	4.82941	1.07443e-34	32.36	4.36543e-33
Cd74	61398.3	2.27069	4.82555	1.82989e-99	96.2628	5.45962e-97
Nts	7.89453	2.265	4.80655	2.69503e-10	8.68007	2.08894e-09
Slfn1	7.32198	2.25542	4.77474	2.21358e-08	6.8535	1.40119e-07
Rgcc	62.0753	2.24887	4.75309	3.03099e-18	16.3489	4.47816e-17
Rmi2	39.2204	2.24795	4.75009	3.5196e-18	16.2859	5.1771e-17
Entpd1	545.935	2.23552	4.70932	1.56012e-68	65.7074	1.96143e-66
H2-T23	6058.89	2.2335	4.70272	1.33728e-172	168.803	1.57248e-169
Maff	190.584	2.22864	4.68693	3.20423e-43	40.7325	1.85123e-41
Agpat9	596.492	2.2282	4.68549	2.39894e-44	41.839	1.44879e-42
Misp	5.41991	2.22814	4.6853	1.11059e-07	6.18969	6.46118e-07
Abtb2	226.753	2.22733	4.68266	4.72558e-59	56.347	4.4983e-57
Tnfaip6	3.83374	2.19986	4.59434	8.14092e-07	5.37228	4.24347e-06
Slco2a1	9.47017	2.19799	4.58839	8.16948e-09	7.2644	5.43997e-08
Aqp3	4.26569	2.19055	4.5648	5.61254e-07	5.52533	2.98311e-06
9430076C15Rik	194.961	2.18851	4.55833	2.43413e-46	43.7971	1.59536e-44
Alox8	3.20918	2.18793	4.55652	7.60099e-08	6.34543	4.51408e-07
Myh3	54.1684	2.17944	4.52978	2.61779e-23	21.2703	5.36714e-22
Ttc39c	19.5878	2.1766	4.52088	1.66752e-15	13.6972	2.00805e-14
Gpc1	10.9206	2.16673	4.49004	6.33401e-11	9.28401	5.19987e-10
H2-Q4	4024.72	2.16469	4.48369	1.73393e-115	112.123	7.53504e-113
Prdx5	5201.92	2.15694	4.45968	7.28612e-141	137.368	4.28381e-138
Stat1	968.354	2.15222	4.44512	2.52825e-94	91.1885	6.47945e-92
Cd40	1055.68	2.15097	4.44127	8.07396e-76	72.9127	1.22272e-73
Plau	3326.87	2.14987	4.43787	1.7612e-23	21.4356	3.66734e-22
Atf3	6779.46	2.13457	4.39106	7.7387e-80	76.875	1.33359e-77
Slc39a2	384.972	2.13394	4.38915	6.15489e-49	46.3663	4.30196e-47
Itgax	402.558	2.12484	4.36154	1.44158e-46	44.0232	9.47933e-45
Ccdc155	130.671	2.12129	4.35082	6.05277e-20	17.9979	1.00494e-18
Rapgef3	33.7897	2.11795	4.34075	3.02075e-14	12.4787	3.32149e-13
H2-Q5	718.09	2.1113	4.32081	8.98937e-76	72.8693	1.35111e-73
Ccr5	10.3729	2.10224	4.29376	6.87898e-10	8.28964	5.13292e-09
Ms4a6b	485.38	2.10147	4.29146	3.61799e-45	42.6431	2.27433e-43
Mgst1	6.61549	2.09785	4.28072	5.27464e-07	5.55045	2.81549e-06
Gm6904	9.98499	2.08479	4.24214	3.71905e-09	7.58995	2.57067e-08
Pou2f2	431.078	2.07907	4.22535	1.04659e-33	31.3946	4.03108e-32
H2-K2	895.866	2.07844	4.22351	2.21268e-40	37.942	1.14293e-38
Tap2	1648.39	2.07818	4.22275	8.64073e-151	147.178	6.64339e-148
Ighj1	16.6338	2.07815	4.22266	5.82617e-10	8.35852	4.38003e-09
Abcb1a	5.95988	2.07575	4.21562	2.59811e-08	6.78846	1.62758e-07
Flrt3	7.54796	2.07511	4.21376	2.70736e-07	5.82355	1.50125e-06
Chrm3	3.38232	2.07351	4.20908	1.78811e-08	6.94151	1.14418e-07
Psmb8	4169.41	2.07217	4.20517	2.4624e-73	70.457	3.49102e-71
Tlr9	529.949	2.07029	4.19971	3.69179e-56	53.4918	3.22266e-54
Bst1	2199.3	2.06768	4.19211	1.75175e-221	217.347	4.50093e-218
Ildr1	8.73872	2.0637	4.18057	1.29946e-08	7.07341	8.44483e-08
Clec4b1	14.7647	2.04732	4.13338	2.0016e-09	7.84729	1.42139e-08
Ifit3b	8.93586	2.04523	4.1274	3.69864e-08	6.64223	2.27915e-07
Hcar2	351.891	2.04377	4.1232	1.32756e-24	22.5226	3.00203e-23
Actg1	7579.78	2.0431	4.12131	3.32077e-75	72.3147	4.84542e-73
Cd300ld2	12.0526	2.04184	4.11769	2.77066e-09	7.71206	1.94063e-08
Acap1	168.357	2.03483	4.09773	6.17591e-20	17.9902	1.02284e-18
Crlf2	366.387	2.03091	4.08663	1.26792e-52	50.0043	9.90069e-51
C1rl	38.6055	2.02489	4.06962	1.40531e-22	20.5587	2.76225e-21
Il7	21.4275	2.02256	4.06303	2.82972e-12	10.5829	2.61276e-11
Olr1	4.84093	2.01942	4.0542	2.64211e-06	4.88907	1.29102e-05
Igf2bp2	2628.04	2.00368	4.0102	5.31637e-75	72.1135	7.70103e-73
Aqp9	888.036	2.00306	4.00849	7.01903e-44	41.3805	4.16351e-42
Siglec1	970.753	2.00007	4.00019	8.1743e-30	27.6043	2.48713e-28
Dusp10	87.6299	1.99372	3.98262	3.4563e-42	39.7193	1.9086e-40
Dst	9871.21	1.975	3.93127	4.69781e-53	50.4287	3.72655e-51
2010109I03Rik	6.60145	1.9695	3.91631	2.38236e-07	5.87546	1.33212e-06
Dusp4	3742.7	1.96853	3.91368	1.91938e-54	51.7926	1.61212e-52
Ctsh	379.212	1.96222	3.89661	1.91555e-13	11.708	1.95866e-12
Ifi206	4.80729	1.95034	3.86465	7.79616e-07	5.38948	4.07865e-06
Itga6	125.509	1.94757	3.85723	1.8541e-29	27.2558	5.54843e-28
Ctsc	5020.48	1.94095	3.83958	2.19551e-50	47.7954	1.60176e-48
C1s2	4.18799	1.93983	3.8366	1.45294e-06	5.13343	7.35483e-06
Pla2g5	608.597	1.93736	3.83005	2.07006e-84	81.3832	4.13805e-82
Fbn1	5.91008	1.93709	3.82931	7.94649e-07	5.3821	4.14861e-06
Cnksr1	24.9894	1.93659	3.828	1.99888e-14	12.6525	2.22605e-13
Flt1	118.208	1.93192	3.81564	1.17208e-25	23.5462	2.84342e-24
Inpp5j	21.3163	1.92621	3.80056	3.16732e-13	11.5	3.16257e-12
Mtmr7	25.0897	1.92246	3.79069	8.01826e-14	12.0704	8.50318e-13
Mapk13	10.9308	1.9223	3.79027	3.08582e-08	6.717	1.91868e-07
Ehd2	60.7239	1.91821	3.77954	3.04052e-16	14.4096	3.89366e-15
Kcna3	6.42111	1.91163	3.76234	4.0932e-07	5.65391	2.21863e-06
Lpl	13365.1	1.91051	3.75942	2.03534e-82	79.4398	3.63272e-80
Cd300e	65.5003	1.91017	3.75855	1.26754e-21	19.6313	2.33747e-20
Sp110	1403.38	1.90639	3.7487	6.05691e-101	97.7231	1.89184e-98
Glrx	651.773	1.90136	3.73566	5.33013e-72	69.1456	7.15096e-70
Hbegf	16.4103	1.89816	3.72737	4.66456e-10	8.45083	3.54138e-09
Gprc5a	171.622	1.89795	3.72684	1.73125e-24	22.4107	3.88413e-23
Irgm2	925.436	1.89685	3.72399	7.7796e-50	47.2554	5.55408e-48
Csrnp1	320.746	1.89581	3.72132	6.51009e-46	43.3756	4.21155e-44
Ptgis	3.97836	1.89172	3.71078	1.30772e-06	5.17695	6.65345e-06
H2-Q1	254.513	1.88973	3.70566	5.75983e-30	27.751	1.7741e-28
Pde4c	30.217	1.88752	3.69999	2.79736e-11	9.62277	2.38359e-10
Clec4a1	79.7102	1.88679	3.69812	2.46681e-37	34.9475	1.12841e-35
Ank2	518.456	1.88589	3.6958	3.19517e-58	55.5291	2.95701e-56
Arrdc4	165.201	1.88503	3.69361	9.27739e-54	51.1192	7.60061e-52
Adamts1	457.016	1.88231	3.68665	7.93549e-50	47.2483	5.64521e-48
Slc17a6	6.45674	1.88056	3.68217	7.79601e-07	5.38948	4.07865e-06
Tmsb10	2629.03	1.87919	3.67869	1.20165e-48	46.0788	8.34063e-47
Kif5c	49.3619	1.87639	3.67154	1.16733e-21	19.6666	2.15466e-20
H2-Oa	21.095	1.87514	3.66838	9.51471e-12	10.0734	8.44578e-11
Tex14	78.2304	1.87449	3.66672	1.95481e-16	14.5956	2.53744e-15
Slc11a1	5973.13	1.87182	3.65994	1.34249e-127	124.173	6.70907e-125
Gm5150	26.4555	1.87172	3.6597	7.54937e-12	10.1706	6.75221e-11
Ighd	22.4813	1.87069	3.65708	1.86859e-09	7.87514	1.33309e-08
Phlda1	40.1551	1.86736	3.64864	9.04672e-12	10.0941	8.05182e-11
Insrr	9.65176	1.86274	3.63699	2.51094e-07	5.85335	1.40167e-06
Selenow	1950.14	1.8551	3.61777	8.7782e-83	79.7972	1.59524e-80
Trim69	7.18345	1.84925	3.60312	4.65653e-07	5.60204	2.50012e-06
H2-K1	25945.4	1.84824	3.6006	1.79778e-172	168.7	1.99653e-169
Noxred1	69.1543	1.83799	3.57511	1.36477e-21	19.6004	2.50982e-20
Il12rb1	432.437	1.83744	3.57376	3.37097e-66	63.407	3.91777e-64
Ccdc80	117.165	1.8374	3.57366	1.27869e-29	27.4146	3.84955e-28
C130026I21Rik	1903.74	1.83559	3.56917	1.08257e-106	103.413	3.86437e-104
Slc40a1	1745.03	1.831	3.55784	2.04272e-19	17.4859	3.26672e-18
Des	10.2713	1.82845	3.55155	1.30406e-09	8.02401	9.46214e-09
Lta	19.6384	1.82844	3.55154	2.58335e-10	8.69744	2.00704e-09
Myh10	12.4924	1.8232	3.53866	1.42441e-07	6.08738	8.17747e-07
Socs3	208.592	1.82099	3.53324	1.16165e-21	19.6683	2.14616e-20
Tpbg	10.1608	1.81618	3.52148	2.6279e-07	5.83503	1.46206e-06
Fam65c	386.024	1.81597	3.52095	5.22654e-41	38.5538	2.79354e-39
Spsb1	18.865	1.81489	3.51832	6.54037e-11	9.27062	5.36267e-10
Spred3	80.2807	1.81285	3.51336	6.78828e-22	19.894	1.27655e-20
Itgb7	5392.91	1.81007	3.50659	1.31389e-53	50.9698	1.07203e-51
Tapbpl	1013.08	1.80983	3.506	1.53416e-93	90.4164	3.83347e-91
Gca	112.265	1.80885	3.50363	5.0107e-38	35.6297	2.34576e-36
Col9a3	13.8995	1.80713	3.49945	5.05184e-10	8.418	3.81945e-09
Fas	222.522	1.80476	3.49372	2.39285e-30	28.1182	7.61674e-29
Sult6b1	3.07469	1.80395	3.49174	7.6809e-06	4.45116	3.53863e-05
Ctse	1144.27	1.80036	3.48308	2.19079e-111	108.066	8.58702e-109
Ptpn14	126.836	1.79893	3.47961	1.10393e-15	13.8682	1.35466e-14
Ifi211	343.228	1.79884	3.4794	9.812e-39	36.3192	4.79565e-37
Gbp8	1945.12	1.7983	3.4781	3.72815e-95	92.0085	9.80602e-93
Cabyr	13.8335	1.79553	3.47142	3.66655e-08	6.64534	2.26287e-07
Irgm1	2699.4	1.79027	3.4588	1.35867e-65	62.8189	1.51731e-63
Nos1	473.794	1.78775	3.45276	8.1477e-34	31.5011	3.15405e-32
Kif1a	4.72549	1.78612	3.44885	6.51264e-06	4.5193	3.0248e-05
Cd300ld5	15.1798	1.78255	3.44035	1.00414e-09	8.13276	7.36618e-09
Lamc2	8.52478	1.77703	3.42721	2.08247e-07	5.93108	1.17197e-06
Wfdc17	433.16	1.77648	3.4259	3.51458e-34	31.8566	1.39122e-32
Adgre1	3749.72	1.77013	3.41084	8.23903e-66	63.0337	9.25271e-64
Mical1	25.6045	1.76593	3.40093	2.35026e-10	8.73546	1.83881e-09
Plk3	401.186	1.76505	3.39887	1.17514e-60	57.9301	1.17455e-58
Tgm2	2667.45	1.7632	3.39451	2.44875e-26	24.2079	6.19628e-25
Isg15	524.647	1.76019	3.38742	3.84048e-28	25.9703	1.07073e-26
Cyp2c55	28.3095	1.75829	3.38297	6.24976e-13	11.2149	6.09725e-12
Rgs2	1510.69	1.75688	3.37966	2.0003e-30	28.1919	6.42863e-29
Psme1	5507.66	1.75584	3.37723	1.01894e-71	68.8671	1.35791e-69
Lpar1	119.174	1.74882	3.36084	2.06947e-34	32.0832	8.25723e-33
Gng11	5.09268	1.74354	3.34857	3.54842e-06	4.7672	1.70923e-05
Fyb	3092.04	1.73918	3.33846	2.70623e-73	70.4191	3.80969e-71
Nr1d1	135.073	1.73838	3.33661	6.85367e-22	19.8906	1.28643e-20
Ctla2b	21.8576	1.72823	3.31321	7.09807e-14	12.1213	7.56345e-13
Nlrc5	2474.81	1.72513	3.3061	2.07851e-82	79.4345	3.67693e-80
Msl3l2	8.14165	1.71742	3.28847	1.08239e-06	5.25431	5.56793e-06
Tnf	1884.25	1.71493	3.2828	2.61396e-41	38.8477	1.41995e-39
Hmcn2	64.7584	1.71263	3.27758	1.17178e-18	16.7489	1.78264e-17
Fcgr4	1029.21	1.70974	3.27101	6.64713e-50	47.3206	4.77972e-48
Pfn2	70.2861	1.70943	3.27031	7.12078e-16	14.0519	8.87434e-15
Pilrb1	3.9044	1.70698	3.26476	3.14593e-05	3.87566	0.000133151
Gm12216	15.636	1.70625	3.26312	7.37001e-08	6.35832	4.38211e-07
Osgin2	1471.23	1.70571	3.26189	2.8207e-58	55.5813	2.6226e-56
Prm1	2.55834	1.70147	3.25233	1.0232e-06	5.27784	5.27429e-06
Odc1	5501.7	1.6964	3.24092	1.31434e-72	69.7448	1.79957e-70
Kitl	1178.98	1.69609	3.24023	1.1606e-31	29.3987	3.99319e-30
Kcng3	4.03782	1.69535	3.23855	2.8333e-05	3.91788	0.000120814
H2-D1	35801.6	1.69489	3.23752	9.30615e-149	145.178	6.64393e-146
Mmp14	17.3951	1.69267	3.23254	8.42017e-07	5.35831	4.38217e-06
Galnt15	8.34665	1.68864	3.22354	8.69472e-07	5.34499	4.51862e-06
Aldh1a3	3.96841	1.68806	3.22223	3.3298e-05	3.85222	0.000140532
Zfp36	788.641	1.68582	3.21724	1.77004e-53	50.8421	1.43834e-51
Notch1	166.129	1.6849	3.21518	2.46625e-37	34.9475	1.12841e-35
Gstp1	182.43	1.68481	3.21499	7.12536e-30	27.6613	2.18125e-28
Sirpb1a	317.367	1.68099	3.20648	2.02843e-34	32.091	8.10965e-33
Hmox1	16381.1	1.68098	3.20645	2.13319e-20	18.4402	3.62914e-19
Ankrd50	1536.71	1.68034	3.20504	5.2608e-97	93.8474	1.42113e-94
Rnf19b	2048.19	1.67554	3.19438	1.08875e-83	80.6834	2.07278e-81
Pde7b	42.9061	1.67243	3.1875	3.89071e-13	11.4139	3.85599e-12
Sirpb1c	124.305	1.66893	3.17979	1.92838e-25	23.3398	4.57276e-24
Csf3r	554.125	1.66692	3.17536	1.81218e-25	23.3647	4.31769e-24
Ifit1bl1	12.5067	1.66621	3.1738	3.80605e-07	5.68397	2.07028e-06
Gm8909	725.227	1.66375	3.1684	5.76899e-49	46.3929	4.04639e-47
Kpna4	2066.2	1.66327	3.16733	6.42886e-45	42.3976	4.00352e-43
Rhpn2	4.76768	1.66067	3.16164	1.35502e-05	4.21862	6.04482e-05
Ggt1	13.621	1.66007	3.16031	1.3367e-07	6.11298	7.70936e-07
Cybb	18315.9	1.65525	3.14977	2.08883e-44	41.8952	1.27304e-42
Bend6	121.209	1.65477	3.14873	4.04721e-27	24.9711	1.06874e-25
Ms4a6c	440.277	1.65011	3.13858	5.28969e-19	17.084	8.24168e-18
Cd83	1329.75	1.64667	3.13111	1.90951e-29	27.2443	5.69717e-28
H2-Bl	18.0207	1.64549	3.12854	8.79187e-08	6.28556	5.1813e-07
Tgfbi	16.5314	1.64329	3.12377	2.02197e-06	4.99883	1.00271e-05
Elovl3	55.2065	1.64202	3.12102	2.75262e-12	10.5941	2.54627e-11
Gsta3	66.3146	1.63976	3.11615	6.15507e-13	11.2209	6.01368e-12
Prdx1	27597.3	1.63067	3.09656	2.91803e-85	82.2297	5.89206e-83
Mybpc3	15.2796	1.63047	3.09614	3.25361e-09	7.64516	2.26382e-08
Slc2a4	40.98	1.62688	3.08844	4.63652e-15	13.2703	5.36677e-14
Cxcr1	2.02469	1.62674	3.08814	0.00012201	3.32712	0.000470846
BC049352	3.09974	1.6234	3.08101	3.60874e-05	3.8204	0.000151216
Dpf1	58.8802	1.61802	3.06952	1.00951e-18	16.812	1.54165e-17
Egr1	270.582	1.61737	3.06815	2.85121e-19	17.3459	4.50916e-18
Acvrl1	576.242	1.61696	3.06729	2.24859e-39	36.9504	1.12093e-37
BE692007	6.22009	1.61449	3.06203	1.25969e-05	4.24884	5.63842e-05
Txlnb	16.2801	1.61353	3.06001	3.17914e-07	5.75786	1.74638e-06
Snhg5	762.879	1.61219	3.05717	3.44832e-25	23.0935	8.0622e-24
Bcl6b	38.6145	1.60721	3.04662	9.36943e-12	10.0795	8.32792e-11
Mafb	667.625	1.60642	3.04495	5.46815e-39	36.5688	2.69897e-37
Mertk	5.95681	1.60545	3.0429	2.14331e-05	4.03105	9.31002e-05
Ddx60	270.613	1.60527	3.04252	9.84318e-17	14.8819	1.31264e-15
Slc22a18	53.6018	1.60371	3.03925	3.14394e-15	13.4309	3.70781e-14
Pecam1	2.07711	1.60365	3.03911	1.54333e-05	4.16519	6.83607e-05
Mxd1	329.638	1.60107	3.03368	7.08459e-28	25.7104	1.94802e-26
Psmb10	2982.24	1.59881	3.02894	1.73913e-66	63.6867	2.05711e-64
Nck2	94.8371	1.59488	3.02069	1.17405e-15	13.842	1.43894e-14
Fhad1	32.1744	1.58747	3.00523	9.17483e-09	7.21674	6.071e-08
Ifi202b	3120.5	1.585	3.00007	2.69115e-60	57.5789	2.63706e-58
Slc43a3	1691.31	1.58385	2.99769	1.04344e-28	26.5246	2.98831e-27
Phlpp1	580.694	1.58371	2.99739	5.14046e-21	19.0416	9.08557e-20
Dgkh	367.128	1.58337	2.99669	8.62083e-27	24.6467	2.25563e-25
Itgb2	11609.4	1.58295	2.99582	2.77743e-51	48.6804	2.08725e-49
Optn	38.8433	1.58034	2.9904	2.55196e-12	10.625	2.37162e-11
Fosl1	245.957	1.57865	2.9869	1.03386e-32	30.4235	3.77131e-31
Casp1	2704.5	1.5764	2.98225	1.04836e-63	60.9458	1.13279e-61
Gata2	2.26107	1.5745	2.97832	3.92994e-05	3.78622	0.000163598
Snhg12	567.821	1.57188	2.97292	9.85732e-38	35.3389	4.58251e-36
Xaf1	565.429	1.57138	2.97189	1.61471e-50	47.9241	1.19107e-48
Gadd45g	152.158	1.57079	2.97067	8.42267e-16	13.9814	1.04368e-14
Rad9b	34.9796	1.56656	2.96198	5.30258e-14	12.2447	5.69272e-13
Il4ra	279.008	1.56619	2.96121	6.56826e-62	59.1695	6.76801e-60
Nxn	48.3442	1.5648	2.95837	3.44156e-14	12.4237	3.76968e-13
Gstp-ps	8.29648	1.55744	2.94331	1.78857e-06	5.04885	8.93616e-06
Tiparp	1493.64	1.55518	2.93871	1.39654e-34	32.2479	5.65118e-33
Spn	196.406	1.55448	2.93727	5.88221e-29	26.7641	1.7216e-27
Prdm1	10.0711	1.55439	2.93709	5.29413e-06	4.60358	2.49128e-05
Rhbg	3.25561	1.54526	2.91857	2.1546e-06	4.97274	1.06478e-05
Oasl1	2313.31	1.54255	2.91309	1.60257e-42	40.0483	8.94843e-41
Il1rn	6237.67	1.54019	2.90832	4.97333e-25	22.9391	1.15066e-23
Mmp13	4.35874	1.53705	2.90201	8.43695e-05	3.47604	0.000334168
Synpo2	8.11815	1.5332	2.89427	4.22962e-06	4.69551	2.01598e-05
Gm6377	151.961	1.53207	2.892	3.15545e-16	14.3944	4.03308e-15
Pygm	9.81493	1.52881	2.88548	4.92894e-07	5.57849	2.63942e-06
Strip2	3.0339	1.52773	2.88333	0.000173137	3.18695	0.0006502
Cnbd2	203.605	1.52631	2.88049	3.41494e-40	37.7569	1.75038e-38
Dusp27	5.55899	1.52571	2.87927	3.24466e-05	3.86306	0.000137068
Maf	27.7312	1.52276	2.8734	1.22748e-08	7.09731	7.99259e-08
Prss27	3.1045	1.52241	2.8727	4.53281e-05	3.72946	0.000186442
Ly75	4.9691	1.51528	2.85855	6.43254e-05	3.58672	0.000258986
Wnt6	32.6516	1.51389	2.85578	2.18746e-11	9.72623	1.87832e-10
Ripk2	869.363	1.51106	2.85018	7.38356e-40	37.4264	3.74613e-38
Cgref1	3.7182	1.51072	2.84953	0.000178711	3.17431	0.000669401
Plekhn1	844.662	1.50972	2.84755	8.50344e-62	59.0596	8.71712e-60
Igsf9	3.10802	1.50612	2.84045	3.59782e-05	3.82148	0.00015084
Grap2	2.63636	1.50538	2.839	5.40426e-06	4.59525	2.53952e-05
Hdac11	34.4269	1.50489	2.83803	1.7739e-11	9.81274	1.53908e-10
Scin	21.6548	1.50329	2.83489	3.83599e-07	5.6808	2.08544e-06
Tmprss4	2.67143	1.50326	2.83483	4.34805e-06	4.68456	2.06749e-05
Oas1d	2.35263	1.50254	2.83341	8.24124e-05	3.48519	0.000327194
Recql4	1567.46	1.50232	2.83299	4.73716e-38	35.6531	2.22291e-36
Gm19345	5.308	1.4976	2.82373	4.02955e-05	3.77626	0.000167396
Casp4	1722.94	1.49665	2.82187	7.80235e-29	26.6458	2.26042e-27
Nupr1	3070.85	1.49542	2.81946	2.23449e-44	41.8685	1.35356e-42
Gab2	3028.84	1.49177	2.81233	3.03601e-56	53.5729	2.67356e-54
1810032O08Rik	234.342	1.49033	2.80952	3.18836e-24	22.1551	6.99619e-23
Gm15821	4.68279	1.48593	2.80097	4.54701e-06	4.66626	2.15646e-05
Gpr35	84.6941	1.48398	2.7972	2.22036e-09	7.80363	1.57171e-08
Mmp12	61.9501	1.4819	2.79317	9.46482e-06	4.36564	4.30885e-05
Pgm5	94.0491	1.48064	2.79073	1.50375e-15	13.739	1.82403e-14
Pdcd1	5.58341	1.48036	2.79019	2.0923e-05	4.04094	9.10031e-05
Tmem255a	6.94131	1.47806	2.78573	3.7125e-05	3.80877	0.000155322
Tiam2	77.8752	1.47775	2.78515	7.74149e-16	14.0169	9.61792e-15
Sstr5	58.2175	1.47653	2.78279	1.48696e-06	5.12414	7.51375e-06
Acta2	35.5446	1.47194	2.77394	8.40075e-11	9.16686	6.80986e-10
Vrk2	706.038	1.47081	2.77178	2.55532e-87	84.2649	5.43413e-85
Bpifc	5.3583	1.47047	2.77112	3.69577e-05	3.81064	0.000154655
Mirt1	6.83197	1.4699	2.77002	3.9286e-05	3.78627	0.000163581
Gpcpd1	826.587	1.46372	2.75818	1.58543e-18	16.6216	2.3901e-17
Dnaaf3	149.825	1.46077	2.75256	6.18177e-21	18.9642	1.08588e-19
Ppp1r15a	6024.62	1.45606	2.74357	1.48546e-25	23.4475	3.56903e-24
Creg2	27.4995	1.45215	2.73616	5.64157e-10	8.37169	4.24925e-09
Fam83f	3.45754	1.45162	2.73515	0.000124117	3.31994	0.0004787
Bcl6	856.776	1.44921	2.73059	6.58769e-37	34.5308	2.94604e-35
Tnfrsf12a	327.898	1.44692	2.72625	3.49285e-27	25.0334	9.26022e-26
Cd177	8.79959	1.44556	2.72368	5.94846e-06	4.55552	2.78281e-05
Sdcbp2	8.96125	1.44361	2.72	6.40127e-06	4.52578	2.98e-05
4930486L24Rik	6.96296	1.44194	2.71686	5.11732e-05	3.67999	0.000208936
Il15ra	277.347	1.44116	2.71539	1.15224e-37	35.2731	5.33177e-36
Mlf1	20.9566	1.44018	2.71355	1.7753e-09	7.89614	1.27016e-08
Lpo	20.9712	1.43968	2.71261	5.92024e-06	4.55738	2.77091e-05
Gdf15	266.439	1.4361	2.70588	5.63371e-12	10.293	5.09352e-11
Sgk1	338.718	1.43468	2.70322	2.13853e-24	22.3219	4.76579e-23
Gfy	7.20239	1.43422	2.70236	0.000136522	3.28174	0.000522711
Bcl2l1	3064.02	1.43398	2.7019	9.15505e-84	80.7461	1.79421e-81
Cnn2	22.8497	1.43194	2.6981	4.94936e-07	5.57716	2.64752e-06
Pls1	2.90504	1.43087	2.69609	3.35001e-05	3.8501	0.00014122
Zbtb32	425.7	1.4306	2.6956	6.41701e-33	30.6259	2.36672e-31
Tgfb3	10.0987	1.43056	2.69552	6.49694e-06	4.52025	3.01821e-05
Tubb3	50.383	1.42366	2.68265	1.07148e-08	7.15307	7.02951e-08
Htr1f	2.19719	1.42128	2.67823	1.1704e-05	4.27834	5.26823e-05
Ggta1	1548.93	1.419	2.67401	3.82848e-68	65.3283	4.69517e-66
Trafd1	2541.43	1.4175	2.67122	4.84316e-94	90.9117	1.2255e-91
Apol9a	69.2574	1.41462	2.6659	3.49791e-12	10.4936	3.20896e-11
Basp1	3381.06	1.41211	2.66126	1.53565e-38	36.1299	7.41488e-37
Cystm1	102.234	1.41204	2.66114	1.81794e-23	21.4232	3.77369e-22
Art3	5.32124	1.40965	2.65672	7.45587e-05	3.52644	0.00029755
Mlkl	1093.24	1.40797	2.65363	1.58246e-89	86.4492	3.55431e-87
Epha2	35.4232	1.40476	2.64773	7.94528e-11	9.18966	6.4616e-10
Mt3	3.05783	1.40281	2.64416	0.000193209	3.14249	0.000720299
Angptl3	18.3803	1.40267	2.6439	5.19263e-07	5.55702	2.77319e-06
Peli1	668.732	1.40126	2.64133	7.07624e-24	21.8183	1.51938e-22
Clec1a	9.8527	1.40045	2.63983	1.35974e-05	4.2173	6.06315e-05
Cth	2231.84	1.39619	2.63206	2.05746e-39	36.9879	1.02822e-37
Mrap	26.6005	1.39571	2.63118	4.61374e-09	7.50185	3.14881e-08
Enc1	390.872	1.3957	2.63117	5.46319e-32	29.7176	1.91595e-30
Serpini1	27.5992	1.39522	2.63029	1.61226e-07	6.03706	9.18208e-07
Sdc1	1014.32	1.39392	2.62793	6.39337e-17	15.0617	8.67641e-16
Aoah	1293.05	1.39224	2.62487	1.92997e-78	75.4928	3.21501e-76
BC147527	3.7669	1.39214	2.62467	1.00762e-05	4.33984	4.57262e-05
Ccdc180	40.4736	1.39132	2.62318	5.77299e-11	9.32268	4.75689e-10
B430306N03Rik	8.40159	1.39106	2.62271	5.43839e-05	3.65542	0.000221097
Smox	1586.64	1.38844	2.61795	4.79869e-43	40.5596	2.75649e-41
Hcn2	44.2017	1.38756	2.61635	6.6089e-11	9.26645	5.41442e-10
Slc6a16	1.39603	1.38281	2.60776	0.00199047	2.20614	0.00622099
Cd300c2	757.245	1.38221	2.60667	1.24619e-31	29.3685	4.2803e-30
Ky	3.35804	1.38062	2.60381	0.000267811	3.01085	0.000975323
H2-Q2	186.637	1.37398	2.59184	4.22383e-09	7.53782	2.89854e-08
Dyrk4	4.85611	1.37357	2.59112	0.00012603	3.31371	0.000485609
Slc1a1	7.09002	1.37318	2.59042	7.44282e-05	3.52701	0.000297157
Ptpdc1	80.4214	1.37224	2.58871	4.66733e-13	11.338	4.59153e-12
Fam72a	166.939	1.36871	2.58239	1.41496e-25	23.4675	3.40784e-24
Fam171a2	38.5373	1.36865	2.58229	2.23144e-09	7.80162	1.57899e-08
H2-Q10	214.53	1.36819	2.58146	4.69491e-10	8.44834	3.56171e-09
Eda2r	110.877	1.36794	2.58101	1.11722e-12	10.9733	1.06349e-11
Rasip1	36.524	1.36711	2.57953	5.66393e-08	6.46654	3.41551e-07
Flrt2	3052.65	1.36644	2.57834	5.61301e-44	41.4763	3.33941e-42
Otud1	63.5885	1.36638	2.57823	1.50467e-14	12.7717	1.69169e-13
Clcf1	1.99312	1.36568	2.57699	2.54893e-05	3.96121	0.000109342
Nyap2	11.0311	1.36351	2.5731	3.04385e-05	3.88888	0.000129159
H2-T3	4.29969	1.36314	2.57245	0.000234034	3.06511	0.00086078
Fgd6	1231.68	1.36212	2.57063	3.67034e-53	50.5342	2.92311e-51
Necab3	12.7632	1.36003	2.5669	9.78675e-06	4.352	4.4463e-05
Ell2	980.501	1.35945	2.56587	1.27408e-34	32.2868	5.16608e-33
Spats2l	5.74047	1.359	2.56508	0.000114823	3.35172	0.000444914
Ddit3	13642	1.35623	2.56015	4.67785e-23	21.0257	9.42643e-22
Gnat3	12.2269	1.35417	2.55651	4.16671e-05	3.76307	0.000172555
Zfr2	56.7761	1.35254	2.55361	1.69617e-12	10.7979	1.5926e-11
Socs1	58.306	1.35233	2.55323	1.25664e-10	8.99655	1.00797e-09
Icosl	74.9105	1.35137	2.55154	2.01435e-13	11.6873	2.05443e-12
Plxna1	10858.8	1.34908	2.5475	1.78428e-38	36.0658	8.59462e-37
Coro2a	804.947	1.34831	2.54614	7.26388e-35	32.5238	2.99392e-33
Gnb4	48.0344	1.34762	2.54493	6.93333e-16	14.0629	8.65152e-15
Snai2	21.9185	1.34747	2.54465	4.6075e-07	5.60638	2.47525e-06
Smad7	33.2477	1.34468	2.53973	9.24179e-09	7.21387	6.11126e-08
Slc15a3	1473.1	1.34423	2.53894	1.53973e-23	21.4913	3.22634e-22
Tnnc1	23.2149	1.34349	2.53765	2.74175e-07	5.81861	1.5184e-06
Nxph3	7.04907	1.34214	2.53527	7.29698e-05	3.53484	0.00029185
Kctd6	324.37	1.338	2.52801	2.34174e-18	16.4571	3.49078e-17
B2m	46902.4	1.33795	2.52792	3.18097e-98	95.0417	9.08395e-96
Abca8b	44.5876	1.33579	2.52413	1.15359e-08	7.12342	7.52619e-08
Zmynd10	11.2686	1.33348	2.5201	1.0488e-05	4.32362	4.74657e-05
Fcgr1	4870.04	1.33058	2.51504	1.2522e-27	25.4684	3.401e-26
Clec12a	4586.72	1.33052	2.51493	7.8649e-43	40.3513	4.4538e-41
Adam8	13782.7	1.3261	2.50723	9.42797e-29	26.5668	2.71173e-27
Rgl1	6782.2	1.32511	2.50552	1.736e-101	98.259	5.50837e-99
Adgrl2	384.217	1.32332	2.50241	3.00741e-21	19.2663	5.41604e-20
Orm3	1.68647	1.31836	2.49382	0.000326843	2.93	0.0011749
Ddias	268.14	1.3169	2.49131	4.23831e-15	13.3065	4.93794e-14
Dpys	32.0352	1.31648	2.49058	2.64144e-09	7.73143	1.85597e-08
Gadd45a	1048.57	1.31549	2.48887	4.26038e-20	18.1475	7.12082e-19
Zfas1	1261.38	1.31536	2.48865	4.59508e-38	35.6653	2.16131e-36
Prrg4	394.856	1.3128	2.48423	1.1562e-14	12.8831	1.30874e-13
Sirpb1b	35.0795	1.312	2.48285	3.49506e-09	7.61528	2.42507e-08
Hck	4456.18	1.31119	2.48147	2.61195e-51	48.7055	1.9703e-49
Esd	11554.4	1.31073	2.48067	2.22002e-62	59.6361	2.31137e-60
Slamf9	334.674	1.31051	2.48029	6.41161e-05	3.5877	0.000258403
Snhg1	1225.63	1.30804	2.47605	6.86431e-31	28.6472	2.25316e-29
Dnah3	3.95297	1.3072	2.47461	0.000431615	2.81844	0.00151901
Meiob	7.92806	1.30594	2.47245	9.18381e-05	3.44203	0.000361387
Insl6	279.662	1.30566	2.47196	6.7417e-45	42.3783	4.1853e-43
4921507P07Rik	4.06318	1.3055	2.4717	0.000285065	2.98563	0.00103364
Cish	4.0853	1.30522	2.47121	0.000529396	2.73741	0.00183059
Samd15	15.5245	1.30435	2.46972	5.7587e-06	4.56899	2.69783e-05
Iqcf1	2.29545	1.30396	2.46905	0.000143186	3.26287	0.000545925
Ciart	421.673	1.30132	2.46453	2.85993e-16	14.4357	3.6671e-15
Gde1	2216.42	1.29534	2.45434	5.66968e-58	55.2861	5.1752e-56
Vnn3	2.04264	1.29425	2.45249	0.000702892	2.62419	0.00237581
Kbtbd12	8.02663	1.29399	2.45205	9.28882e-05	3.4376	0.000365087
Cxcr4	369.873	1.2927	2.44986	1.49059e-10	8.92498	1.18855e-09
Mdm2	4627.42	1.29176	2.44827	1.76423e-42	40.0077	9.82368e-41
Ccno	9.85827	1.29138	2.44763	6.51358e-05	3.58155	0.00026209
Mpzl3	21.0224	1.29038	2.44592	1.47801e-07	6.07234	8.46573e-07
Nrip3	3.22319	1.2813	2.43058	3.42502e-05	3.84104	0.0001442
Fhl4	10.8422	1.27982	2.42809	8.62737e-05	3.46703	0.000341169
Il15	161.751	1.27511	2.42018	1.51763e-23	21.4967	3.18671e-22
Gm4070	208.678	1.27497	2.41994	6.65556e-18	16.0187	9.57845e-17
Sphk1	4.15862	1.27219	2.41528	0.00111305	2.43815	0.00364631
Ankrd66	3.96637	1.27056	2.41255	0.000547268	2.72427	0.00188684
Ppfia3	92.9714	1.26802	2.40831	9.13197e-18	15.8854	1.30205e-16
Slc3a2	20596.3	1.26771	2.4078	6.35895e-36	33.5614	2.74547e-34
Adgb	108.934	1.26452	2.40247	2.21634e-21	19.3949	4.02769e-20
Hdac7	8.52333	1.26432	2.40214	0.000148516	3.2484	0.000564419
Zc3h12a	399.157	1.263	2.39995	2.62613e-22	20.2956	5.06233e-21
Tmeff1	235.012	1.2622	2.39861	1.33572e-28	26.4186	3.81444e-27
Tnfsf13b	124.541	1.26201	2.3983	1.37812e-19	17.653	2.22346e-18
Hspa8	25484.1	1.25537	2.38728	9.75319e-19	16.826	1.49285e-17
Ltb	194.401	1.25411	2.3852	1.16934e-10	9.02727	9.39133e-10
F830045P16Rik	37.7033	1.25241	2.3824	9.22023e-07	5.32047	4.78113e-06
Tmco4	627.157	1.25202	2.38174	1.97554e-44	41.9178	1.20826e-42
Per2	98.527	1.25079	2.37971	3.16947e-08	6.70606	1.96763e-07
Ptger4	99.4217	1.24944	2.37749	4.34372e-15	13.2966	5.05125e-14
Hamp2	1.37011	1.24858	2.37607	0.00141769	2.34223	0.00454743
Stat2	2004.2	1.24748	2.37427	2.04637e-52	49.7998	1.58554e-50
Parp11	597.45	1.24609	2.37198	2.69962e-56	53.622	2.38785e-54
Plekhh1	40.2064	1.24552	2.37105	4.51898e-08	6.55962	2.75662e-07
Adra1a	235.036	1.24202	2.3653	3.3555e-18	16.306	4.943e-17
Cd44	7968.59	1.24014	2.36221	2.75556e-49	46.7108	1.94642e-47
Adap2	134.094	1.24004	2.36206	0.000252055	3.03512	0.000922311
Psme2	4480.76	1.23918	2.36064	2.04652e-50	47.8243	1.49853e-48
Ifit1bl2	9.60782	1.23899	2.36032	0.000104346	3.38973	0.000407637
Irf8	2929.06	1.2356	2.35478	1.95717e-48	45.87	1.3491e-46
Bcar1	42.9506	1.23273	2.35011	1.30399e-05	4.23422	5.83147e-05
Zcwpw1	54.4461	1.23179	2.34858	2.58133e-10	8.69753	2.00663e-09
Vegfc	202.914	1.23169	2.34841	1.87869e-16	14.6126	2.44022e-15
Otub2	344.696	1.23069	2.34679	1.23657e-14	12.8545	1.39814e-13
Tubb2a	378.834	1.22929	2.34451	2.55011e-31	29.0664	8.58194e-30
Ssc5d	21.2908	1.22847	2.34319	1.73208e-05	4.11806	7.61977e-05
Gpr31b	2.59939	1.2253	2.33804	0.00228413	2.15151	0.00705496
Ticam1	1670.2	1.22461	2.33692	8.86999e-61	58.0501	8.9101e-59
Per1	923.929	1.22205	2.33277	4.53952e-30	27.8504	1.41127e-28
Serpinb2	2.53319	1.22118	2.33137	0.00117051	2.41834	0.00381644
Arhgef37	2.15846	1.22005	2.32954	0.000233085	3.06679	0.000857447
Fgf13	47.9387	1.21986	2.32924	3.46746e-13	11.4626	3.44677e-12
Irak2	2047.63	1.21943	2.32854	1.10888e-31	29.417	3.82842e-30
Tmem173	1351.82	1.21916	2.32811	2.08544e-83	80.4094	3.89606e-81
Gpr157	184.486	1.21845	2.32696	1.83513e-15	13.6567	2.20459e-14
Cox4i2	16.8959	1.21185	2.31635	8.59026e-05	3.46882	0.000339769
Eng	235.229	1.20963	2.31278	2.62373e-21	19.3236	4.74646e-20
Tinf2	403.201	1.20907	2.31188	1.06542e-35	33.3391	4.58016e-34
Csrnp2	268.61	1.20865	2.31122	2.63885e-13	11.576	2.65478e-12
Carmil1	237.262	1.20738	2.30919	2.924e-23	21.2231	5.98267e-22
Esr1	28.1472	1.2073	2.30904	8.43371e-07	5.35784	4.38693e-06
Sema3e	6.80439	1.20671	2.30811	0.000703427	2.624	0.00237686
Mast1	9.11388	1.20554	2.30624	0.000582906	2.69859	0.00200177
Zdhhc2	573.079	1.204	2.30378	3.47312e-41	38.729	1.86633e-39
Efcc1	2.01441	1.2027	2.3017	0.00425605	1.90688	0.0123913
Pdgfra	15.062	1.20158	2.29992	2.46787e-05	3.97422	0.000106115
Clec4n	177.693	1.19891	2.29566	1.49938e-10	8.9226	1.19508e-09
Ccdc92	78.9899	1.19831	2.29471	5.28612e-11	9.35789	4.38645e-10
Ccdc54	5.58291	1.19524	2.28982	0.00179765	2.24664	0.00566709
Kcnb1	8.99575	1.19471	2.28899	0.000311935	2.94895	0.00112474
Arl4c	29.5549	1.19116	2.28337	3.76003e-07	5.68902	2.04636e-06
Plag1	56.6375	1.1908	2.28279	2.65078e-09	7.73005	1.86188e-08
Ankdd1a	120.207	1.19054	2.28239	1.34972e-14	12.8169	1.52434e-13
Tma16	901.927	1.19047	2.28227	9.57304e-67	63.9382	1.1528e-64
Fam171b	403.71	1.18686	2.27656	2.62727e-05	3.94881	0.000112509
Lamc1	4148.41	1.1848	2.27332	3.36695e-24	22.1324	7.37188e-23
Msr1	8717.03	1.18279	2.27015	4.94862e-26	23.9105	1.22886e-24
Zfand3	2312.13	1.18243	2.26959	6.4463e-73	70.0482	8.94871e-71
Erap1	3269.92	1.18232	2.26941	2.21477e-34	32.0546	8.81939e-33
Gclm	2017.35	1.18164	2.26834	2.85812e-08	6.74921	1.78154e-07
Epb41l4aos	234.821	1.18128	2.26777	3.99864e-21	19.1453	7.15602e-20
Snx33	1483.32	1.18092	2.26721	2.02906e-22	20.4047	3.93795e-21
Ccr1	288.482	1.17887	2.26399	2.56678e-13	11.5878	2.58359e-12
Ppt1	5551.42	1.17838	2.26322	5.73498e-37	34.588	2.58203e-35
Rnd1	429.971	1.1772	2.26138	4.11663e-20	18.1616	6.89209e-19
Trpm4	198.628	1.17666	2.26053	1.1729e-26	24.517	3.04103e-25
Wdr31	5.40803	1.17597	2.25945	0.000632524	2.66579	0.00215881
Mcc	6.32933	1.1759	2.25934	0.000423438	2.82621	0.00149207
Lipc	33.9612	1.17483	2.25767	4.78856e-09	7.486	3.26589e-08
Calr3	45.2617	1.17433	2.25688	4.94492e-10	8.42663	3.74428e-09
Col4a2	4.58496	1.1731	2.25496	0.00190019	2.22453	0.00596307
Agpat4	891.995	1.17122	2.25202	3.20443e-25	23.1244	7.50955e-24
Chsy3	36.7563	1.16988	2.24993	1.60952e-05	4.14801	7.1119e-05
Slc6a19	3.60412	1.16961	2.24951	0.00202166	2.2	0.0063096
Cenpu	148.125	1.16929	2.249	8.7793e-15	12.9985	1.00342e-13
Proscos	9.37652	1.16856	2.24788	0.00012926	3.30323	0.000497479
Tgm1	8.47617	1.16788	2.24681	0.000682149	2.6355	0.00231474
Smim3	521.918	1.16776	2.24663	3.9821e-13	11.4042	3.94266e-12
Pcdh1	2.47398	1.16757	2.24633	0.00117164	2.41808	0.00381875
Gcnt2	1.74009	1.1586	2.2324	0.000209849	3.10959	0.000776973
Gng8	91.7728	1.15836	2.23203	6.39616e-10	8.31978	4.78874e-09
Pla2g15	1220.3	1.15467	2.22634	4.56754e-16	14.2386	5.77242e-15
Il18rap	179.044	1.15467	2.22633	2.26651e-20	18.4153	3.84287e-19
Eva1c	6.69735	1.15389	2.22513	0.000491444	2.7664	0.00171239
Cpq	63.3515	1.15365	2.22477	8.40814e-10	8.20698	6.20904e-09
Tnfaip3	475.784	1.15212	2.2224	3.28274e-13	11.4855	3.26965e-12
Zbtb2	328.988	1.15104	2.22075	7.83659e-18	15.9506	1.12055e-16
Tbc1d9	795.389	1.15092	2.22056	2.40929e-33	31.0366	9.19115e-32
D6Ertd527e	2.46946	1.15087	2.22047	0.000647572	2.65654	0.00220528
Zwilch	411.106	1.14971	2.21869	4.65442e-18	16.1699	6.76176e-17
Samd14	3.67919	1.14875	2.21721	0.000825855	2.55935	0.00275837
Afp	130.295	1.14754	2.21536	2.16637e-11	9.73007	1.86181e-10
Plk4	1087.44	1.14654	2.21382	8.35528e-26	23.6884	2.04935e-24
Adamts4	6.12365	1.14451	2.21071	0.000525111	2.74041	0.00181797
4930432K21Rik	281.036	1.14436	2.21047	2.38049e-32	30.0707	8.49751e-31
Gk	1181.73	1.14377	2.20958	2.71616e-31	29.0397	9.1254e-30
Apof	3.35631	1.14371	2.20949	0.00190642	2.22318	0.0059817
Chd2	2877.83	1.14366	2.2094	3.20095e-25	23.1244	7.50955e-24
Acy3	14.826	1.14221	2.20719	4.85378e-05	3.70171	0.000198744
Nepro	572.425	1.14206	2.20696	1.12882e-23	21.6206	2.39544e-22
Plekhg2	67.6754	1.1414	2.20595	1.14822e-11	9.995	1.01158e-10
Calcb	19.1144	1.14056	2.20467	0.000149247	3.24643	0.000566979
Snhg6	465.891	1.1394	2.2029	2.79868e-58	55.5826	2.61428e-56
Dlg4	131.789	1.13738	2.19981	1.53633e-15	13.7302	1.86129e-14
Prss16	73.4718	1.13608	2.19783	1.67426e-08	6.96854	1.07512e-07
Pgap1	1410.98	1.13541	2.19681	9.4261e-16	13.9341	1.16385e-14
Ptges	160.576	1.13521	2.1965	3.89944e-11	9.48458	3.27658e-10
Heatr9	1.37055	1.13467	2.19568	0.00123166	2.39764	0.00400273
Sqrdl	999.534	1.13461	2.19559	9.82379e-49	46.1648	6.84242e-47
Rgs12	53.0176	1.13442	2.1953	2.51614e-11	9.66692	2.15316e-10
Glipr1	3481.08	1.13417	2.19493	2.02354e-19	17.4896	3.23863e-18
Sla	576.876	1.13301	2.19316	5.16651e-31	28.7663	1.71274e-29
Lancl3	2.01808	1.13013	2.18879	0.000543408	2.72719	0.00187418
Idnk	454.444	1.12961	2.18799	1.02659e-52	50.0943	8.0477e-51
St3gal6	601.242	1.12923	2.18743	2.36529e-15	13.5496	2.82113e-14
Slc30a1	1262.65	1.12869	2.18661	2.28044e-23	21.3279	4.69958e-22
Clec1b	10.6627	1.12851	2.18633	0.00033735	2.91748	0.00120926
Tubb2b	68.8114	1.12835	2.18609	4.70823e-11	9.4069	3.9183e-10
Tmem198	27.2385	1.12676	2.18368	2.57895e-06	4.89904	1.2617e-05
Gm22	5.40606	1.12673	2.18363	0.00162218	2.2876	0.00515704
Rhoc	3596.01	1.12655	2.18335	4.18532e-64	61.3375	4.59695e-62
Poc1a	310.454	1.12563	2.18197	1.94172e-32	30.1569	6.96858e-31
Csrp2	8.51014	1.12477	2.18066	0.000672718	2.64125	0.00228429
Ulbp1	270.639	1.12397	2.17946	9.56421e-14	11.9959	1.00944e-12
Map1b	113.854	1.12332	2.17848	2.41023e-10	8.7252	1.88279e-09
Gm973	12.1121	1.12315	2.17822	4.51564e-05	3.73093	0.000185812
Slc16a14	45.1189	1.1229	2.17784	5.29519e-05	3.66621	0.00021567
Cd200	1.8925	1.12191	2.17635	0.00278908	2.0734	0.00844496
Gpr45	1.56987	1.12089	2.17481	0.00338956	1.99648	0.0100814
Gfpt2	7.18622	1.12051	2.17423	0.000609957	2.68045	0.00208713
Ctrl	6.7756	1.12007	2.17358	0.000895863	2.52626	0.00297673
Rhbdf2	2121.79	1.11916	2.17221	5.15931e-58	55.3251	4.73095e-56
Il7r	1833.19	1.11912	2.17214	9.26192e-23	20.7351	1.84042e-21
Dgka	298.074	1.11899	2.17194	2.27005e-26	24.2386	5.77333e-25
Slc35f1	2.8507	1.11841	2.17108	0.00285288	2.06463	0.00861725
Afmid	64.0351	1.11824	2.17083	9.94749e-13	11.0207	9.53519e-12
Ms4a6d	3147.32	1.11784	2.17021	2.55887e-45	42.7908	1.61873e-43
Jag1	558.282	1.11597	2.16741	4.90318e-17	15.1743	6.69498e-16
Il2rg	1804.66	1.11537	2.16651	6.51602e-31	28.6684	2.14589e-29
Apol9b	25.0465	1.11467	2.16545	3.01282e-06	4.83469	1.46322e-05
Zfp811	2.88856	1.11318	2.16322	0.00349801	1.98435	0.010367
Slc2a1	5511.28	1.11148	2.16067	7.8353e-12	10.1548	7.00168e-11
Itgam	6747.8	1.11136	2.1605	1.71537e-18	16.5884	2.58015e-17
Armc3	15.1995	1.10965	2.15794	2.26383e-05	4.00917	9.791e-05
Grhl1	72.7669	1.1076	2.15486	1.83105e-11	9.8001	1.58453e-10
Papd4	1052.67	1.10567	2.15199	4.7598e-16	14.2214	6.00684e-15
Hemk1	194.115	1.10562	2.15191	7.74569e-23	20.8101	1.54836e-21
Selplg	702.488	1.1054	2.15158	8.02375e-28	25.6587	2.19418e-26
Traf1	392.509	1.1051	2.15113	4.30863e-16	14.263	5.45814e-15
Zfp503	240.335	1.10445	2.15017	6.88566e-24	21.8288	1.48324e-22
Dusp2	100.791	1.10359	2.14889	1.69172e-16	14.6558	2.20885e-15
Car13	1300.85	1.10127	2.14544	4.75423e-37	34.6675	2.15016e-35
Pla2g4c	12.2505	1.09931	2.14252	0.000622936	2.6719	0.00212863
Ecscr	6.40827	1.0991	2.14221	0.000984487	2.48745	0.00325503
Klhdc1	154.181	1.09893	2.14196	2.31377e-23	21.3221	4.76336e-22
Sesn3	3.83224	1.09803	2.14062	0.00424347	1.90804	0.0123582
Slc25a37	2130.08	1.09667	2.1386	9.38828e-26	23.6388	2.29708e-24
Cmpk2	273.632	1.09642	2.13824	3.45888e-12	10.4983	3.17461e-11
Pdlim7	395.365	1.09638	2.13818	6.62271e-22	19.9039	1.24777e-20
Lst1	911.984	1.09561	2.13703	1.33738e-15	13.7865	1.63512e-14
Tube1	135.233	1.09362	2.13409	2.13061e-18	16.4968	3.18556e-17
Hhipl1	7.66405	1.09337	2.13372	0.000849375	2.54802	0.00283125
Hsd3b7	79.8208	1.09309	2.1333	1.61738e-16	14.6748	2.11454e-15
Ftl1	125115	1.09108	2.13034	1.73921e-50	47.8934	1.27819e-48
Iqcg	274.619	1.0909	2.13007	5.01256e-13	11.3075	4.9263e-12
Zmynd15	34.3626	1.08795	2.12572	1.27766e-05	4.24279	5.71756e-05
Tmc8	34.4201	1.08506	2.12146	2.18338e-07	5.91114	1.22704e-06
Pik3ip1	40.5154	1.08505	2.12145	4.12004e-06	4.70619	1.96703e-05
C4a	10.0047	1.08424	2.12026	0.000487544	2.76956	0.00169998
Il2rb	2.96985	1.08391	2.11977	0.00185042	2.2351	0.00581968
Slc28a2	90.0163	1.08357	2.11928	2.88684e-11	9.61002	2.45461e-10
Ccl5	260.132	1.08333	2.11892	7.02357e-05	3.55064	0.000281421
Htra4	2.68582	1.08332	2.11891	0.00455751	1.88094	0.013154
Ltb4r1	5.40126	1.08098	2.11547	0.00145092	2.33287	0.00464658
Trim30b	3.46799	1.08074	2.11513	0.0032182	2.01726	0.00961037
Ccbe1	114.543	1.08066	2.11501	1.47511e-12	10.8559	1.39355e-11
Chtf18	348.143	1.08062	2.11494	8.39459e-15	13.0177	9.59999e-14
Rhobtb3	3.36655	1.07862	2.11202	0.00148864	2.32269	0.00475671
Pard6b	251.483	1.07856	2.11193	1.10635e-24	22.5998	2.51317e-23
Chac1	884.919	1.07829	2.11153	9.45686e-23	20.7269	1.87542e-21
Plekhs1	3.24343	1.07818	2.11137	0.00302528	2.0419	0.00908038
Ifi203	3129.75	1.07803	2.11115	9.06639e-14	12.0182	9.58926e-13
Sema3c	1.86602	1.07755	2.11044	0.00292107	2.05542	0.00880196
Brdt	90.9574	1.07696	2.10958	3.95014e-16	14.2988	5.02631e-15
Rragd	261.696	1.07651	2.10893	3.33404e-07	5.73839	1.82646e-06
Pamr1	1.30806	1.07611	2.10834	0.00176034	2.25513	0.00555736
Tarm1	653.533	1.07573	2.10779	5.38646e-06	4.59637	2.53294e-05
Bhlhe40	2308.83	1.075	2.10672	1.35358e-17	15.7191	1.90952e-16
Smad6	78.335	1.07467	2.10624	1.62082e-09	7.93381	1.16464e-08
Msantd3	194.976	1.07456	2.10608	2.51949e-19	17.3972	4.00674e-18
Slc7a11	5181.23	1.07393	2.10516	7.16683e-09	7.31851	4.80271e-08
Rgs20	16.7685	1.07275	2.10344	5.54906e-05	3.64693	0.000225459
Rtn2	30.9144	1.07274	2.10342	3.09462e-08	6.7159	1.92355e-07
Akt3	1088.36	1.07091	2.10076	2.5977e-42	39.8421	1.43845e-40
Tmem40	2.45099	1.07058	2.10028	0.00906137	1.61234	0.0244153
Ccdc130	587.794	1.07058	2.10028	3.75559e-38	35.7488	1.78324e-36
Hk3	18303.3	1.06891	2.09784	1.17632e-59	56.9467	1.13051e-57
Mreg	392.234	1.06737	2.09561	6.50554e-10	8.31258	4.86881e-09
Ldlrad4	67.3335	1.06592	2.09351	1.0238e-11	10.0435	9.04766e-11
Pold4	854.644	1.06465	2.09166	8.07173e-41	38.3697	4.26862e-39
Gpank1	493.321	1.06422	2.09104	2.42218e-35	32.9898	1.02366e-33
Slc22a4	73.2005	1.06413	2.09091	8.42669e-16	13.9814	1.04368e-14
Ptrf	3.44403	1.06301	2.08929	0.0022263	2.16124	0.00689855
Samsn1	306.387	1.0586	2.0829	2.83996e-15	13.4727	3.36719e-14
Kmo	12.2583	1.05817	2.08229	0.000700727	2.62526	0.00236996
H2-Q7	81.073	1.05737	2.08114	0.000408026	2.84093	0.00144234
Rnf114	2667.95	1.05723	2.08093	7.63857e-106	102.587	2.58805e-103
9430015G10Rik	420.873	1.05689	2.08044	2.37107e-32	30.0717	8.47901e-31
Crip2	38.3172	1.05657	2.07998	3.43516e-05	3.83984	0.000144596
Lhx2	3.00889	1.05631	2.0796	0.00412308	1.91953	0.0120357
Chn1	6.92929	1.05631	2.0796	0.0017055	2.2675	0.00540128
Mpo	6.28865	1.05575	2.0788	0.00261241	2.09925	0.00795705
Trpm6	2.65913	1.05275	2.07448	0.00127682	2.38341	0.00413607
Mtfr2	75.823	1.04973	2.07014	1.36983e-07	6.10335	7.88223e-07
Coro1a	8226.94	1.04729	2.06665	9.37076e-23	20.7304	1.86019e-21
P2ry14	5.22329	1.04518	2.06362	0.00140646	2.34527	0.00451575
Icam2	98.112	1.04504	2.06343	1.53479e-09	7.95593	1.1068e-08
Tatdn2	3947.29	1.04425	2.06229	4.17807e-50	47.5207	3.01515e-48
Clip2	620.155	1.04391	2.06181	1.50971e-25	23.442	3.61427e-24
Spire2	558.627	1.04306	2.06059	2.94894e-14	12.4889	3.24432e-13
Zfp945	342.52	1.04277	2.06018	2.41512e-08	6.81799	1.52057e-07
Nedd4l	262.987	1.04195	2.05901	1.52088e-15	13.7343	1.84368e-14
Cxcl14	30.9363	1.03799	2.05337	1.51096e-05	4.17392	6.70012e-05
Slc8a1	341.263	1.03672	2.05156	3.3883e-11	9.54304	2.86393e-10
Smurf1	1910.42	1.03359	2.04711	1.25101e-38	36.2147	6.09942e-37
Areg	1.36538	1.03241	2.04544	0.00244901	2.12378	0.00752007
Myo3b	2.7343	1.0321	2.045	0.000432066	2.81806	0.00152033
Pdcd2l	556.353	1.0317	2.04442	1.11144e-58	55.9796	1.04801e-56
Ska1	213.924	1.03095	2.04337	6.55255e-11	9.26999	5.37046e-10
Dusp8	23.1242	1.02961	2.04147	0.000234987	3.06342	0.000864127
Gbx1	20.9196	1.02834	2.03967	0.000316704	2.94267	0.00114112
Ntng2	7.23903	1.02722	2.03809	0.00339006	1.99648	0.0100814
Zdhhc23	10.7814	1.02611	2.03653	0.000817379	2.56354	0.00273189
C3ar1	4274.14	1.02423	2.03387	1.35674e-42	40.1194	7.597e-41
Slc25a30	485.074	1.02396	2.03349	1.61962e-10	8.891	1.28528e-09
Zbtb17	882.749	1.02356	2.03293	1.664e-47	44.9508	1.11998e-45
Lif	8.66236	1.02184	2.03051	0.000745552	2.60006	0.00251156
St14	875.574	1.02184	2.03051	2.22144e-20	18.4233	3.77287e-19
Esyt1	7012.9	1.02082	2.02907	6.70147e-95	91.7595	1.73977e-92
Ccdc59	1389.66	1.01852	2.02585	8.7813e-41	38.3354	4.61943e-39
Parpbp	286.176	1.01837	2.02564	6.96873e-11	9.24449	5.69521e-10
Plek	14832.5	1.01776	2.02478	6.45975e-21	18.9459	1.13272e-19
Zfp97	33.3964	1.01769	2.02467	7.60461e-06	4.4552	3.50591e-05
Cenpq	602.897	1.0157	2.02188	1.54682e-16	14.693	2.02761e-15
Gm15440	11.9033	1.01543	2.02151	0.000139907	3.27227	0.000534237
Them4	1041.26	1.01395	2.01943	3.77601e-17	15.2846	5.19274e-16
Stx1a	34.6351	1.01353	2.01885	9.69851e-08	6.24587	5.67711e-07
Lacc1	370.919	1.0133	2.01852	1.92265e-20	18.4842	3.27933e-19
Eno4	16.5902	1.01318	2.01835	0.000250945	3.03672	0.000918921
Carmil2	33.632	1.01288	2.01794	4.68733e-06	4.65347	2.2209e-05
Crtam	4.66016	1.01264	2.0176	0.00435868	1.89805	0.0126459
Exoc3l	4.91748	1.01222	2.01702	0.00440886	1.89381	0.0127699
Parp6	549.409	1.01114	2.0155	4.75414e-44	41.5472	2.83687e-42
Gm9733	15.4145	1.00947	2.01317	0.0012439	2.39377	0.00403858
Fbxo48	45.5565	1.00827	2.01149	5.32155e-05	3.66423	0.000216655
Zc3h12c	1032.46	1.00773	2.01074	5.1871e-08	6.50225	3.14594e-07
Cd300lf	627.917	1.00772	2.01073	9.4939e-25	22.6657	2.15908e-23
Zfp382	184.041	1.00712	2.0099	6.72051e-11	9.25971	5.4991e-10
Adam33	5.98685	1.00706	2.00982	0.00329716	2.00757	0.00982709
H2-M2	3.10233	1.00688	2.00957	0.00329903	2.00739	0.00983118
Arhgap4	14.0846	1.00624	2.00867	0.000185376	3.15916	0.000693166
Psd3	147.662	1.00615	2.00854	2.05813e-06	4.99156	1.01963e-05
Fam186b	73.8304	1.00487	2.00676	1.17253e-06	5.22169	6.00226e-06
Il1r1	35.0597	1.00369	2.00513	0.000242972	3.04995	0.000891359
Rala	2755.84	1.00316	2.00438	1.37437e-75	72.6882	2.05028e-73
Fam107b	262.276	1.00291	2.00404	1.09086e-14	12.9074	1.23759e-13
Morc4	86.3083	1.0027	2.00375	6.01636e-16	14.1223	7.54499e-15
Ccdc112	75.4652	1.00248	2.00344	1.0354e-06	5.27314	5.33168e-06
Plekhg4	1.28668	1.00211	2.00292	0.00277449	2.07542	0.00840588
Osbp2	128.905	1.00177	2.00245	3.92654e-06	4.72594	1.87959e-05
Abhd10	529.788	1.0013	2.0018	3.54075e-22	20.17	6.76022e-21
Cacnb1	91.2544	1.00113	2.00157	1.45418e-12	10.8619	1.37443e-11
Tlr12	2.70807	1.00025	2.00034	0.000746094	2.59981	0.00251296
Plek2	1.2809	0.998543	1.99798	0.000904099	2.52264	0.00300165
Rab33a	17.1858	0.998292	1.99763	0.000232917	3.06703	0.000856986
Tns4	21.6426	0.997803	1.99696	7.57847e-06	4.45649	3.49547e-05
Pcgf5	377.067	0.997545	1.9966	2.94674e-35	32.9084	1.23491e-33
Kcnk13	1275.88	0.99748	1.99651	4.18436e-40	37.6697	2.13927e-38
Tubg2	33.5253	0.996805	1.99558	1.86454e-05	4.08834	8.1594e-05
Sqstm1	72476.4	0.996276	1.99484	2.27233e-71	68.5246	2.98842e-69
Fut7	27.1383	0.995513	1.99379	3.84182e-06	4.73489	1.84124e-05
Tnfsf10	3.63092	0.995209	1.99337	0.0010207	2.47269	0.00336751
Parp3	729.154	0.995006	1.99309	2.68607e-32	30.0198	9.5542e-31
Zcchc7	797.891	0.994928	1.99298	1.11411e-19	17.7422	1.81065e-18
Ppard	604.608	0.994819	1.99283	4.90689e-18	16.1479	7.11304e-17
Hsf2bp	4.34848	0.994372	1.99221	0.00445299	1.88991	0.0128852
Tcam1	272.971	0.994077	1.99181	8.52152e-08	6.29836	5.03087e-07
Ccl9	8447.05	0.993327	1.99077	6.79914e-12	10.2148	6.09757e-11
Phactr2	2.36872	0.991997	1.98894	0.0106738	1.54905	0.0282458
Tyro3	6.00601	0.991425	1.98815	0.00288265	2.06058	0.00869798
Gpr160	7.87865	0.991042	1.98762	0.00156463	2.30218	0.00498676
Espn	3.076	0.990758	1.98723	0.00378445	1.95395	0.0111186
Ccdc78	5.25496	0.990194	1.98645	0.00596648	1.77515	0.0167823
Rptoros	43.4672	0.989664	1.98572	0.000497381	2.76172	0.00173093
Trib3	4659.84	0.98928	1.98519	6.80564e-22	19.8933	1.27862e-20
Spo11	1.64413	0.988762	1.98448	0.000690382	2.63073	0.0023403
Rabggtb	1564.05	0.988439	1.98404	4.17483e-38	35.7059	1.96828e-36
Vegfa	1298.86	0.987409	1.98262	6.97462e-14	12.1284	7.43984e-13
Folr2	2.13503	0.987096	1.98219	0.00562665	1.79768	0.0159338
Fbxo47	41.3822	0.986208	1.98097	6.52196e-07	5.46288	3.44449e-06
Eif4a2	2551.96	0.986188	1.98094	3.77528e-25	23.0552	8.80605e-24
Adprhl1	9.96771	0.986009	1.9807	0.00164585	2.28166	0.00522808
Stra6l	41.1906	0.985377	1.97983	1.94307e-06	5.01493	9.66217e-06
Arrb2	3418.93	0.985219	1.97961	8.49592e-32	29.5304	2.9485e-30
Apba3	945.715	0.984708	1.97891	1.16046e-26	24.521	3.01266e-25
Nbn	863.066	0.984691	1.97889	3.28918e-27	25.0589	8.73184e-26
C2cd4c	4.24248	0.984555	1.9787	0.00763484	1.67894	0.0209442
Rora	59.2379	0.98409	1.97807	1.78588e-05	4.10611	7.83234e-05
Rubcnl	277.242	0.984081	1.97805	1.06826e-23	21.6441	2.26935e-22
Zdhhc18	1568.29	0.984022	1.97797	2.87415e-27	25.1157	7.66058e-26
Raet1d	725.317	0.983712	1.97755	3.82101e-22	20.1374	7.28836e-21
Pparg	73.2695	0.983306	1.97699	7.01665e-09	7.32698	4.70997e-08
Baiap2	838.253	0.982308	1.97562	4.34623e-17	15.2251	5.95485e-16
Tmem62	343.409	0.981831	1.97497	1.04743e-15	13.8902	1.2877e-14
Fgd2	371.334	0.980883	1.97367	1.06257e-12	10.9938	1.01437e-11
Tapbp	6361.63	0.980808	1.97357	2.35064e-20	18.401	3.97205e-19
Actg2	5.22579	0.980611	1.9733	0.00226352	2.15493	0.00699955
Kcnab1	70.8717	0.979569	1.97188	0.00216006	2.17327	0.00671012
Cep290	841.973	0.97789	1.96958	7.69156e-16	14.0195	9.56183e-15
Cpne2	1468.63	0.977793	1.96945	1.99424e-24	22.3517	4.44919e-23
Nr1h3	223.359	0.977715	1.96934	2.17176e-11	9.72917	1.86564e-10
Nckap1	93.1471	0.977584	1.96916	1.50657e-08	7.01298	9.70555e-08
Stbd1	9.63209	0.977438	1.96897	0.00251446	2.11352	0.00769977
Arl5c	1374.61	0.977097	1.9685	3.49648e-22	20.1751	6.68209e-21
Fcho1	5.22238	0.975558	1.9664	0.00709129	1.70736	0.0196173
Upk1a	12.0005	0.97484	1.96542	0.000717818	2.61571	0.00242262
4933430I17Rik	272.529	0.974649	1.96516	4.89554e-11	9.3905	4.0691e-10
Tmem220	50.556	0.974323	1.96472	1.70892e-08	6.96048	1.09527e-07
Foxn3	314.923	0.972724	1.96254	8.67043e-06	4.40163	3.96618e-05
Egr2	63.5967	0.972498	1.96224	0.000132796	3.29267	0.000509713
Phf11d	842.522	0.970588	1.95964	1.56675e-22	20.5132	3.06752e-21
Mov10	730.873	0.969227	1.95779	6.9408e-14	12.1303	7.40772e-13
Zyx	1527.22	0.966799	1.9545	2.31148e-20	18.4074	3.9135e-19
Lcp2	6889.02	0.966566	1.95418	2.40708e-26	24.2148	6.09856e-25
Rab13	163.706	0.966248	1.95375	9.05127e-15	12.9858	1.03332e-13
Cd52	3012.48	0.965975	1.95338	8.68998e-13	11.0772	8.37169e-12
Fut1	2.12541	0.965466	1.95269	0.0122812	1.49468	0.0320122
Tsga10ip	9.07304	0.963626	1.95021	0.00392761	1.93884	0.0115122
Lin54	725.281	0.963378	1.94987	1.79079e-13	11.7364	1.83485e-12
Il1f9	2.42228	0.960034	1.94536	0.0156831	1.4007	0.0397463
Pomc	12.92	0.958242	1.94294	0.00137945	2.35306	0.00443546
Slc7a7	468.361	0.957563	1.94203	3.82339e-45	42.6205	2.39591e-43
2610020H08Rik	178.153	0.957249	1.9416	2.90757e-10	8.64845	2.24671e-09
Stap1	2042.36	0.956413	1.94048	1.74932e-13	11.7464	1.79328e-12
Hao1	17.7885	0.95547	1.93921	0.000226371	3.07845	0.000834745
Ube2e2	328.104	0.955365	1.93907	5.17649e-22	20.0084	9.80834e-21
Slc25a33	903.155	0.95499	1.93857	1.72375e-29	27.2862	5.17383e-28
Tuba1a	599.711	0.954972	1.93854	1.07259e-25	23.5836	2.6084e-24
Rtkn	56.9695	0.953847	1.93703	1.94256e-06	5.01493	9.66206e-06
Trpm2	65.7623	0.953385	1.93641	2.3959e-06	4.92942	1.17647e-05
H2-M3	935.798	0.95252	1.93525	5.4192e-36	33.628	2.355e-34
Zfp979	4.88643	0.950849	1.93301	0.00613804	1.76394	0.017221
Cat	7278.54	0.950677	1.93278	1.02662e-13	11.9661	1.08125e-12
Kif3c	810.346	0.950541	1.9326	8.19869e-60	57.1014	7.91748e-58
Alpk2	1.11047	0.950129	1.93204	0.0025846	2.10297	0.00788916
Npdc1	6.8537	0.947348	1.92833	0.00267434	2.0898	0.00813205
Efcab11	123.086	0.947151	1.92806	2.66834e-09	7.72764	1.87224e-08
Serpinb10	4.97369	0.944979	1.92516	0.00396509	1.93504	0.0116135
Neurog2	1.07551	0.944089	1.92397	0.00397837	1.93387	0.0116447
Mb21d2	458.935	0.943884	1.9237	8.21558e-33	30.5217	3.00787e-31
Wdr54	118.933	0.943349	1.92299	4.59813e-15	13.2731	5.33159e-14
Npc2	12065.8	0.943257	1.92286	2.21668e-22	20.3676	4.28959e-21
Lilrb4a	20834.8	0.943029	1.92256	2.22675e-24	22.3072	4.92944e-23
Atg12	1153.44	0.942364	1.92167	7.28693e-30	27.6522	2.2273e-28
Stpg1	3.22928	0.942156	1.9214	0.00710355	1.70679	0.0196431
Fmnl3	624.21	0.940175	1.91876	3.75258e-31	28.9016	1.25442e-29
Rsg1	22.3074	0.940112	1.91868	1.24812e-05	4.25265	5.58916e-05
Apod	4.37276	0.940007	1.91854	0.00653732	1.73876	0.018249
Map3k15	207.793	0.939907	1.9184	5.20186e-22	20.0067	9.84709e-21
4930503L19Rik	309.224	0.939877	1.91836	7.22621e-11	9.2298	5.89119e-10
Erdr1	213.364	0.9375	1.91521	1.1491e-11	9.99486	1.01191e-10
Carlr	4.06024	0.937037	1.91459	0.0041976	1.91251	0.0122318
Garnl3	19.773	0.936139	1.9134	9.50212e-05	3.42817	0.000373104
Scnm1	885.456	0.933578	1.91001	1.07243e-46	44.1459	7.14597e-45
Mthfd2	5460.17	0.933128	1.90941	2.37014e-41	38.8879	1.29451e-39
Fam188b	33.1532	0.932823	1.90901	1.49035e-06	5.12327	7.52894e-06
Pnp	1014.87	0.93138	1.9071	2.47642e-16	14.4957	3.19378e-15
Map4k1	1029.55	0.931109	1.90674	3.00493e-22	20.2392	5.76474e-21
Clec4e	6996.3	0.930744	1.90626	4.11542e-10	8.50307	3.13997e-09
Dlgap5	1264.87	0.930264	1.90562	1.46276e-13	11.8207	1.51114e-12
Rassf8	1512.73	0.929059	1.90403	4.65227e-23	21.0276	9.38434e-22
Gas5	5472.03	0.927368	1.9018	2.6004e-45	42.7852	1.63981e-43
Cabp4	1.10258	0.927198	1.90158	0.00207799	2.18894	0.00647227
Kif27	1.76419	0.927106	1.90146	0.00511294	1.83549	0.0146053
Adora3	9.62273	0.925991	1.89999	0.0016398	2.28312	0.00521055
Ldb3	2.75172	0.925367	1.89917	0.00578573	1.78698	0.0163311
Flt4	2.3169	0.925353	1.89915	0.000548511	2.72343	0.00189047
Ahrr	64.152	0.923808	1.89712	5.31624e-08	6.49262	3.21645e-07
Ifih1	908.917	0.921882	1.89459	1.81975e-25	23.3635	4.33057e-24
Htra1	25.1235	0.92159	1.8942	6.55646e-05	3.57879	0.000263763
Slc4a11	40.7345	0.921373	1.89392	1.77872e-05	4.10757	7.80605e-05
2310022A10Rik	1682.33	0.920888	1.89328	1.82451e-24	22.3889	4.0842e-23
Nmi	679.915	0.919541	1.89151	9.30316e-30	27.5501	2.81773e-28
Ifrd1	4357.89	0.919218	1.89109	3.53398e-20	18.2261	5.94149e-19
Cd53	9862.02	0.918976	1.89077	4.02454e-27	24.973	1.06416e-25
Hmga2	4419.81	0.918673	1.89038	1.66724e-18	16.6004	2.50964e-17
Clec5a	5125.14	0.918266	1.88984	7.24021e-34	31.5496	2.82128e-32
Map2	2.06333	0.914882	1.88541	0.00418865	1.91331	0.0122093
Gm19684	1.77935	0.914721	1.8852	0.00103947	2.46549	0.0034238
Cep83	1219.85	0.914498	1.88491	3.11444e-28	26.0607	8.69521e-27
Milr1	1320.65	0.913785	1.88398	3.19674e-13	11.4964	3.18876e-12
St8sia5	9.62213	0.91301	1.88297	0.0030421	2.03974	0.00912559
Lyn	3864.66	0.912714	1.88258	5.93217e-63	60.207	6.20859e-61
Osr2	2.11635	0.909151	1.87794	0.00183109	2.23932	0.00576341
Gata3	145.616	0.90876	1.87743	3.64853e-09	7.59812	2.5228e-08
Cdk3-ps	1.92908	0.908013	1.87646	0.0166328	1.37831	0.041849
Zfp639	954.483	0.908011	1.87646	2.13742e-44	41.8865	1.29869e-42
Diaph3	647.172	0.907566	1.87588	2.13212e-09	7.82109	1.50978e-08
Hlx	30.7593	0.907307	1.87554	9.1821e-05	3.44203	0.000361387
Wwtr1	20.4994	0.907096	1.87527	0.00119246	2.41084	0.00388294
Stk40	1807.82	0.905854	1.87365	1.08087e-12	10.987	1.03036e-11
Ucn2	8.66746	0.904203	1.87151	0.00466764	1.87145	0.0134447
Selenoh	441.434	0.903171	1.87017	2.92324e-17	15.3929	4.04678e-16
Ubap1	2144.28	0.901662	1.86822	1.15612e-68	65.8348	1.46271e-66
Ddx4	1.73191	0.89921	1.86504	0.00373417	1.95912	0.0109871
Skil	738.944	0.898768	1.86447	5.28001e-12	10.3198	4.7889e-11
BC049715	47.5712	0.898225	1.86377	1.85707e-06	5.03394	9.24832e-06
Tapt1	828.539	0.897806	1.86323	1.87038e-20	18.4958	3.19291e-19
Tubb5	17234.7	0.897604	1.86297	2.43924e-21	19.3541	4.42473e-20
Epsti1	667.543	0.897328	1.86261	7.74104e-23	20.8101	1.54836e-21
Mipol1	84.6028	0.897306	1.86258	5.10053e-09	7.45977	3.4692e-08
Dhfr	713.692	0.896506	1.86155	1.73449e-12	10.7886	1.62705e-11
Aim1l	10.9031	0.895228	1.8599	0.00463197	1.87453	0.0133497
Abcc3	418.131	0.894792	1.85934	2.09739e-14	12.6323	2.33186e-13
Ranbp9	1057.37	0.894263	1.85866	7.12827e-35	32.531	2.94409e-33
Tspo	1805.9	0.892541	1.85644	7.05836e-19	16.9631	1.08871e-17
Eya4	794.538	0.891483	1.85508	1.46813e-06	5.12913	7.42798e-06
Lonrf3	1831.87	0.89124	1.85477	2.93543e-17	15.3914	4.06085e-16
Arnt2	5.31421	0.889966	1.85313	0.00491879	1.85087	0.014097
Glipr2	23.2544	0.889518	1.85256	0.000145148	3.2577	0.000552457
Bub1	1056.48	0.88867	1.85147	5.0282e-10	8.41971	3.80445e-09
Rad51b	63.3949	0.888636	1.85143	5.99456e-06	4.55226	2.80373e-05
Fzd5	335.133	0.886972	1.84929	2.01635e-11	9.7603	1.73662e-10
Rims2	3.48978	0.886818	1.84909	0.0149358	1.41961	0.0380535
Fam49b	2739.79	0.886331	1.84847	1.28079e-25	23.5087	3.09964e-24
F11r	22.2907	0.885232	1.84706	0.00081471	2.56474	0.00272433
Zufsp	255.329	0.884738	1.84643	5.02559e-13	11.3066	4.93668e-12
Mndal	2121.49	0.884404	1.846	2.46772e-13	11.6038	2.49015e-12
Rbbp8	1262.82	0.884283	1.84585	3.62243e-30	27.945	1.13499e-28
Mybl1	108.743	0.884111	1.84563	1.63771e-06	5.08527	8.21734e-06
Ighj2	1.89134	0.883909	1.84537	0.00121184	2.40426	0.00394218
Arhgef19	6.78555	0.883707	1.84511	0.00599915	1.77309	0.0168621
Rab11fip1	1132.9	0.883555	1.84492	1.05478e-10	9.07048	8.50204e-10
Ptpn2	1222.28	0.882869	1.84404	2.25032e-30	28.1435	7.18592e-29
Nr4a1	43.8664	0.882766	1.84391	2.18931e-05	4.02255	9.49396e-05
Arid3b	103.549	0.88249	1.84355	3.72327e-10	8.54424	2.85603e-09
Nup210l	101.308	0.882104	1.84306	2.24304e-09	7.79952	1.58664e-08
Gm17334	2.95915	0.881398	1.84216	0.0127346	1.48083	0.0330498
Tmem217	20.9134	0.880287	1.84074	7.64521e-05	3.51633	0.000304559
Olfr433	5.16431	0.879508	1.83975	0.0124388	1.48966	0.032385
Slc26a9	4.41309	0.879179	1.83933	0.0059087	1.77883	0.0166406
Fads3	54.0626	0.877943	1.83775	3.26305e-08	6.69409	2.02259e-07
Ripk3	1220.61	0.877346	1.83699	7.05345e-30	27.665	2.16255e-28
Ptpn1	2176.72	0.877115	1.8367	2.45503e-21	19.3517	4.44932e-20
Eea1	5269.71	0.876755	1.83624	2.14095e-12	10.6996	1.99709e-11
Dusp13	38.1236	0.87648	1.83589	2.13178e-06	4.97683	1.05481e-05
Zfp13	2.00745	0.875485	1.83462	0.0148444	1.42194	0.0378493
Mx2	83.2828	0.87515	1.8342	1.68338e-06	5.07387	8.43589e-06
Grk5	351.09	0.874501	1.83337	1.23214e-13	11.8907	1.28618e-12
Jak3	469.771	0.874402	1.83325	4.6534e-13	11.3391	4.58009e-12
Relb	686.696	0.87371	1.83237	2.77178e-19	17.3571	4.39397e-18
Cstl1	11.2752	0.873197	1.83172	0.00314689	2.02634	0.00941148
Synpo	34.2907	0.873153	1.83166	1.54718e-05	4.1643	6.85007e-05
Ica1l	1.96814	0.873016	1.83149	0.00260039	2.10059	0.00793252
Ercc1	774.77	0.872775	1.83118	3.145e-08	6.70915	1.95365e-07
Fabp7	63.1341	0.872282	1.83056	2.92975e-07	5.79119	1.61739e-06
Slc25a25	688.29	0.871059	1.829	2.43432e-30	28.1115	7.73643e-29
Dhx40	662.726	0.870992	1.82892	1.7409e-20	18.5251	2.98461e-19
Poln	6.23158	0.870727	1.82858	0.0122209	1.49671	0.0318633
Tnfrsf26	742.135	0.868765	1.8261	1.39691e-13	11.8391	1.44836e-12
Coa4	438.833	0.866737	1.82353	5.0893e-25	22.9295	1.17613e-23
Actl10	2.37435	0.8664	1.82311	0.0141702	1.43963	0.0363389
Irf4	269.024	0.86631	1.82299	9.12672e-07	5.32478	4.73386e-06
Rhbdd1	2814.02	0.86575	1.82229	1.50309e-17	15.6739	2.11896e-16
Rab3ip	357.157	0.865089	1.82145	1.37438e-28	26.4068	3.91924e-27
Lin9	301.849	0.864777	1.82106	1.00228e-11	10.0525	8.86141e-11
Slfn2	4111.12	0.864692	1.82095	5.70097e-31	28.7257	1.88057e-29
Fmr1nb	1.28362	0.864359	1.82053	0.00571817	1.79135	0.0161678
BC025920	41.3616	0.864337	1.8205	2.70034e-06	4.87992	1.31851e-05
Prpf40b	349.402	0.862643	1.81837	2.77755e-22	20.2721	5.34391e-21
Sigirr	66.4581	0.862162	1.81776	4.16969e-05	3.76285	0.000172643
Slc47a2	7.21656	0.860738	1.81597	0.00695844	1.71477	0.0192853
Six4	3.32383	0.860662	1.81587	0.00693986	1.71583	0.0192384
Sptbn4	23.1155	0.860034	1.81508	0.00120291	2.40719	0.00391567
Stk17b	620.465	0.859403	1.81429	1.04824e-15	13.8901	1.28792e-14
Abhd1	138.656	0.858796	1.81352	1.09742e-11	10.0143	9.67681e-11
Slc9a5	82.6091	0.858576	1.81325	2.26392e-07	5.89626	1.2698e-06
Fads6	324.812	0.857779	1.81225	5.52757e-22	19.9807	1.04538e-20
Serinc2	16.9102	0.857744	1.8122	0.00304279	2.03972	0.00912608
Jak1	5620.42	0.856638	1.81081	1.07038e-26	24.555	2.78606e-25
Aox1	9.72849	0.856551	1.8107	0.00553465	1.80441	0.0156888
Nufip1	1027.03	0.856541	1.81069	1.08335e-31	29.4263	3.74674e-30
Sema6c	5.88669	0.856047	1.81007	0.0109655	1.53888	0.0289145
Axdnd1	6.5913	0.855227	1.80904	0.01125	1.52896	0.0295828
Cep72	90.9002	0.854877	1.8086	1.68389e-08	6.96647	1.08026e-07
Emp2	1350.97	0.854246	1.80781	3.593e-07	5.70757	1.9608e-06
Nexn	2.17207	0.854241	1.80781	0.00529883	1.82172	0.015076
Srxn1	3488.5	0.853572	1.80697	2.04677e-11	9.75398	1.76206e-10
Rasa1	2060.68	0.853474	1.80685	1.09198e-15	13.8726	1.34083e-14
Rnd3	2.42174	0.853451	1.80682	0.00696219	1.71468	0.0192896
Dyx1c1	1.38123	0.853404	1.80676	0.0203345	1.30148	0.0499479
BC030867	243.716	0.853266	1.80659	2.93552e-09	7.68772	2.0525e-08
Ccdc125	37.7178	0.853006	1.80626	0.00017705	3.17798	0.000663772
Plcd3	194.402	0.852929	1.80616	5.62221e-12	10.2937	5.08543e-11
Smpdl3b	885.409	0.851269	1.80409	1.34308e-07	6.11104	7.74394e-07
Samd8	2039.65	0.850802	1.8035	2.60844e-15	13.5084	3.10188e-14
Cd200r2	651.746	0.850705	1.80338	8.11523e-17	14.9616	1.09241e-15
Fam78b	5.85193	0.850574	1.80322	0.00911284	1.61011	0.0245407
Cd300ld	5500.74	0.849953	1.80244	1.92245e-25	23.3406	4.56411e-24
Ehd1	4128.31	0.849891	1.80236	1.54848e-28	26.3569	4.39688e-27
Celf6	19.875	0.849659	1.80207	0.000452759	2.79904	0.00158839
Wdtc1	1137.14	0.848657	1.80082	1.78758e-34	32.1433	7.18989e-33
Nectin4	8.54257	0.848641	1.8008	0.00755009	1.68337	0.0207316
Smtn	59.9411	0.847796	1.79975	1.57939e-05	4.15584	6.98494e-05
Asic1	1.04812	0.847714	1.79965	0.00833587	1.64458	0.0226682
Myo1h	5.9529	0.847149	1.79894	0.00705364	1.70949	0.0195213
Stac3	6.03338	0.846975	1.79873	0.0103301	1.56153	0.0274453
Efcab8	2.98892	0.846093	1.79763	0.0103223	1.5618	0.0274284
Rabgap1l	159.077	0.845815	1.79728	1.82567e-11	9.80119	1.58056e-10
Pole	1078.03	0.845178	1.79649	1.31981e-13	11.8618	1.37478e-12
Zfp36l2	2275.53	0.845041	1.79632	3.61394e-09	7.60195	2.50061e-08
Cep41	185.158	0.844094	1.79514	7.22384e-16	14.0462	8.99157e-15
Plaur	1110.16	0.843946	1.79495	4.09362e-11	9.46457	3.43109e-10
Tnc	9.62613	0.84326	1.7941	0.0187071	1.33368	0.0463792
Mdrl	13.74	0.842795	1.79352	0.00226374	2.15493	0.00699955
Mastl	303.769	0.842078	1.79263	3.1652e-07	5.75953	1.73968e-06
Kcmf1	2372.67	0.840784	1.79102	5.28989e-66	63.2237	5.97429e-64
Maats1	8.71559	0.840578	1.79077	0.0120549	1.50219	0.0314634
Ighj4	1.60117	0.840106	1.79018	0.00991472	1.57658	0.0265109
Tcaim	175.704	0.840044	1.7901	2.38937e-16	14.5107	3.08549e-15
Clcn7	5737.98	0.839754	1.78975	2.23273e-23	21.3367	4.60602e-22
Spic	10.6194	0.839354	1.78925	0.00615119	1.76307	0.0172554
Gm9844	4.57741	0.839205	1.78906	0.0134421	1.46041	0.0346407
Treml4	16.366	0.838445	1.78812	0.00300174	2.04464	0.00902328
4930453N24Rik	823.95	0.838278	1.78791	8.24835e-31	28.5696	2.69419e-29
Ifitm3	13660.5	0.837698	1.7872	2.00184e-32	30.1444	7.17147e-31
Azin1	3470.24	0.837487	1.78693	3.14189e-12	10.5393	2.88897e-11
Enthd1	4.97824	0.837227	1.78661	0.0101763	1.56695	0.027105
Hmga1	3176.46	0.835965	1.78505	1.46334e-31	29.301	5.00038e-30
Zswim4	786.913	0.835963	1.78505	1.40709e-18	16.6724	2.12606e-17
Pvt1	223.295	0.835853	1.78491	1.93543e-09	7.86081	1.37782e-08
Ralgps1	262.209	0.835506	1.78448	5.44078e-07	5.53779	2.89875e-06
Dok1	1591.31	0.835425	1.78438	2.76183e-35	32.9347	1.16229e-33
Ppp3cc	809.32	0.834109	1.78276	7.56e-22	19.85	1.41238e-20
Lpin2	1067.79	0.833765	1.78233	1.1076e-35	33.3232	4.75125e-34
Ptgir	2217.29	0.832097	1.78027	6.52309e-13	11.1971	6.35151e-12
Ak5	6.85728	0.830229	1.77797	0.0135032	1.45872	0.0347757
Fzd7	179.96	0.829695	1.77731	4.21334e-07	5.64206	2.28004e-06
Rftn2	151.952	0.829422	1.77697	8.52262e-13	11.0854	8.21443e-12
Nup43	395.94	0.829362	1.7769	3.1356e-15	13.4318	3.70015e-14
Apol7a	1.04057	0.826861	1.77382	0.00518946	1.82981	0.0147976
Iqcb1	123.192	0.826349	1.77319	1.97991e-11	9.76803	1.70596e-10
Rab7b	2304.42	0.824652	1.77111	1.17614e-07	6.16642	6.81676e-07
Zfp821	127.042	0.824545	1.77098	2.77984e-11	9.62531	2.36968e-10
Acsl1	1608.05	0.824313	1.77069	9.02277e-30	27.5627	2.73695e-28
Gpr141	1.62954	0.823074	1.76917	0.00577847	1.78741	0.0163152
Pold1	1148.88	0.823073	1.76917	4.22074e-14	12.3386	4.58547e-13
2810474O19Rik	2193.5	0.822082	1.76796	7.83199e-18	15.9506	1.12055e-16
Dusp16	462.75	0.821077	1.76672	1.26776e-19	17.6882	2.05037e-18
Sept3	9.36528	0.820215	1.76567	0.00731867	1.69545	0.0201627
Fbxw17	386.287	0.820165	1.76561	3.17349e-25	23.1276	7.45453e-24
Troap	291.788	0.820095	1.76552	8.41391e-07	5.35852	4.38006e-06
Cdcp1	6.33612	0.820039	1.76545	0.0129305	1.47496	0.0334993
Stat3	2680.33	0.819483	1.76477	6.27661e-38	35.5329	2.93153e-36
Gmeb2	726.258	0.818325	1.76336	9.6222e-22	19.7473	1.78928e-20
Atp13a4	32.1707	0.818057	1.76303	0.00177947	2.25078	0.00561331
Ggh	423.447	0.817857	1.76279	3.61433e-19	17.246	5.67561e-18
Ccr9	1.18747	0.817833	1.76276	0.00375771	1.95668	0.011049
Adam3	98.3776	0.81782	1.76274	1.47412e-08	7.02173	9.51186e-08
Napb	646.419	0.817107	1.76187	8.75978e-08	6.28689	5.16543e-07
Ndc1	2112.51	0.817022	1.76177	2.48873e-24	22.2603	5.49115e-23
Spry4	17.8301	0.816703	1.76138	0.00884288	1.62171	0.0238942
Grip1	2.90307	0.816451	1.76107	0.0164747	1.38197	0.0414981
Samhd1	5031.06	0.81612	1.76066	2.53709e-26	24.1936	6.40358e-25
Klf6	5330.13	0.815891	1.76039	2.55413e-12	10.6248	2.37254e-11
Tead4	2.86057	0.815612	1.76004	0.0134097	1.46113	0.0345838
Hs3st1	3.55883	0.815608	1.76004	0.0166184	1.37864	0.041818
Hap1	164.564	0.815453	1.75985	0.000531232	2.73598	0.00183662
Pkmyt1	589.441	0.814157	1.75827	2.87226e-13	11.5405	2.8809e-12
Ptafr	3948.83	0.813644	1.75765	3.99741e-18	16.2325	5.85408e-17
Zfp420	194.801	0.813216	1.75712	1.89761e-11	9.78516	1.64e-10
Med12l	24.4495	0.813072	1.75695	0.000940983	2.50657	0.00311479
Ahsa1	3371.1	0.812982	1.75684	2.71424e-13	11.5642	2.72788e-12
Tgif1	2619.6	0.81279	1.7566	1.60815e-32	30.2364	5.80269e-31
Clcn1	11.5761	0.812714	1.75651	0.00363555	1.9694	0.0107301
Selenop	7.2782	0.812712	1.75651	0.017201	1.36542	0.0431102
Hnrnpdl	2008.85	0.812041	1.75569	5.96001e-21	18.9795	1.04825e-19
Dusp6	446.843	0.811123	1.75458	2.20109e-13	11.6508	2.23463e-12
Pcnx	1888.94	0.810991	1.75442	3.38377e-38	35.793	1.61051e-36
Vipas39	2072.12	0.81039	1.75369	1.23741e-20	18.6704	2.13608e-19
Ccdc71l	644.801	0.810333	1.75362	3.25866e-27	25.0624	8.6623e-26
Hebp2	63.4816	0.810053	1.75328	2.49809e-06	4.91235	1.22364e-05
Katnal2	13.4974	0.809997	1.75321	0.0043535	1.89844	0.0126345
1700003E16Rik	10.7923	0.809509	1.75261	0.00820426	1.65077	0.0223475
Noc3l	1136.97	0.80936	1.75243	4.56481e-23	21.0354	9.21723e-22
Megf6	1.6694	0.809244	1.75229	0.0195147	1.31735	0.0481559
Eif5	8133.96	0.809223	1.75227	5.37166e-15	13.2081	6.19259e-14
Lrrc8c	434.216	0.809183	1.75222	1.63076e-17	15.6394	2.29408e-16
Zfp948	192.457	0.808329	1.75118	2.92884e-07	5.7912	1.61734e-06
Zbtb7b	3713.62	0.808141	1.75095	2.11788e-36	34.0303	9.32519e-35
Haus5	47.4519	0.807925	1.75069	3.57489e-05	3.82399	0.000149973
Cers4	47.4314	0.807696	1.75041	7.14917e-06	4.48082	3.30509e-05
Brca2	521.432	0.80766	1.75037	8.64329e-12	10.1133	7.70305e-11
Pdp1	682.966	0.806608	1.74909	4.57865e-15	13.2747	5.31208e-14
Lhfpl2	4951.61	0.805355	1.74758	5.69871e-14	12.2141	6.10816e-13
Map4k3	672.945	0.803847	1.74575	3.05503e-13	11.5152	3.0535e-12
Abcc5	3046.14	0.803743	1.74562	8.76171e-20	17.843	1.43563e-18
Cpxm1	17.9137	0.802873	1.74457	0.00220439	2.16519	0.00683614
Myo1a	2.6141	0.802691	1.74435	0.0181944	1.34461	0.0452259
Hip1r	49.4729	0.802267	1.74384	3.99759e-06	4.71846	1.91223e-05
Rnf31	732.288	0.802128	1.74367	1.7928e-53	50.8401	1.44508e-51
C5ar1	543.395	0.800667	1.74191	4.51198e-11	9.42503	3.75811e-10
Xcr1	9.08979	0.800452	1.74165	0.00936263	1.59936	0.0251558
Zfp180	1022.25	0.800404	1.74159	5.90862e-18	16.0692	8.52803e-17
Nrp1	964.202	0.799994	1.74109	1.82906e-08	6.93278	1.1674e-07
Dnmbp	778.73	0.799983	1.74108	2.77252e-16	14.4486	3.55958e-15
Gabarapl1	1932	0.798687	1.73952	1.41619e-32	30.2908	5.1193e-31
Myl6b	69.5622	0.798547	1.73935	6.2063e-07	5.48339	3.28559e-06
Galns	898.489	0.798035	1.73873	4.00131e-31	28.8759	1.33088e-29
Zfp51	247.545	0.797971	1.73865	9.37181e-06	4.36953	4.2704e-05
Batf3	1.32485	0.79767	1.73829	0.0163887	1.38392	0.0413128
Nlrp3	712.933	0.797504	1.73809	1.17635e-12	10.9517	1.11765e-11
Pilra	35.8136	0.797039	1.73753	0.000268263	3.01028	0.000976611
Actr3	9556.38	0.796768	1.7372	7.28248e-31	28.6229	2.3826e-29
Raet1e	747.645	0.796649	1.73706	7.1344e-11	9.23517	5.81871e-10
Eva1b	25.6376	0.796139	1.73645	0.000695039	2.62847	0.00235249
Pitpnm1	1091.95	0.795959	1.73623	4.14181e-31	28.8616	1.37533e-29
Lrrc51	139.743	0.79593	1.7362	1.38692e-08	7.04667	8.98108e-08
Hacd2	461.677	0.795392	1.73555	1.34526e-19	17.6631	2.17219e-18
Cdt1	1999.18	0.794013	1.73389	1.13278e-13	11.9249	1.18867e-12
Nfkbil1	755.221	0.79391	1.73377	5.29838e-18	16.1162	7.65279e-17
Kazald1	10.8366	0.79336	1.73311	0.00648158	1.74193	0.0181162
Cetn4	27.2006	0.793136	1.73284	0.000249839	3.03848	0.000915206
Actb	79633.2	0.793117	1.73281	1.32019e-25	23.4966	3.18727e-24
Idua	1009.87	0.793086	1.73278	7.78343e-25	22.749	1.78225e-23
Tusc1	25.5399	0.791858	1.7313	0.000650485	2.65474	0.00221444
Sfxn5	224.936	0.791798	1.73123	6.28288e-13	11.2128	6.12658e-12
Tnip1	2978.01	0.791037	1.73032	2.72548e-27	25.1365	7.30326e-26
Med4	788.162	0.790656	1.72986	6.37566e-25	22.8342	1.46494e-23
Neo1	6.46002	0.789423	1.72838	0.0147802	1.42356	0.0377084
Smc4	2318.98	0.788443	1.72721	3.90902e-11	9.4837	3.28325e-10
Nabp1	573.855	0.788152	1.72686	2.28315e-06	4.94886	1.12497e-05
Stab1	311.615	0.78763	1.72624	0.00012823	3.30645	0.0004938
Dnaja4	17.5294	0.787617	1.72622	0.00209202	2.18622	0.00651293
Gfi1	72.7555	0.785823	1.72408	1.04121e-05	4.32658	4.71434e-05
Clstn3	7.49325	0.785653	1.72387	0.0163497	1.38484	0.0412248
Degs2	1.77444	0.785416	1.72359	0.00244212	2.1248	0.00750239
Dennd6b	126.213	0.785052	1.72315	3.35748e-11	9.54664	2.84028e-10
Apobec1	11187.6	0.784727	1.72277	1.06238e-20	18.7355	1.8387e-19
Ubc	3046.86	0.783818	1.72168	7.77006e-07	5.39071	4.06713e-06
Pkp4	1069.73	0.783048	1.72076	4.98439e-35	32.6837	2.07147e-33
Zfand5	2667.74	0.783034	1.72075	1.20372e-23	21.5946	2.54359e-22
Rfc5	829.497	0.782959	1.72066	7.33677e-14	12.1076	7.80533e-13
Psd	15.1076	0.782643	1.72028	0.00298632	2.04681	0.00897828
Ccr2	199.798	0.781626	1.71907	0.0197736	1.31218	0.0487331
Med13	2990.84	0.781519	1.71894	2.39539e-06	4.92942	1.17647e-05
Kdm6b	286.048	0.780613	1.71786	5.5771e-07	5.52785	2.96585e-06
Cntd1	28.3413	0.778987	1.71593	0.00480467	1.85988	0.0138076
Acsf2	52.0609	0.77825	1.71505	8.7129e-05	3.463	0.000344347
Pdlim4	9.14432	0.778199	1.71499	0.0110996	1.53395	0.0292449
Fth1	213745	0.778188	1.71498	2.04342e-21	19.4294	3.72022e-20
Spag5	1002.29	0.7777	1.7144	1.50108e-10	8.92228	1.19596e-09
Polr2c	1249.66	0.776475	1.71294	2.32833e-33	31.0506	8.89931e-32
Scnn1a	11.2235	0.776155	1.71256	0.0093229	1.60092	0.0250659
Zkscan6	325.578	0.775923	1.71228	9.54797e-23	20.7232	1.89161e-21
Fxr2	2486.13	0.775881	1.71223	6.3803e-37	34.5437	2.85969e-35
Tfeb	698.821	0.77454	1.71064	1.4537e-09	7.97878	1.05007e-08
Ninj1	6687.16	0.77453	1.71063	2.25792e-29	27.1728	6.71664e-28
Naip2	1869.49	0.773553	1.70947	1.83548e-30	28.2285	5.90843e-29
Nudt13	308.178	0.773125	1.70897	4.3906e-14	12.3224	4.75966e-13
Kcnq1	4.23205	0.773111	1.70895	0.0180391	1.34742	0.0449347
Vim	43446.9	0.772666	1.70842	7.20089e-08	6.36775	4.28793e-07
Rnf115	2508.34	0.772291	1.70798	2.54947e-19	17.3924	4.05119e-18
Dll4	2.10027	0.772262	1.70795	0.00935025	1.59987	0.0251266
Ifnb1	0.779451	0.772231	1.70791	0.0192255	1.32321	0.0475111
Nfkbib	2329.77	0.772076	1.70773	4.20409e-16	14.2728	5.33586e-15
Efr3b	221.924	0.771621	1.70719	2.52094e-09	7.75087	1.77471e-08
Nudt1	140.173	0.770502	1.70586	9.30117e-08	6.26251	5.46372e-07
Rapgef2	2657.34	0.770226	1.70554	1.55552e-15	13.7256	1.88111e-14
Lrrc49	461.34	0.770138	1.70543	8.86605e-31	28.5403	2.88183e-29
Tmc7	0.865763	0.769441	1.70461	0.0129208	1.47518	0.0334828
Mettl22	439.353	0.767917	1.70281	2.79088e-27	25.1279	7.44856e-26
Crem	201.679	0.766942	1.70166	6.48651e-15	13.1275	7.45632e-14
Prim1	387.608	0.766845	1.70154	3.35025e-09	7.63305	2.32783e-08
Fmo4	0.903738	0.766272	1.70087	0.00933794	1.60028	0.0251029
Rsrc2	1909.75	0.765045	1.69942	2.9942e-13	11.5233	2.99719e-12
Eldr	57.7699	0.764548	1.69884	3.6757e-06	4.75315	1.76543e-05
Fancd2	399.939	0.76445	1.69872	9.72812e-07	5.29876	5.02624e-06
Plekhf2	725.485	0.764196	1.69842	8.07533e-25	22.734	1.84487e-23
Ddit4	289.384	0.763885	1.69806	2.46343e-05	3.97491	0.000105947
Atf4	21283.8	0.76207	1.69592	2.32025e-35	33.0067	9.84752e-34
Ocln	1.81818	0.760668	1.69427	0.00571295	1.79162	0.0161576
Nedd9	105.199	0.759772	1.69322	1.5631e-08	6.99754	1.00567e-07
Lmtk2	1028.81	0.759598	1.69302	2.49435e-13	11.5996	2.51448e-12
St6galnac4	2943.92	0.759106	1.69244	1.4762e-31	29.2979	5.0357e-30
Kntc1	809.758	0.757275	1.69029	1.069e-08	7.15394	7.01553e-08
Mapk7	1024.3	0.756282	1.68913	6.07199e-34	31.6226	2.38466e-32
Akr1b8	2044.22	0.7562	1.68904	1.39631e-22	20.5611	2.74727e-21
Tbc1d10a	614.982	0.756157	1.68899	4.07557e-20	18.1656	6.82905e-19
Srfbp1	1175.2	0.755655	1.6884	1.06805e-19	17.7594	1.74004e-18
Ksr1	12.225	0.755418	1.68812	0.0119054	1.50716	0.0311056
Sctr	5.76001	0.754795	1.68739	0.0172124	1.36524	0.043128
Vcpkmt	500.543	0.754704	1.68729	5.49698e-23	20.9569	1.10437e-21
Mib2	1807.65	0.754542	1.6871	9.49511e-26	23.635	2.31755e-24
Cdc45	819.533	0.75386	1.6863	7.09856e-08	6.37345	4.23204e-07
Dus2	544.639	0.753363	1.68572	1.34302e-23	21.5493	2.82302e-22
Cdyl2	309.043	0.752845	1.68511	4.6298e-14	12.3008	5.00269e-13
Usp47	3093.07	0.750814	1.68274	2.41914e-27	25.1877	6.49109e-26
Tctn2	39.6552	0.750623	1.68252	0.00180421	2.2454	0.00568328
Psmb7	3937.14	0.750041	1.68184	1.08375e-30	28.4552	3.50552e-29
Grina	3356.47	0.74973	1.68148	7.74621e-35	32.4967	3.18615e-33
Rilpl1	254.336	0.749449	1.68115	8.11663e-09	7.26679	5.41019e-08
Btbd8	56.4538	0.748873	1.68048	0.000143268	3.2627	0.000546135
Ccr7	0.844247	0.747055	1.67836	0.0123309	1.49327	0.0321166
Lap3	2530.79	0.746839	1.67811	7.96321e-35	32.4856	3.26868e-33
Osm	359.879	0.746114	1.67727	3.44837e-13	11.4646	3.4312e-12
Hat1	1109.14	0.745773	1.67687	5.39722e-10	8.39043	4.0698e-09
Timeless	561.802	0.745722	1.67681	1.89225e-09	7.86999	1.349e-08
Impact	2130.5	0.744832	1.67578	6.98224e-14	12.1282	7.444e-13
Slfn4	2569.56	0.744604	1.67551	6.23924e-10	8.33024	4.67476e-09
Clec4a2	932.773	0.744277	1.67513	3.73693e-11	9.50234	3.14532e-10
Hif1a	3418.39	0.744018	1.67483	4.31623e-06	4.68743	2.05383e-05
Pcgf1	351.288	0.743935	1.67474	2.22826e-17	15.5078	3.10619e-16
Ets2	3861.3	0.743721	1.67449	1.0516e-10	9.07161	8.4798e-10
Ccdc96	11.3404	0.7433	1.674	0.00722341	1.70066	0.0199222
Cenpt	301.571	0.743286	1.67398	6.30867e-13	11.2112	6.14872e-12
Vash2	57.6255	0.742488	1.67306	4.32283e-05	3.74826	0.00017854
Bcl2a1b	975.746	0.742369	1.67292	9.84357e-21	18.7671	1.70958e-19
Btg1	3014.23	0.741972	1.67246	3.25222e-15	13.4172	3.82648e-14
Cenpe	1618.93	0.741952	1.67244	8.71853e-07	5.34409	4.52802e-06
Stard6	48.4658	0.741851	1.67232	3.13189e-05	3.87741	0.000132613
Adamtsl4	15.2713	0.741763	1.67222	0.00832264	1.64521	0.0226353
Mapk8ip3	1526.64	0.741588	1.67202	6.71149e-19	16.984	1.03761e-17
Snhg14	2.34227	0.741349	1.67174	0.00433293	1.90025	0.0125821
Mmaa	166.082	0.741105	1.67146	6.02266e-09	7.39069	4.06733e-08
Tmem74	76.6046	0.740761	1.67106	0.00250278	2.11521	0.00766986
Glrp1	242.664	0.740129	1.67033	1.58251e-07	6.04478	9.02033e-07
Cfap74	1.60162	0.739578	1.66969	0.0138118	1.44965	0.0355103
Inca1	29.6555	0.738733	1.66871	0.000691029	2.63047	0.0023417
Sept6	484.071	0.738714	1.66869	3.98037e-24	22.0616	8.67694e-23
Hk2	3120.96	0.738598	1.66855	1.57604e-10	8.9025	1.25169e-09
Btbd19	273.591	0.738082	1.66796	2.32781e-14	12.5882	2.58086e-13
Psrc1	582.209	0.737979	1.66784	1.0122e-05	4.33806	4.59131e-05
Gnl1	1534.17	0.737895	1.66774	6.96055e-27	24.7391	1.82361e-25
Metrnl	3855.83	0.736457	1.66608	4.35316e-25	22.9948	1.01194e-23
Hoxa2	0.89906	0.735194	1.66462	0.0111674	1.53169	0.0293978
March3	28.6467	0.734457	1.66377	0.00525732	1.82451	0.0149792
Sh3yl1	13.3111	0.734454	1.66377	0.00597418	1.77472	0.016799
Zpr1	1990.22	0.734278	1.66356	7.43353e-24	21.7974	1.59438e-22
Nup160	2007.95	0.734137	1.6634	2.23121e-07	5.90222	1.25251e-06
Slc1a4	1867.81	0.733092	1.6622	4.73852e-07	5.5949	2.54154e-06
Ncapg	744.65	0.733078	1.66218	4.44457e-07	5.62059	2.39559e-06
Dtx1	39.7312	0.732648	1.66169	0.00109249	2.44553	0.00358485
Spata6	631.763	0.731622	1.66051	5.98115e-20	18.0027	9.93875e-19
Dhx58	568.892	0.731357	1.6602	9.95018e-13	11.0207	9.53519e-12
Casp7	404.893	0.731192	1.66001	3.9019e-20	18.1838	6.54904e-19
Cyp4f17	17.9828	0.731039	1.65983	0.00179833	2.24654	0.00566833
Uba7	1052.05	0.730048	1.65869	3.31844e-26	24.0808	8.30234e-25
Uckl1	898.11	0.728966	1.65745	5.8306e-25	22.872	1.34278e-23
Syn1	22.7507	0.728882	1.65735	0.00350345	1.9838	0.01038
Cep135	495.341	0.72729	1.65553	4.30202e-15	13.3005	5.00567e-14
4933408B17Rik	82.5703	0.727065	1.65527	4.41185e-05	3.74019	0.000181889
Stx11	203.114	0.72638	1.65448	2.02037e-09	7.84354	1.43369e-08
Cep128	667.058	0.72627	1.65436	1.90219e-14	12.673	2.12311e-13
Scaper	639.503	0.72613	1.6542	1.45594e-15	13.7517	1.77141e-14
Cpeb2	316.452	0.726038	1.65409	7.62648e-05	3.51731	0.000303873
Rai14	1304.39	0.725866	1.65389	3.28112e-10	8.59764	2.52559e-09
Eif1ad	2014.36	0.725551	1.65353	1.03262e-20	18.7467	1.79185e-19
Por	9611.48	0.725532	1.65351	2.21665e-27	25.2251	5.95575e-26
Ctc1	633.803	0.725287	1.65323	1.43071e-11	9.90309	1.24999e-10
Runx1	860.337	0.72466	1.65251	3.84708e-19	17.2196	6.03162e-18
Ribc1	62.9466	0.724442	1.65226	7.5606e-07	5.4019	3.96371e-06
Rad54b	171.566	0.723527	1.65121	2.61561e-06	4.89323	1.2787e-05
Lmo4	1735.07	0.723508	1.65119	4.58434e-25	22.9731	1.06383e-23
Nrcam	28.8812	0.723479	1.65116	0.00123783	2.39561	0.00402149
Otud3	334.548	0.723129	1.65076	8.90773e-23	20.7512	1.77356e-21
Tyw5	208.249	0.72293	1.65053	2.86411e-10	8.65449	2.2157e-09
Lrrc25	1085.56	0.72293	1.65053	7.55656e-26	23.7304	1.86029e-24
Fam43a	45.9769	0.721612	1.64902	0.00675085	1.72668	0.0187638
Zbtb21	1347.99	0.721443	1.64883	2.21371e-37	34.9926	1.01729e-35
Gpa33	0.816616	0.721005	1.64833	0.0129937	1.47307	0.0336457
Usb1	1456.53	0.720546	1.64781	2.79667e-35	32.9302	1.17448e-33
Zfp462	756.348	0.71924	1.64631	6.55072e-09	7.35575	4.40809e-08
Ppp1r3f	21.2355	0.719177	1.64624	0.00422759	1.90955	0.0123156
Bfsp1	1.27277	0.718732	1.64573	0.00604993	1.76986	0.0169881
Smpd5	20.8568	0.718644	1.64563	0.00183493	2.23853	0.00577388
Mcm8	252.218	0.718028	1.64493	4.40897e-08	6.5698	2.6928e-07
Camk2d	1993.95	0.717952	1.64485	1.04001e-12	11.0029	9.93302e-12
Cenpn	406.338	0.717368	1.64418	3.42718e-10	8.57956	2.63295e-09
Aox2	33.4853	0.716557	1.64326	0.0044007	1.89445	0.0127511
Riok3	2772.35	0.716317	1.64298	1.28159e-42	40.1429	7.19634e-41
Neu3	39.2624	0.716226	1.64288	0.000242414	3.05079	0.000889639
Eaf1	3513.77	0.716186	1.64283	2.95472e-21	19.2736	5.32596e-20
Adig	25.5917	0.716116	1.64275	0.00294577	2.05242	0.00886303
Rnf128	2146.44	0.716087	1.64272	1.41552e-13	11.8338	1.46613e-12
Tmsb4x	5975.93	0.715685	1.64226	9.78386e-10	8.14372	7.1825e-09
Stim2	1066.03	0.715225	1.64174	1.18998e-20	18.687	2.05598e-19
Brca1	1037.64	0.715156	1.64166	6.10371e-09	7.38547	4.11651e-08
C330027C09Rik	579.625	0.714633	1.64107	6.45098e-08	6.41266	3.86672e-07
Chrm4	66.1733	0.714483	1.6409	3.53839e-06	4.76822	1.70522e-05
Snrnp48	433.403	0.712633	1.63879	1.07883e-13	11.9454	1.13385e-12
Ttc1	1175	0.711356	1.63734	4.95657e-33	30.7324	1.852e-31
March5	1659.64	0.710589	1.63647	5.56529e-31	28.7355	1.83884e-29
Rmdn3	1315.21	0.710562	1.63644	7.61548e-17	14.9889	1.02583e-15
Racgap1	1588.06	0.710022	1.63583	5.39364e-09	7.43669	3.6586e-08
Zfp110	1216.24	0.709618	1.63537	1.6385e-23	21.4661	3.41895e-22
Nup37	666.897	0.708524	1.63413	1.25148e-13	11.8842	1.30569e-12
Cep95	334.758	0.70849	1.63409	6.81611e-19	16.9776	1.05297e-17
Bst2	2827.19	0.708149	1.63371	4.66661e-18	16.1691	6.77455e-17
Wdr78	32.5513	0.707581	1.63306	0.000203463	3.12181	0.000755428
Capn12	2.75713	0.707242	1.63268	0.0180998	1.34634	0.0450467
Dcaf15	631.123	0.706923	1.63232	1.53577e-23	21.492	3.22142e-22
Msh3	657.559	0.706694	1.63206	1.05039e-13	11.9566	1.10512e-12
Pmaip1	685.487	0.706676	1.63204	7.93382e-10	8.23091	5.87614e-09
Fanci	259.304	0.706289	1.6316	3.18027e-06	4.81225	1.5408e-05
Flt3l	298.465	0.705921	1.63119	2.10136e-13	11.6698	2.13881e-12
Itga10	16.0798	0.705292	1.63047	0.00806094	1.65773	0.0219924
Tacc3	1302.34	0.705087	1.63024	9.97847e-12	10.0542	8.82609e-11
Cdca8	937.311	0.705032	1.63018	2.29238e-09	7.79038	1.6204e-08
Pard6a	324.095	0.703205	1.62812	1.86884e-13	11.7183	1.91286e-12
Stard3nl	930.993	0.702882	1.62775	2.02975e-17	15.5474	2.83541e-16
Rspo1	1.23612	0.702457	1.62727	0.0157025	1.40035	0.0397786
Piwil2	193.835	0.702286	1.62708	2.43599e-06	4.92253	1.19527e-05
Gm340	569.416	0.701955	1.62671	0.00158708	2.29669	0.00505025
Zfp850	146.979	0.701395	1.62608	6.14269e-07	5.48752	3.2545e-06
Kif4	667.605	0.70117	1.62582	4.51109e-06	4.6696	2.13994e-05
Zfand2a	2492.08	0.700504	1.62507	2.20171e-24	22.3112	4.88482e-23
Zc3h6	205.011	0.699902	1.62439	9.02315e-06	4.3854	4.11716e-05
Gtpbp2	3664.93	0.699521	1.62397	9.14269e-23	20.7403	1.81853e-21
Dtx3l	1248.2	0.699333	1.62375	8.91887e-08	6.2801	5.24686e-07
Vav1	6054.34	0.699208	1.62361	1.77938e-53	50.8416	1.44008e-51
Exosc10	2591.73	0.698862	1.62322	3.86033e-38	35.7389	1.8243e-36
Spc24	374.51	0.698843	1.6232	9.31375e-08	6.26205	5.4695e-07
Ttc39b	1171.6	0.698049	1.62231	4.2474e-09	7.53555	2.91371e-08
Slc20a1	5651.91	0.697882	1.62212	5.07366e-14	12.2629	5.45869e-13
Serpinb6a	6163.36	0.697842	1.62208	2.22893e-30	28.147	7.12902e-29
Zfyve9	136.31	0.697454	1.62164	2.65716e-07	5.83103	1.47562e-06
Tubb6	2802.76	0.697445	1.62163	2.26292e-14	12.6	2.5117e-13
Tnfrsf10b	180.006	0.697317	1.62149	1.99829e-10	8.80404	1.5702e-09
Mfsd4a	3.62192	0.697081	1.62122	0.00918035	1.6072	0.0247059
Faf1	3206	0.695223	1.61913	1.24809e-37	35.2394	5.76196e-36
Ccdc109b	1336.32	0.694541	1.61837	1.0475e-26	24.5638	2.73006e-25
Ghdc	465.839	0.693993	1.61775	1.80884e-22	20.4529	3.52424e-21
E2f5	220.314	0.693426	1.61712	1.20522e-13	11.8996	1.26006e-12
Hmx3	28.9398	0.693196	1.61686	0.00264594	2.09404	0.00805303
Bcl2l11	520.066	0.693139	1.6168	4.59212e-17	15.2015	6.28743e-16
B3gnt2	29.401	0.691142	1.61456	0.00561038	1.79869	0.0158967
Ppp1r11	2445.89	0.691095	1.61451	6.14785e-32	29.6671	2.15229e-30
Kbtbd6	17.533	0.689263	1.61246	0.0130539	1.47129	0.0337839
Acot7	2599.43	0.689224	1.61242	1.4332e-20	18.6077	2.46767e-19
Brip1	578.069	0.689138	1.61232	2.32283e-05	3.99847	0.000100353
Sp100	1314.23	0.688927	1.61208	1.78429e-21	19.4871	3.25735e-20
Lgmn	23169.4	0.68821	1.61128	1.66683e-13	11.7662	1.7131e-12
Ifi27l2a	1649.17	0.687994	1.61104	2.45802e-08	6.81117	1.54466e-07
St18	850.802	0.687721	1.61074	2.41724e-08	6.81775	1.52143e-07
Txk	44.0675	0.687548	1.61054	0.00114982	2.42524	0.00375631
Tmem151a	83.564	0.686446	1.60931	0.0013946	2.34881	0.00447912
Loxl3	132.029	0.686189	1.60903	3.58986e-06	4.76268	1.72711e-05
Tmem243	221.366	0.68612	1.60895	6.88017e-17	15.0305	9.32182e-16
Adcy2	448.215	0.685982	1.6088	8.91106e-21	18.8096	1.55032e-19
Gpr4	1.68075	0.684946	1.60764	0.0189014	1.32978	0.0467969
2700062C07Rik	222.49	0.684523	1.60717	1.27721e-11	9.95086	1.1198e-10
Il10ra	485.764	0.684281	1.6069	1.79687e-06	5.04695	8.97539e-06
Rdh13	1016.12	0.684173	1.60678	6.11682e-12	10.259	5.50789e-11
Gpr85	174.703	0.684151	1.60676	0.000190377	3.14866	0.000710137
Impdh2	2625.1	0.683705	1.60626	1.60857e-13	11.7812	1.65493e-12
Slc31a2	1547.55	0.682852	1.60531	2.26895e-12	10.675	2.11353e-11
Zc3hav1	7753.61	0.682779	1.60523	5.16103e-18	16.1266	7.4706e-17
Zfp513	812.91	0.682506	1.60493	1.66257e-19	17.5739	2.66732e-18
Olfml3	36.6846	0.681661	1.60399	0.00840969	1.64099	0.0228565
Ndc80	481.997	0.680761	1.60299	1.37663e-05	4.21252	6.13029e-05
Mok	32.3859	0.680517	1.60271	0.00148723	2.32297	0.00475371
Traf4	87.5567	0.679891	1.60202	7.10776e-06	4.48304	3.28822e-05
Nsl1	296.328	0.677857	1.59976	5.39441e-07	5.54127	2.87558e-06
Ccdc174	529.635	0.677504	1.59937	1.45347e-16	14.7192	1.90899e-15
Acacb	29.7422	0.676787	1.59858	0.00230644	2.14772	0.00711664
Hexim2	128.068	0.676705	1.59849	1.09847e-09	8.09456	8.04336e-09
Fhod3	80.2877	0.675813	1.5975	0.000148989	3.2471	0.000566107
Pla2g4a	6237.92	0.675623	1.59729	3.76745e-09	7.58479	2.60143e-08
Fam71a	1.22803	0.675496	1.59715	0.0125148	1.48746	0.032549
Gabpb1	490.546	0.675355	1.59699	2.73863e-14	12.5196	3.02293e-13
Cd200r1	2524.58	0.675144	1.59676	7.67785e-13	11.1289	7.43245e-12
Itm2b	7235.23	0.674958	1.59655	4.15394e-15	13.3147	4.84465e-14
Gtpbp6	381.378	0.674926	1.59651	1.86543e-16	14.6151	2.42615e-15
Ecm1	1062.69	0.674607	1.59616	1.83135e-06	5.03934	9.13388e-06
Txnrd3	243.558	0.674241	1.59576	2.0649e-09	7.83454	1.46374e-08
Traip	304.986	0.674102	1.5956	1.81493e-07	5.98798	1.02807e-06
Prdm9	119.056	0.67401	1.5955	5.7478e-09	7.41039	3.88696e-08
Tmcc3	27.0986	0.67389	1.59537	0.00468706	1.86971	0.0134987
Rsph1	52.6778	0.67361	1.59506	5.37703e-05	3.65999	0.00021878
Ern1	2480.81	0.672144	1.59344	2.38253e-05	3.98857	0.000102666
Pop4	305.059	0.671957	1.59323	1.55131e-14	12.7589	1.74217e-13
Neurl3	229.449	0.67125	1.59245	1.4931e-05	4.17879	6.62532e-05
Adh7	757.328	0.671158	1.59235	4.49554e-07	5.61617	2.42008e-06
Gna13	4236.74	0.671052	1.59223	8.06397e-15	13.0344	9.23775e-14
Map3k9	202.358	0.670432	1.59155	7.58097e-07	5.40084	3.97335e-06
Arhgap33	86.6066	0.669476	1.5905	0.00386591	1.94521	0.0113446
Sptbn2	81.7174	0.669296	1.5903	2.95316e-05	3.901	0.000125604
Rad18	612.427	0.66927	1.59027	3.91051e-09	7.5695	2.69462e-08
Serpinb8	824.909	0.669257	1.59025	1.28063e-12	10.916	1.21326e-11
Vmp1	3393.95	0.669159	1.59015	1.58271e-23	21.4798	3.31292e-22
Top2a	4700.14	0.668897	1.58986	1.46552e-05	4.1866	6.50728e-05
Bglap2	158.102	0.668889	1.58985	0.00591346	1.77854	0.0166516
Slc48a1	3836.29	0.668863	1.58982	6.09488e-10	8.33976	4.57345e-09
Timm50	1494.87	0.668101	1.58898	6.64433e-28	25.7377	1.82948e-26
Serpind1	1.51372	0.667631	1.58846	0.0125098	1.48752	0.0325443
Lrrc8d	3336.21	0.666349	1.58705	2.31784e-26	24.2301	5.88737e-25
Tlk2	1662.17	0.666346	1.58705	4.23887e-15	13.3065	4.93794e-14
Dnttip2	4194.38	0.666243	1.58694	6.52427e-34	31.5931	2.55225e-32
Gstp2	2.47985	0.665616	1.58625	0.0133907	1.46157	0.0345484
Prr18	16.3296	0.66539	1.586	0.0160771	1.39121	0.0406246
Rbmx2	219.12	0.66513	1.58571	1.08345e-07	6.20018	6.30698e-07
Srgn	3752.7	0.664644	1.58518	4.56546e-18	16.1779	6.6385e-17
Creb3	2137.3	0.664596	1.58512	1.29614e-67	64.8014	1.57987e-65
St3gal5	1572.51	0.664454	1.58497	2.13449e-23	21.3553	4.41245e-22
Uhrf1bp1l	2803.25	0.66392	1.58438	4.87684e-13	11.3192	4.79528e-12
Noct	132.857	0.663438	1.58385	8.38946e-09	7.25388	5.57346e-08
Fam214b	1398.13	0.66319	1.58358	3.19514e-14	12.455	3.50747e-13
Chpf	939.355	0.661711	1.58196	3.45725e-11	9.53468	2.91955e-10
Csprs	49.3418	0.661157	1.58135	0.000497459	2.76172	0.00173093
Gpr155	165.91	0.660943	1.58112	0.000702837	2.62419	0.00237581
Parp9	1802.65	0.660893	1.58106	1.51404e-25	23.4413	3.6203e-24
Ptprv	44.3382	0.660375	1.58049	9.84907e-05	3.41379	0.000385667
A630001G21Rik	795.457	0.659485	1.57952	2.14625e-21	19.4085	3.90387e-20
Fbxl8	159.383	0.658905	1.57888	2.11961e-08	6.87202	1.34271e-07
Kcnj2	464.296	0.657827	1.5777	0.000167868	3.19939	0.000631838
Fdxacb1	159.645	0.656885	1.57667	6.08426e-09	7.38671	4.10477e-08
Zfp367	607.878	0.656624	1.57639	0.000217701	3.09428	0.000804853
Gm4924	67.3831	0.65637	1.57611	8.27844e-05	3.48341	0.000328541
Agfg1	2628.47	0.656248	1.57598	1.98599e-23	21.3862	4.10972e-22
Whsc1	2050.74	0.655163	1.57479	1.66374e-34	32.1727	6.71881e-33
Uhrf2	1677.67	0.654953	1.57457	1.40996e-16	14.7313	1.85672e-15
Rmdn2	120.571	0.65465	1.57423	1.09292e-06	5.25044	5.61775e-06
Fanca	478.697	0.654154	1.57369	2.19702e-07	5.90856	1.23436e-06
Kifc5b	204.054	0.653494	1.57297	2.11294e-05	4.03706	9.18209e-05
Zfp341	100.889	0.653188	1.57264	4.61419e-08	6.55123	2.81041e-07
Fbxo6	943.572	0.65226	1.57163	2.10946e-30	28.1695	6.76856e-29
Wfs1	655.556	0.652131	1.57149	2.77217e-07	5.81424	1.53378e-06
Rit1	2688.59	0.651897	1.57123	5.21749e-30	27.792	1.61452e-28
Src	815.033	0.651565	1.57087	1.82487e-12	10.7674	1.70863e-11
Rccd1	115.73	0.651364	1.57065	7.8665e-07	5.38626	4.109e-06
Prrg2	223.904	0.650853	1.5701	7.80698e-13	11.1218	7.5538e-12
Cpeb4	2478.45	0.650646	1.56987	0.00659513	1.73562	0.0183815
Mapre3	41.5084	0.650055	1.56923	0.000557523	2.7168	0.00191955
March7	1853.95	0.649744	1.56889	0.000109604	3.3699	0.000426678
Rnf149	3125.54	0.649729	1.56887	7.58503e-13	11.1339	7.34616e-12
Gba	8324.89	0.649673	1.56881	8.76289e-33	30.4945	3.20238e-31
Celsr3	65.2437	0.648782	1.56784	0.00047733	2.77813	0.00166677
Atf1	1167.38	0.648559	1.5676	1.55466e-10	8.90826	1.2352e-09
Cenpi	295.678	0.648514	1.56755	3.20702e-05	3.86767	0.000135622
Akap3	44.4805	0.648181	1.56719	0.000684076	2.63449	0.0023201
Ulk4	77.5556	0.647418	1.56636	0.000913921	2.51831	0.00303174
Ubtd2	36.9467	0.647174	1.5661	0.00073682	2.60495	0.0024834
Parp14	2287.35	0.646696	1.56558	4.21894e-12	10.415	3.84572e-11
Slc35d2	213.04	0.646647	1.56553	6.8354e-08	6.38895	4.08367e-07
Pvr	1101.75	0.645813	1.56462	9.23733e-14	12.0103	9.7649e-13
Osbpl9	2994.74	0.645776	1.56458	3.22079e-26	24.0932	8.06813e-25
Tagln2	4052.07	0.645668	1.56446	1.08452e-16	14.8421	1.4386e-15
Tsga10	110.802	0.645133	1.56388	5.09257e-08	6.50997	3.09048e-07
Avl9	1369.4	0.644781	1.5635	2.81497e-05	3.92061	0.000120058
Ube2c	1327.36	0.644153	1.56282	1.33682e-05	4.2243	5.96629e-05
Capza2	5313.93	0.643254	1.56185	8.24982e-15	13.0248	9.44524e-14
Rbm7	1929.45	0.641979	1.56047	3.30555e-12	10.5176	3.03667e-11
Letmd1	865.176	0.641937	1.56042	1.85919e-24	22.3812	4.15719e-23
Tmem134	916.627	0.641744	1.56021	7.35523e-25	22.7726	1.68807e-23
Coq5	1349.74	0.641733	1.5602	8.08108e-12	10.1416	7.21809e-11
Phf6	1026.61	0.641646	1.56011	3.2259e-08	6.69867	2.00137e-07
Ebi3	777.398	0.641277	1.55971	1.35621e-13	11.8515	1.40761e-12
Hpcal1	1528.66	0.639859	1.55818	8.58595e-20	17.851	1.40914e-18
Kdm4d	1.43271	0.638167	1.55635	0.00862989	1.63141	0.023366
Plcl1	1.01872	0.637713	1.55586	0.016297	1.38608	0.0411076
Dip2a	1168.09	0.636954	1.55504	3.22163e-09	7.6493	2.24235e-08
Phf19	365.612	0.636828	1.55491	2.36346e-06	4.9348	1.16199e-05
Nudt9	1603.6	0.636025	1.55404	1.63308e-32	30.2305	5.88202e-31
1810062G17Rik	28.861	0.63534	1.5533	0.00340646	1.99477	0.0101212
Col11a2	34.4726	0.635019	1.55296	0.00485983	1.8553	0.013954
Spryd7	963.562	0.634946	1.55288	4.49968e-14	12.3124	4.87056e-13
Eme1	225.622	0.63469	1.5526	8.39421e-06	4.41449	3.8504e-05
Psap	77002.9	0.634198	1.55207	7.50832e-13	11.1379	7.27892e-12
Polr3d	980.197	0.634051	1.55192	2.47055e-20	18.3801	4.16762e-19
Triobp	904.531	0.633255	1.55106	4.80682e-19	17.1249	7.50104e-18
Tuba1b	1981.78	0.632874	1.55065	5.38454e-08	6.48747	3.25482e-07
Nanos1	35.7871	0.632414	1.55016	0.0034622	1.9883	0.010273
Chek1	227.142	0.632362	1.5501	5.42167e-06	4.59395	2.5471e-05
Tanc2	412.576	0.632336	1.55007	0.000367243	2.88335	0.00130812
Gna15	259.742	0.632298	1.55003	6.06488e-09	7.38795	4.09308e-08
Adat2	168.81	0.631954	1.54966	1.42828e-12	10.8695	1.35058e-11
Mrpl13	1268.54	0.630879	1.54851	1.03867e-19	17.7708	1.69494e-18
Pcsk4	99.7197	0.630602	1.54821	4.05236e-05	3.77399	0.000168273
Nuf2	601.225	0.63022	1.5478	0.000488969	2.76836	0.00170466
Vezt	994.616	0.630147	1.54772	3.05513e-29	27.0435	9.04771e-28
Mtf1	851.802	0.629357	1.54687	1.70633e-15	13.6878	2.05231e-14
Sik3	1277.95	0.629242	1.54675	6.95228e-19	16.9693	1.07318e-17
Gpx1	5481.39	0.628998	1.54649	1.1052e-08	7.14076	7.23175e-08
Dnajc27	427.8	0.628971	1.54646	1.29997e-09	8.02522	9.43584e-09
Tmem120a	1998.43	0.627048	1.5444	4.97628e-20	18.0804	8.31042e-19
Sdad1	2266.18	0.626796	1.54413	2.84876e-21	19.2891	5.1396e-20
Tmem161a	794.988	0.625674	1.54293	6.51238e-32	29.6444	2.26799e-30
Nfil3	1067.56	0.625668	1.54292	3.59131e-09	7.60453	2.48582e-08
Nup35	214.978	0.625213	1.54244	9.01718e-11	9.13699	7.29476e-10
Tes	4528.63	0.624257	1.54142	6.17423e-12	10.2553	5.55458e-11
Mus81	560.067	0.623867	1.541	6.69886e-16	14.0768	8.37987e-15
Jdp2	1326.27	0.623729	1.54085	1.01987e-12	11.0108	9.75461e-12
Gm14085	23.2754	0.623268	1.54036	0.0132773	1.46471	0.0343
Nemp1	475.019	0.621088	1.53804	1.7859e-12	10.7763	1.67371e-11
Gfm2	1279.29	0.620893	1.53783	1.30127e-46	44.0634	8.64199e-45
Ccnb1	1073.39	0.620114	1.537	3.55168e-06	4.76701	1.70997e-05
Vps37a	748.849	0.619282	1.53611	1.43476e-16	14.7245	1.88566e-15
Usp35	177.002	0.619181	1.536	1.10594e-06	5.24563	5.68029e-06
Fip1l1	3239.34	0.618657	1.53545	4.54766e-26	23.9456	1.13351e-24
Fbxo7	522.8	0.618624	1.53541	6.07269e-20	17.9968	1.00741e-18
Taf5	345.256	0.618073	1.53482	8.06672e-13	11.1086	7.7867e-12
Smad3	291.795	0.617727	1.53446	7.13961e-06	4.48122	3.30199e-05
Plppr2	92.0694	0.617545	1.53426	0.000131285	3.29714	0.000504496
Trim24	428.555	0.616804	1.53347	9.00043e-07	5.33072	4.66957e-06
Kif15	798.666	0.616543	1.5332	0.000138386	3.27635	0.000529239
Zfp511	580.972	0.615564	1.53216	7.21482e-20	17.9241	1.19095e-18
Sertad2	988.738	0.615512	1.5321	2.19812e-07	5.90846	1.23463e-06
Rad9a	626.39	0.614565	1.5311	1.03344e-18	16.8025	1.57577e-17
Trim45	430.434	0.614528	1.53106	1.70994e-07	6.0125	9.71622e-07
Lrrc73	32.9815	0.614299	1.53081	0.0147797	1.42356	0.0377084
Cep55	509.48	0.613687	1.53016	3.77802e-05	3.80199	0.000157766
Acot9	1575.8	0.613654	1.53013	7.20633e-21	18.8995	1.26032e-19
Pdlim2	725.825	0.613426	1.52989	1.56995e-17	15.6556	2.21009e-16
Rlf	1289.66	0.613309	1.52976	9.88213e-12	10.0583	8.74474e-11
Mettl16	1465.14	0.613132	1.52958	1.53833e-10	8.91268	1.22271e-09
Adcy3	80.0342	0.612967	1.5294	0.000578064	2.70198	0.00198616
Lyar	1203.55	0.612843	1.52927	6.56756e-24	21.8479	1.4193e-22
Pml	777.004	0.612839	1.52927	3.93965e-11	9.48085	3.30481e-10
Brf2	313.704	0.612705	1.52912	1.08911e-10	9.05692	8.77168e-10
Adnp2	1047.88	0.612398	1.5288	1.36709e-13	11.8483	1.41817e-12
Usp53	415.354	0.612069	1.52845	1.14042e-05	4.28892	5.14142e-05
Zfp597	254.363	0.610929	1.52724	6.38647e-06	4.52669	2.97381e-05
Fam134b	1233.09	0.610856	1.52717	3.9727e-07	5.66642	2.15565e-06
Plekha7	1.82494	0.610347	1.52663	0.0142439	1.43749	0.0365185
Lysmd1	36.744	0.609626	1.52586	0.00056722	2.70961	0.00195159
Lpp	989.754	0.609397	1.52562	2.64631e-08	6.78115	1.65519e-07
Ifi44l	360.344	0.608647	1.52483	1.01554e-06	5.28087	5.23755e-06
Slc16a10	1850.55	0.608571	1.52475	3.99668e-15	13.33	4.67761e-14
Mis18a	278.302	0.60805	1.5242	1.24372e-09	8.04317	9.05388e-09
Daxx	1036.71	0.607833	1.52397	2.84663e-21	19.2891	5.1396e-20
Usp22	1319.21	0.607542	1.52366	1.06943e-17	15.818	1.52048e-16
Gramd1a	1946.67	0.607215	1.52332	1.35751e-24	22.5134	3.06628e-23
Klc3	60.9504	0.606677	1.52275	1.95938e-05	4.06822	8.54637e-05
Pex11a	165.823	0.606248	1.5223	1.37915e-07	6.10066	7.93129e-07
Taf1b	618.412	0.606192	1.52224	2.51814e-14	12.5546	2.78879e-13
Myh9	19375	0.606023	1.52206	1.15368e-11	9.99332	1.0155e-10
Trim59	216.358	0.606	1.52203	4.58594e-05	3.72475	0.000188472
Sri	3072.81	0.605477	1.52148	9.50912e-32	29.4822	3.29441e-30
Tars2	2049.02	0.604836	1.52081	6.20249e-35	32.5897	2.57236e-33
Micall2	249.357	0.603576	1.51948	1.97053e-05	4.06585	8.59312e-05
Sned1	90.5184	0.60353	1.51943	0.00764222	1.67865	0.0209579
Tjap1	519.387	0.602999	1.51887	2.5561e-14	12.5486	2.82769e-13
Bub1b	2347.1	0.602601	1.51845	5.66092e-08	6.46654	3.41551e-07
Trmt10a	404.426	0.602564	1.51841	6.52856e-11	9.27123	5.35519e-10
Rasgrp4	289.127	0.602534	1.51838	5.6236e-07	5.52459	2.98819e-06
Ppp1r13b	374.978	0.602397	1.51824	8.125e-13	11.1058	7.83875e-12
Kars	4938.29	0.602255	1.51809	9.82682e-31	28.4971	3.18376e-29
Zmat1	56.869	0.602072	1.51789	0.00260609	2.09982	0.0079466
Rab5c	5077.67	0.601253	1.51703	2.3891e-17	15.4784	3.32346e-16
Dedd2	464.661	0.60067	1.51642	3.56379e-08	6.65742	2.20081e-07
Rbm39	6047.62	0.600503	1.51625	1.42748e-16	14.7265	1.87732e-15
Twsg1	1269.41	0.60013	1.51585	1.34127e-08	7.06036	8.70235e-08
Fgfr1op	443.253	0.600061	1.51578	1.85055e-10	8.83604	1.45869e-09
Kremen1	391.668	0.600017	1.51573	2.936e-13	11.5314	2.94189e-12
Ints12	1312.53	0.599623	1.51532	1.02528e-34	32.3785	4.18274e-33
Cnnm4	417.633	0.599195	1.51487	1.40012e-09	7.99425	1.01334e-08
Cdr2	765.246	0.598916	1.51458	2.36229e-10	8.73342	1.8475e-09
Zcchc8	1250.8	0.598861	1.51452	2.2986e-15	13.5617	2.74323e-14
Polq	269.097	0.598144	1.51377	1.79491e-05	4.10401	7.87019e-05
Abhd5	1821.85	0.598084	1.51371	1.21122e-22	20.6211	2.39251e-21
Tfcp2	285.049	0.598028	1.51365	9.68919e-13	11.0314	9.30293e-12
Lca5	322.541	0.597989	1.51361	1.21319e-08	7.10225	7.90216e-08
Cd5l	117.497	0.597737	1.51334	0.00170796	2.26694	0.00540824
Haus6	613.728	0.597728	1.51333	4.03135e-06	4.71512	1.92699e-05
Spdl1	1603.27	0.597514	1.51311	9.51789e-07	5.30723	4.92909e-06
Mad2l2	317.867	0.596491	1.51203	1.00563e-12	11.0163	9.63228e-12
Fzd8	22.8995	0.596394	1.51193	0.00860835	1.63238	0.023314
Pfkp	7780.1	0.595898	1.51141	4.0016e-10	8.51443	3.05897e-09
Msi1	30.4546	0.595752	1.51126	0.00834857	1.64398	0.0226997
Gsap	935.487	0.595396	1.51089	1.3161e-05	4.2304	5.88301e-05
Hspbap1	180.673	0.595385	1.51088	6.64857e-07	5.45489	3.50837e-06
Dennd2d	2021.82	0.595325	1.51081	2.69393e-14	12.5262	2.97688e-13
Mtus1	170.393	0.59493	1.5104	1.13816e-05	4.28968	5.13236e-05
Mtpap	930.043	0.594798	1.51026	8.73757e-14	12.034	9.24638e-13
Rasa4	4600.68	0.594491	1.50994	5.40086e-23	20.9641	1.08615e-21
Qpct	717.173	0.59439	1.50983	4.98528e-05	3.69055	0.000203914
Gng2	1247.49	0.594324	1.50976	1.88e-11	9.78902	1.62549e-10
4921524J17Rik	272.648	0.593869	1.50929	5.85223e-07	5.50809	3.1039e-06
Dnajb5	241.318	0.592478	1.50783	3.21867e-09	7.64951	2.24123e-08
Eif1	6176.19	0.591583	1.5069	3.02025e-07	5.77881	1.66413e-06
Tnfrsf14	86.6482	0.591523	1.50684	0.000581463	2.69959	0.00199716
Zfp143	608.122	0.590263	1.50552	4.15881e-12	10.4203	3.79957e-11
Gch1	2203.56	0.589987	1.50523	1.32838e-07	6.11544	7.66577e-07
Prr11	473.288	0.589662	1.50489	0.00108955	2.44663	0.00357579
Ahi1	655.035	0.589442	1.50466	8.74656e-09	7.23693	5.79529e-08
Dgcr14	667.484	0.587841	1.503	1.50982e-24	22.4697	3.39117e-23
Wdfy1	1281.32	0.587093	1.50222	7.55551e-25	22.7614	1.73205e-23
Mmp19	776.09	0.586866	1.50198	0.000421534	2.82801	0.00148589
Gtse1	612.514	0.586381	1.50148	2.3617e-06	4.93492	1.16167e-05
Hsdl2	371.411	0.586354	1.50145	2.08481e-13	11.6726	2.12521e-12
Dcstamp	388.355	0.586259	1.50135	8.54375e-09	7.24639	5.6703e-08
Rad51c	141.239	0.585495	1.50055	2.29832e-07	5.8902	1.28765e-06
Sfxn3	699.021	-0.585091	1.50013	1.04888e-11	10.0331	9.26517e-11
Zfp931	75.4243	-0.585154	1.5002	0.00205629	2.19296	0.00641267
Igip	51.7592	-0.586316	1.50141	0.00301825	2.04264	0.00906474
Dna2	582.998	-0.587062	1.50218	4.57987e-08	6.55421	2.79121e-07
Bco2	54.8003	-0.5874	1.50254	0.000176018	3.18027	0.000660276
Mfng	784.586	-0.58741	1.50255	1.08311e-11	10.0198	9.5549e-11
Cd164	1124.51	-0.587647	1.50279	4.32286e-07	5.6316	2.33561e-06
Emilin2	8855.67	-0.58797	1.50313	1.01014e-16	14.8713	1.34493e-15
Myo1d	2651.21	-0.588168	1.50334	4.9026e-15	13.2471	5.66164e-14
Zc3h11a	126.241	-0.588361	1.50354	0.00586358	1.78184	0.0165255
Trpm1	198.027	-0.588569	1.50375	3.30963e-08	6.68848	2.04892e-07
Tmem41a	265.517	-0.588768	1.50396	4.27707e-12	10.4093	3.89693e-11
Rnmt	1205.48	-0.588857	1.50405	3.05364e-16	14.4081	3.90796e-15
Akr1b3	3121.57	-0.589075	1.50428	2.02317e-27	25.2641	5.44322e-26
Mettl13	773.329	-0.589131	1.50434	2.06614e-19	17.4816	3.2989e-18
Trabd	3899.96	-0.589874	1.50512	2.633e-08	6.78294	1.64841e-07
Tesk2	56.0045	-0.590059	1.50531	0.00015418	3.23379	0.000583723
Arl15	437.241	-0.590227	1.50548	2.63182e-07	5.83463	1.46342e-06
Dolk	408.838	-0.590267	1.50553	4.77991e-14	12.2874	5.1593e-13
Urod	630.946	-0.590336	1.5056	5.92147e-18	16.0685	8.54041e-17
Hmgb3	224.071	-0.590849	1.50613	2.52483e-11	9.66561	2.15967e-10
Bnip3l	1616.01	-0.591196	1.5065	1.42878e-10	8.94286	1.14062e-09
Xxylt1	399.539	-0.591772	1.5071	1.13701e-13	11.9235	1.19249e-12
Phka1	511.036	-0.591777	1.5071	6.39214e-14	12.1654	6.83309e-13
Slc25a36	849.791	-0.592341	1.50769	6.23982e-12	10.2513	5.60602e-11
Olfm1	4452.76	-0.593196	1.50858	2.41034e-13	11.6138	2.43347e-12
Dpagt1	1557.64	-0.593276	1.50867	4.89487e-12	10.3523	4.44362e-11
St7l	704.452	-0.593564	1.50897	5.88158e-20	18.0096	9.78143e-19
Fam214a	153.29	-0.59385	1.50927	2.11225e-08	6.8733	1.33874e-07
Atp9a	321.028	-0.5939	1.50932	0.00365859	1.9671	0.0107869
Rn7sk	219975	-0.594009	1.50943	0.0100235	1.57243	0.0267654
Zfp706	1160.45	-0.594035	1.50946	7.0443e-29	26.6883	2.04972e-27
Gale	451.216	-0.594567	1.51002	2.66078e-09	7.72861	1.86804e-08
Rab1b	3721.77	-0.594571	1.51002	6.08744e-13	11.2254	5.95051e-12
Rhox5	45.2703	-0.594708	1.51017	0.00132055	2.37019	0.00426389
Vamp7	469.601	-0.594751	1.51021	6.01175e-05	3.61426	0.000243072
Srp9	1356.68	-0.594773	1.51023	6.65253e-22	19.9023	1.25221e-20
Rnf170	226.335	-0.59557	1.51107	9.82747e-09	7.18847	6.47926e-08
Tnk2	482.798	-0.595625	1.51113	3.57346e-10	8.56174	2.74322e-09
Sec61g	578.467	-0.595648	1.51115	5.08484e-07	5.56567	2.71853e-06
Nomo1	3652.29	-0.596209	1.51174	5.08341e-20	18.0719	8.47517e-19
Arsk	267.694	-0.59718	1.51276	5.62915e-10	8.37248	4.24149e-09
Snx27	2157.84	-0.597315	1.5129	1.96265e-16	14.5941	2.54596e-15
Lrp4	207.3	-0.597458	1.51305	2.64795e-07	5.83222	1.47158e-06
Srgap3	208.629	-0.597637	1.51324	3.49105e-07	5.71948	1.90777e-06
Dkk2	61.6097	-0.598317	1.51395	0.00278339	2.07409	0.00843156
Whrn	28.7159	-0.598404	1.51404	0.00360921	1.97224	0.0106602
Cdhr3	144.808	-0.598537	1.51418	0.0106516	1.54989	0.0281909
Nsdhl	554.709	-0.598551	1.51419	3.14077e-14	12.462	3.45157e-13
Chd4	7909.55	-0.598593	1.51424	1.37672e-30	28.352	4.44599e-29
Ap3m1	2304.32	-0.599133	1.51481	2.13363e-22	20.3837	4.13288e-21
Glt8d1	564.964	-0.599762	1.51547	4.30134e-15	13.3005	5.00567e-14
Slc25a13	778.778	-0.599782	1.51549	1.023e-18	16.8066	1.56105e-17
Snd1	11149.4	-0.600257	1.51599	1.64823e-22	20.4916	3.22388e-21
Lpar6	114.534	-0.600378	1.51611	0.000188909	3.15169	0.000705191
Bod1	482.815	-0.600564	1.51631	8.17577e-22	19.8164	1.52599e-20
Slc36a1	749.299	-0.600833	1.51659	3.30978e-06	4.79618	1.5989e-05
Mtcp1	56.6142	-0.601559	1.51735	0.00206497	2.19127	0.00643773
Gbas	817.167	-0.60172	1.51752	3.07175e-23	21.2021	6.27857e-22
Ankrd49	714.72	-0.603179	1.51906	8.91459e-19	16.864	1.36763e-17
Pja1	700.534	-0.603215	1.5191	1.29943e-23	21.5622	2.74005e-22
Cog7	1574.82	-0.603283	1.51917	6.22146e-32	29.6627	2.17425e-30
Adora2b	41.0979	-0.603381	1.51927	0.00436601	1.89751	0.0126616
4921536K21Rik	41.0228	-0.603432	1.51933	0.0026844	2.08833	0.00815953
Sh2b3	2174.15	-0.603539	1.51944	8.41077e-24	21.7447	1.80012e-22
St3gal2	312.749	-0.603727	1.51964	6.91628e-10	8.28745	5.15882e-09
Arid2	1163.87	-0.604019	1.51994	3.1205e-07	5.76559	1.71559e-06
2900026A02Rik	381.226	-0.604623	1.52058	1.20659e-07	6.1557	6.98716e-07
Kcnq1ot1	2779.19	-0.604648	1.52061	0.00356903	1.97646	0.0105571
Ctnnbip1	572.512	-0.605309	1.5213	2.55001e-15	13.5177	3.03601e-14
Kmt2d	1825.02	-0.605424	1.52143	9.80851e-05	3.41541	0.000384229
Ddx6	2904.62	-0.6055	1.52151	3.34228e-09	7.63393	2.32309e-08
Etfb	225.717	-0.605645	1.52166	9.42852e-08	6.25704	5.53293e-07
5031439G07Rik	3987.48	-0.605739	1.52176	8.1573e-34	31.5011	3.15405e-32
Cdan1	298.647	-0.605902	1.52193	4.3316e-13	11.369	4.27599e-12
Polr2d	306.052	-0.60591	1.52194	2.85863e-12	10.5789	2.63718e-11
Arhgdig	33.3193	-0.606055	1.52209	0.0159939	1.39314	0.040445
Xrcc6bp1	158.315	-0.606288	1.52234	8.15814e-09	7.26472	5.43604e-08
Tbc1d32	316.025	-0.606344	1.5224	6.65922e-08	6.39964	3.98437e-07
Pex2	768.337	-0.606637	1.52271	4.92923e-14	12.2745	5.31474e-13
Hdhd3	99.9216	-0.606643	1.52271	0.000101153	3.40254	0.000395781
Nfatc3	1643.02	-0.606961	1.52305	9.22206e-16	13.9431	1.14007e-14
Cd28	311.638	-0.607066	1.52316	0.000681321	2.63595	0.00231233
Arl4d	25.21	-0.607283	1.52339	0.00946633	1.59505	0.0254071
Map1lc3b	2038.53	-0.607353	1.52346	1.72073e-23	21.4453	3.5868e-22
1700109H08Rik	39.1317	-0.608873	1.52507	0.0151223	1.41483	0.0384747
Mettl8	313.276	-0.609118	1.52533	7.28596e-11	9.22675	5.93264e-10
Kmt5c	328.485	-0.61006	1.52632	1.62503e-08	6.98109	1.04451e-07
Borcs5	109.239	-0.610207	1.52648	2.11774e-07	5.92403	1.19116e-06
Arhgap1	2522.33	-0.610404	1.52669	6.02452e-26	23.8277	1.48679e-24
Socs5	310.435	-0.611045	1.52737	1.4744e-10	8.92955	1.17611e-09
Rcn2	689.882	-0.611216	1.52755	2.45069e-15	13.5347	2.91951e-14
Pank3	1434.63	-0.611595	1.52795	3.57958e-09	7.60565	2.47941e-08
Gm5127	18.079	-0.612329	1.52873	0.0122942	1.49428	0.0320418
Parp1	4404.07	-0.612801	1.52923	1.4368e-46	44.0232	9.47912e-45
Rilp	34.5249	-0.613418	1.52988	0.00386795	1.94505	0.0113489
Xpot	6526.33	-0.613785	1.53027	1.29944e-16	14.7656	1.71571e-15
Dnajc10	4243.23	-0.613999	1.5305	2.19412e-13	11.6517	2.22982e-12
Ankrd13b	1247.27	-0.614195	1.5307	3.76451e-12	10.4625	3.44721e-11
Cstf2t	867.611	-0.614471	1.531	1.17078e-12	10.9536	1.11288e-11
Ankrd46	402.457	-0.614571	1.5311	7.96022e-14	12.0733	8.44611e-13
Cnot6l	956.326	-0.614988	1.53155	6.78704e-08	6.3919	4.05599e-07
Pink1	750.896	-0.61507	1.53163	8.04844e-13	11.1092	7.77614e-12
Fam212a	193.514	-0.615605	1.5322	1.7991e-07	5.99154	1.01967e-06
Bet1	921.416	-0.616466	1.53311	1.95631e-14	12.6613	2.18108e-13
Sdhd	2734.03	-0.616763	1.53343	2.30716e-21	19.3779	4.18894e-20
Zkscan14	228.978	-0.616819	1.53349	3.84102e-08	6.62636	2.36398e-07
Rhob	270.902	-0.616841	1.53351	2.96319e-06	4.84159	1.44017e-05
Zfp335os	35.4727	-0.616879	1.53355	0.00305636	2.03817	0.00915854
Srsf2	4046.02	-0.616912	1.53359	1.65597e-21	19.5184	3.03139e-20
Nckipsd	276.311	-0.617439	1.53415	3.03213e-13	11.518	3.03365e-12
Zfp322a	255.572	-0.617492	1.53421	1.31373e-10	8.97792	1.05215e-09
Zfp607a	114.916	-0.617672	1.5344	2.09021e-06	4.98516	1.03475e-05
Nfat5	3807.11	-0.61815	1.53491	2.09886e-08	6.87593	1.33068e-07
Armc9	161.399	-0.618416	1.53519	1.68793e-08	6.96571	1.08216e-07
Sec11c	4086.03	-0.618929	1.53573	2.68716e-35	32.9457	1.13326e-33
Mfsd12	7124.96	-0.619104	1.53592	1.73603e-16	14.6452	2.26375e-15
Ncbp2	1013.66	-0.619295	1.53612	1.1818e-24	22.5721	2.67848e-23
Hnrnpa2b1	6418.81	-0.61959	1.53644	1.37556e-15	13.7745	1.68077e-14
Dhdh	597.894	-0.619662	1.53651	1.41999e-21	19.5835	2.60896e-20
Ctnnd1	434.55	-0.620366	1.53726	7.20711e-17	15.0117	9.73446e-16
Tle1	900.328	-0.620517	1.53743	1.26074e-08	7.08598	8.20386e-08
Ncs1	423.749	-0.620698	1.53762	7.14095e-08	6.37099	4.25604e-07
Mccc2	542.746	-0.620867	1.5378	1.14855e-17	15.7889	1.62603e-16
Mcl1	8856.62	-0.620935	1.53787	4.45523e-13	11.3572	4.39369e-12
Eri3	1336.87	-0.621219	1.53817	3.79151e-15	13.3521	4.4453e-14
Serp1	9209.42	-0.621327	1.53829	1.94942e-08	6.9069	1.23907e-07
Zmiz2	4530.39	-0.621377	1.53834	2.83472e-07	5.80479	1.56752e-06
Tmem165	1001.1	-0.621474	1.53845	4.03714e-18	16.2289	5.90362e-17
Msi2	892.522	-0.621575	1.53855	1.42011e-12	10.8716	1.34413e-11
Kcne3	22.7195	-0.621616	1.5386	0.00744947	1.68895	0.0204666
Lmna	14153	-0.621948	1.53895	1.59442e-16	14.6807	2.08589e-15
Rreb1	1120.84	-0.622096	1.53911	6.63011e-05	3.57406	0.00026665
Trpv4	156.893	-0.622297	1.53932	0.000152669	3.23741	0.000578881
Ppp1r14b	2287.96	-0.62273	1.53979	1.0042e-21	19.7292	1.86562e-20
Rmnd1	716.905	-0.622953	1.54002	5.29448e-11	9.35756	4.38974e-10
Amdhd2	3509.79	-0.622959	1.54003	9.06498e-22	19.7728	1.68723e-20
Lsm6	462.206	-0.6231	1.54018	1.99002e-10	8.80533	1.56555e-09
Fam210b	290.048	-0.623148	1.54023	1.08091e-07	6.20107	6.29403e-07
Dennd2a	672.221	-0.623523	1.54063	1.24629e-12	10.9276	1.18128e-11
Gprasp1	447.278	-0.623592	1.54071	1.78817e-11	9.80983	1.54944e-10
Tia1	509.532	-0.624374	1.54154	6.02466e-08	6.44092	3.62313e-07
Jarid2	573.305	-0.624495	1.54167	1.02603e-19	17.7758	1.67568e-18
Wdr91	3737.03	-0.625702	1.54296	8.62208e-30	27.5818	2.61938e-28
Actn1	2805.84	-0.626801	1.54414	2.63339e-18	16.4077	3.91096e-17
Mitf	1977.37	-0.627484	1.54487	2.79872e-13	11.5513	2.80996e-12
Emc8	715.044	-0.62754	1.54493	3.43138e-18	16.2966	5.05105e-17
Itm2c	7762.34	-0.627684	1.54508	2.25215e-18	16.4734	3.36225e-17
Ina	14.8172	-0.627827	1.54524	0.0201078	1.30538	0.049502
Dap	4827.17	-0.627895	1.54531	2.13184e-20	18.4402	3.62914e-19
Suox	174.517	-0.628324	1.54577	2.28002e-07	5.89343	1.27812e-06
Pcyt2	984.944	-0.628893	1.54638	1.72356e-14	12.7144	1.9302e-13
Zfp207	3722.33	-0.629654	1.54719	3.24275e-15	13.4182	3.81759e-14
S100pbp	402.939	-0.629859	1.54741	5.46676e-11	9.34455	4.5232e-10
Ppp1r3b	2.04234	-0.63029	1.54788	0.016958	1.37116	0.0425441
Sipa1l3	661.244	-0.630461	1.54806	1.41359e-07	6.09057	8.11767e-07
Srd5a1	23.6917	-0.630892	1.54852	0.00414926	1.91722	0.0120997
Sufu	375.953	-0.631182	1.54883	4.0312e-12	10.4334	3.68635e-11
Cdadc1	180.691	-0.631313	1.54897	4.0699e-12	10.4295	3.72004e-11
Clcn4	1430.21	-0.631931	1.54964	3.51043e-17	15.3152	4.83955e-16
Colgalt1	3592.52	-0.632427	1.55017	5.45361e-32	29.7176	1.91595e-30
Gm10762	26.4646	-0.632858	1.55063	0.00331473	2.00553	0.00987356
Rras2	428.685	-0.63292	1.5507	8.24731e-19	16.8968	1.26818e-17
Cad	2627.38	-0.632965	1.55075	8.65185e-10	8.19521	6.37958e-09
Frk	79.757	-0.633863	1.55171	0.00156331	2.30248	0.00498334
Cuta	1992.46	-0.634408	1.5523	3.56966e-19	17.251	5.60987e-18
Nmb	12.1416	-0.634592	1.5525	0.0191978	1.32362	0.0474661
Cyb5a	3617.13	-0.634788	1.55271	4.06332e-10	8.50828	3.10259e-09
Hn1l	2902.74	-0.634861	1.55279	3.14527e-20	18.276	5.29687e-19
Clec4a3	1642.81	-0.635398	1.55337	8.3039e-06	4.41879	3.81247e-05
Smim4	292.676	-0.635647	1.55363	3.69642e-07	5.69619	2.01284e-06
Rell1	217.556	-0.636442	1.55449	1.34945e-07	6.10911	7.77843e-07
Zbtb8os	530.688	-0.636572	1.55463	1.25959e-15	13.8122	1.54096e-14
Pacrg	135.549	-0.636595	1.55466	9.49887e-08	6.2544	5.56677e-07
Klhl18	300.82	-0.63703	1.55512	1.41783e-15	13.7627	1.72714e-14
Ifitm2	1656.73	-0.637277	1.55539	2.72579e-08	6.76857	1.70383e-07
Ccdc166	110.797	-0.637516	1.55565	0.000114024	3.35442	0.00044216
Zfp213	54.6478	-0.638094	1.55627	0.000691504	2.63035	0.00234232
Utp14b	529.606	-0.638344	1.55654	1.75756e-11	9.81657	1.52556e-10
Orai3	992.619	-0.638418	1.55662	2.74963e-16	14.4519	3.53247e-15
Gltp	2157.64	-0.638424	1.55663	2.27538e-17	15.499	3.16967e-16
Slc45a4	1011.75	-0.638659	1.55688	6.22353e-11	9.29111	5.11547e-10
Orc5	570.666	-0.639384	1.55766	4.98575e-18	16.1413	7.22212e-17
Stkld1	20.5193	-0.639701	1.55801	0.00780865	1.67059	0.0213507
Stx3	1511.8	-0.640112	1.55845	1.92095e-28	26.2663	5.41604e-27
Rhno1	742.669	-0.640927	1.55933	4.56817e-22	20.0619	8.67214e-21
Zan	93.6698	-0.641124	1.55954	0.0102785	1.56331	0.0273332
Habp4	559.702	-0.641238	1.55967	4.2024e-11	9.45372	3.51784e-10
Cadps	543.776	-0.641563	1.56002	3.81206e-15	13.35	4.46677e-14
Cyb5r3	3136.61	-0.641786	1.56026	5.43492e-21	19.0182	9.58906e-20
Selenof	4847.63	-0.642416	1.56094	1.11128e-31	29.4168	3.83008e-30
Arhgef6	6428.58	-0.643247	1.56184	3.07703e-19	17.3142	4.85093e-18
Fgf11	709.057	-0.643876	1.56252	1.37567e-06	5.15617	6.97961e-06
Mboat7	647.776	-0.643914	1.56256	2.3931e-17	15.478	3.32671e-16
Arhgap30	4630.85	-0.643945	1.5626	4.22879e-58	55.4094	3.89555e-56
Porcn	57.3697	-0.643975	1.56263	0.000328108	2.92848	0.00117902
Tfrc	5002.01	-0.644665	1.56338	1.50301e-06	5.11992	7.58714e-06
Aoc2	63.4247	-0.644955	1.56369	0.00117163	2.41808	0.00381875
Tmem86b	37.9042	-0.645818	1.56463	0.000762888	2.59095	0.00256477
Polr3h	661.657	-0.645929	1.56475	1.03203e-23	21.6582	2.19704e-22
Eef1akmt1	433.067	-0.645999	1.56482	1.72501e-09	7.90816	1.2355e-08
Gng12	968.707	-0.646113	1.56495	1.50825e-28	26.3677	4.28876e-27
Ssx2ip	507.859	-0.646454	1.56532	1.4825e-11	9.88803	1.29411e-10
Slc38a10	6685.07	-0.646815	1.56571	1.00018e-40	38.2812	5.23394e-39
C87436	302.06	-0.646945	1.56585	8.46037e-20	17.8571	1.38967e-18
Aldh5a1	35.5656	-0.647127	1.56605	0.000411762	2.83743	0.001454
9930012K11Rik	62.0505	-0.647278	1.56621	1.91916e-05	4.07662	8.38253e-05
Sf3b3	5002.03	-0.647711	1.56668	1.78498e-24	22.3979	4.0002e-23
Plec	9048.84	-0.648532	1.56757	1.93643e-13	11.7036	1.979e-12
Slc7a6	910.64	-0.649654	1.56879	2.7413e-27	25.1346	7.33583e-26
Morn2	107.768	-0.649785	1.56893	1.93402e-05	4.0735	8.4431e-05
Slc16a13	324.618	-0.650246	1.56944	1.53792e-09	7.95523	1.10859e-08
2210408I21Rik	61.1426	-0.651377	1.57067	7.45265e-05	3.52654	0.000297481
Erp29	9304.15	-0.651617	1.57093	9.96827e-20	17.788	1.62932e-18
Frrs1	3413.95	-0.652026	1.57137	3.535e-44	41.6745	2.11571e-42
Fbxo8	552.825	-0.653195	1.57265	7.08855e-11	9.2378	5.78368e-10
Hexim1	1055.89	-0.653435	1.57291	4.84857e-17	15.1788	6.62495e-16
Slc12a2	496.628	-0.653834	1.57334	1.56479e-07	6.04892	8.93466e-07
Ulk1	329.722	-0.654183	1.57372	1.07037e-14	12.9152	1.21573e-13
Tmem123	2507.58	-0.654451	1.57402	2.30444e-13	11.6315	2.33599e-12
Vcp-rs	111.639	-0.654988	1.5746	2.16798e-05	4.02636	9.41105e-05
1110034G24Rik	121.231	-0.655274	1.57491	3.73323e-07	5.692	2.03233e-06
Msh2	478.553	-0.655536	1.5752	2.33468e-09	7.7829	1.64854e-08
Wdr7	2794.7	-0.655623	1.5753	1.21461e-15	13.8275	1.48774e-14
Mogat1	56.0946	-0.656074	1.57579	0.000378971	2.87132	0.00134487
Tmem141	666.506	-0.656545	1.5763	8.502e-14	12.0454	9.00662e-13
2510009E07Rik	1201.26	-0.656603	1.57637	1.60673e-13	11.7815	1.65389e-12
Foxo3	1054.96	-0.657202	1.57702	3.03883e-17	15.3769	4.19808e-16
Clec11a	42.5291	-0.657856	1.57774	0.000385545	2.86424	0.00136698
Mcemp1	118.504	-0.657957	1.57785	0.000115897	3.34827	0.000448467
Plekhf1	40.0163	-0.658128	1.57803	0.000395255	2.85405	0.00139942
1700092M07Rik	1.68628	-0.658251	1.57817	0.0180666	1.34697	0.0449807
Tysnd1	634.329	-0.660341	1.58046	6.04325e-14	12.1891	6.47051e-13
Slc35b4	1571.85	-0.661784	1.58204	4.44678e-15	13.2867	5.16809e-14
Airn	79.0597	-0.661817	1.58207	0.00143998	2.33574	0.00461598
Fig4	707.197	-0.662427	1.58274	4.29914e-22	20.0874	8.17696e-21
Ralbp1	1986.84	-0.662569	1.5829	5.16222e-54	51.372	4.24662e-52
Mrpl18	810.266	-0.663123	1.58351	1.61487e-10	8.89211	1.28202e-09
Tfdp2	380.73	-0.663399	1.58381	1.10008e-13	11.9374	1.15497e-12
Srsf3	2010.59	-0.663489	1.58391	7.45531e-15	13.0678	8.5552e-14
Ago4	346.223	-0.663834	1.58429	5.50564e-11	9.34184	4.5516e-10
Snx14	731.471	-0.663949	1.58441	1.82391e-29	27.2623	5.46628e-28
Clec10a	401.782	-0.664056	1.58453	0.00045842	2.7941	0.00160656
Aldh3b1	2615.71	-0.664766	1.58531	8.54514e-17	14.9404	1.1472e-15
Spata33	47.3236	-0.665094	1.58567	0.000267064	3.01199	0.000972777
Vamp3	1238.67	-0.665336	1.58594	1.65358e-22	20.4906	3.23118e-21
Cetn2	487.228	-0.665409	1.58602	5.32291e-10	8.39612	4.0168e-09
Snap29	1552.2	-0.665851	1.5865	9.20788e-20	17.8217	1.5075e-18
Gga2	1954.35	-0.66616	1.58684	2.62724e-24	22.2378	5.78397e-23
BC017158	493.484	-0.666278	1.58697	5.21134e-18	16.1227	7.53797e-17
Adam4	18.193	-0.666515	1.58723	0.013687	1.45324	0.0352173
Lipt1	87.497	-0.667833	1.58869	1.8437e-06	5.03656	9.19266e-06
Nxf7	314.546	-0.667978	1.58884	3.86179e-06	4.73285	1.84992e-05
Ift80	227.167	-0.668379	1.58929	1.83765e-11	9.79873	1.58955e-10
Tbccd1	538.672	-0.6685	1.58942	1.05411e-13	11.9553	1.10845e-12
St6galnac6	952.458	-0.668763	1.58971	5.04542e-33	30.7263	1.87817e-31
Zfp326	285.41	-0.668786	1.58973	5.27052e-09	7.44627	3.57873e-08
Hdac8	434.295	-0.668849	1.5898	6.01233e-15	13.1599	6.9192e-14
Nphp3	270.562	-0.66916	1.59015	8.9155e-08	6.2801	5.24686e-07
Tshz1	269.852	-0.66917	1.59016	4.01738e-09	7.55854	2.76351e-08
Sec63	3088.52	-0.669396	1.59041	1.8519e-53	50.8278	1.48673e-51
Sgsm3	622.171	-0.669758	1.59081	1.49664e-25	23.4447	3.59158e-24
Hacd1	50.2305	-0.669796	1.59085	3.58411e-05	3.82296	0.000150328
Pet100	427.632	-0.669844	1.5909	1.30346e-06	5.17815	6.63513e-06
Ttc30b	61.9549	-0.669874	1.59093	0.000162374	3.21278	0.000612657
Dock5	1322.69	-0.669962	1.59103	1.39334e-18	16.676	2.10847e-17
Pdf	16.0834	-0.669974	1.59104	0.0132265	1.46626	0.0341776
Ctdspl	48.6606	-0.671652	1.5929	0.000607597	2.68184	0.00208048
Hist1h2bc	791.463	-0.671688	1.59294	0.000184287	3.16164	0.000689224
Zfp882	30.0199	-0.671733	1.59299	0.00244178	2.1248	0.00750239
Nucb1	10018.6	-0.671735	1.59299	1.98355e-15	13.6239	2.37717e-14
Hs2st1	700.994	-0.671743	1.593	1.4544e-24	22.4849	3.27403e-23
Cbr4	274.86	-0.671952	1.59323	5.79379e-12	10.2818	5.22644e-11
Crtap	837.432	-0.672588	1.59393	6.22303e-13	11.2163	6.0771e-12
Pygl	6.02969	-0.673921	1.5954	0.0094458	1.59587	0.0253588
Etfbkmt	70.8885	-0.673952	1.59544	4.35231e-06	4.68423	2.06903e-05
Wdr3	3054.72	-0.674281	1.5958	2.05209e-43	40.9223	1.19596e-41
Fkbp1a	4607.1	-0.674292	1.59581	7.19511e-22	19.8711	1.34546e-20
Mkl1	1468.23	-0.674518	1.59606	1.35426e-14	12.8157	1.52861e-13
Ipo11	971.908	-0.674695	1.59626	4.98635e-26	23.9078	1.23647e-24
Dock2	12244.6	-0.675255	1.59688	2.5702e-66	63.5197	3.02225e-64
Dnajb11	12053.8	-0.675505	1.59716	1.33905e-11	9.9309	1.17248e-10
Cited2	3283.95	-0.675532	1.59719	1.33705e-17	15.7241	1.88754e-16
Apaf1	1007.42	-0.675692	1.59736	5.21101e-14	12.2518	5.60043e-13
Eif2ak2	1118.13	-0.675762	1.59744	1.57902e-16	14.6846	2.06747e-15
Lpcat2	608.929	-0.677149	1.59898	2.76259e-08	6.76329	1.72468e-07
[truncated: 1,062 more rows]

## Sheet: File S1B
File S1B: List of all 65-79*PE-modulated DEGs under M1 polarizing conditions (Padj <0.05, Fold Change >1.5)
	baseMean	log2FoldChange	FC	pvalue	-Log10(padj)	padj
H2-Aa	8801.33	9.44105	695.088	7.50705e-169	164.695	2.01854e-165
H2-Eb1	10667.6	9.37252	662.843	3.00563e-302	297.548	2.8286e-298
Ly6a	2318.25	9.31848	638.471	2.86369e-123	119.716	1.92502e-120
H2-Ab1	7906.54	8.96189	498.654	1.22495e-234	230.239	5.76402e-231
Iigp1	1451.22	7.80789	224.083	6.13531e-96	92.5503	2.81655e-93
Gbp4	2206.73	7.66658	203.175	2.88628e-112	108.796	1.59781e-109
Serpina3f	902.585	7.10934	138.078	5.15011e-39	36.346	4.50862e-37
H2-DMb1	612.87	7.10204	137.381	2.52989e-88	85.0298	9.33678e-86
Tgtp2	538.486	6.71942	105.377	2.52813e-97	93.9246	1.18961e-94
Gbp2	3257.29	6.66892	101.753	2.81743e-249	244.753	1.76766e-245
Ciita	247.059	6.36568	82.4635	1.27165e-31	29.1095	7.77108e-30
Fgl2	364.319	6.25859	76.5635	1.03876e-34	32.1271	7.46239e-33
Serpina3g	476.459	6.21851	74.4659	4.67668e-32	29.5311	2.94396e-30
Cxcl9	591.413	6.18051	72.5302	3.24354e-34	31.6441	2.26952e-32
C1qb	559.7	6.09786	68.4918	1.50993e-84	81.2867	5.16727e-82
Gbp2b	3340.82	6.05136	66.3197	1.06686e-129	126.059	8.73063e-127
Gm4951	191.342	5.9272	60.8505	4.87929e-37	34.4136	3.85874e-35
Gbp5	236.937	5.88207	58.9768	2.22182e-28	25.9492	1.12417e-26
C1qc	611.411	5.79779	55.6299	7.71658e-54	50.9024	1.25208e-51
Plbd1	80.3713	5.5601	47.1798	2.01132e-30	27.9364	1.15771e-28
Tgtp1	109.945	5.38497	41.7866	1.19126e-27	25.2437	5.70532e-26
C1qa	187.647	5.263	38.399	4.1647e-26	23.7422	1.81034e-24
Gbp11	95.7827	5.13054	35.0305	3.082e-28	25.8117	1.5428e-26
Upp1	447.371	5.02306	32.5155	4.78724e-82	78.8161	1.52721e-79
Gbp3	785.502	4.9861	31.6931	1.88534e-158	154.491	3.226e-155
H2-DMb2	290.018	4.91353	30.1384	1.29544e-87	84.3289	4.68898e-85
Slamf8	1586.42	4.58306	23.9684	9.40893e-146	141.956	1.10684e-142
Pla2g16	256.72	4.41729	21.3666	8.69108e-101	97.3773	4.19445e-98
Zbp1	740.959	4.41295	21.3025	2.04359e-169	165.193	6.41076e-166
Aif1	971.943	4.39669	21.0637	2.31461e-115	111.866	1.36143e-112
Bcl2a1a	149.241	4.36366	20.587	1.94298e-75	72.2293	5.89852e-73
F830016B08Rik	130.432	4.34699	20.3505	3.66376e-25	22.8232	1.50238e-23
Clec9a	87.6338	4.2825	19.4608	5.8239e-27	24.574	2.66709e-25
Gbp10	86.1195	4.27479	19.357	5.79587e-21	18.7475	1.78836e-19
Tcp11x2	148.532	4.25541	19.0988	2.74441e-83	80.0503	8.90607e-81
Dnase1l3	38.4956	4.24562	18.9696	1.22149e-24	22.3151	4.8402e-23
Gm4841	31.4588	4.11511	17.3289	7.57191e-21	18.6357	2.31361e-19
Klrk1	67.7788	4.09808	17.1256	1.02423e-21	19.4708	3.3821e-20
Ifi205	102.34	4.01828	16.2041	5.07499e-35	32.4332	3.68809e-33
Fam26f	589.203	3.91953	15.132	1.01394e-128	125.117	7.63375e-126
Ccl12	55.4458	3.89652	14.8925	7.77975e-18	15.722	1.89677e-16
Ptger2	50.527	3.86667	14.5876	3.37777e-25	22.8557	1.39422e-23
Gbp6	51.9867	3.82692	14.1912	5.38858e-18	15.8752	1.33277e-16
H2-Ob	14.2351	3.79231	13.8548	1.36268e-14	12.6017	2.50227e-13
Gstp3	23.3288	3.74482	13.4061	3.75917e-17	15.0609	8.69227e-16
Cd86	865.98	3.70745	13.0633	1.28451e-218	214.316	4.83542e-215
Asb11	99.0014	3.70369	13.0293	5.94267e-61	57.8909	1.28567e-58
Gm12185	71.4759	3.67511	12.7738	4.23698e-36	33.4945	3.20275e-34
C1s1	28.7917	3.66641	12.697	1.47591e-18	16.4178	3.82113e-17
Gbp9	458.353	3.65427	12.5906	8.76546e-151	146.929	1.17845e-147
Cd69	50.4123	3.64632	12.5214	1.72689e-29	27.0271	9.39407e-28
Cxcl11	61.759	3.64254	12.4886	1.05463e-19	17.5264	2.97603e-18
Ccnd2	446.698	3.58525	12.0024	9.35073e-125	121.186	6.5185e-122
Fpr2	95.0629	3.57323	11.9028	7.83697e-27	24.4482	3.56298e-25
Ptgs2	3646.79	3.50844	11.3801	2.30397e-48	45.5059	3.1198e-46
Mx1	75.4071	3.49867	11.3033	8.22161e-32	29.2933	5.09037e-30
Phf11a	92.3178	3.46264	11.0245	8.69999e-57	53.8028	1.57453e-54
Asb2	18.3788	3.45479	10.9647	1.92332e-14	12.4592	3.47416e-13
Angptl2	479.469	3.38149	10.4215	4.71418e-152	148.166	6.82541e-149
Axl	65.2224	3.37736	10.3917	4.10864e-40	37.4234	3.77234e-38
AA467197	15.3975	3.34031	10.1282	2.92733e-14	12.2854	5.18327e-13
A530032D15Rik	185.066	3.28821	9.76902	7.87864e-75	71.6351	2.31706e-72
Gbp7	650.454	3.22632	9.35876	2.02591e-75	72.2181	6.05264e-73
C1ra	407.992	3.18919	9.12096	2.40337e-95	91.9678	1.07705e-92
Slamf7	822.063	3.17581	9.0368	1.08747e-89	86.3791	4.17723e-87
Ccl7	176.967	3.17439	9.0279	5.3401e-35	32.4128	3.86582e-33
Il6	45.7149	3.16083	8.94346	5.56508e-26	23.6174	2.4135e-24
Olfr56	70.8715	3.1416	8.82503	1.87654e-39	36.7742	1.68192e-37
Marcks	34.8352	3.10918	8.62894	3.24311e-16	14.1662	6.82032e-15
Etv4	65.2382	3.10421	8.59925	1.09412e-60	57.6357	2.31389e-58
Nos2	3267.52	3.09684	8.55545	1.34953e-31	29.0851	8.22032e-30
Sectm1a	12.1472	3.08451	8.48263	4.61994e-13	11.1456	7.15102e-12
March1	53.5047	3.07385	8.42018	8.01717e-22	19.5734	2.67078e-20
Ighm	1954.39	3.06712	8.38098	1.08857e-48	45.8284	1.48472e-46
Ubd	17.4071	3.03925	8.22063	9.32089e-15	12.7602	1.73701e-13
Il18bp	254.329	3.03886	8.21842	5.01058e-32	29.504	3.13319e-30
Lcn2	1402.29	3.038	8.2135	4.9987e-30	27.5515	2.80852e-28
Hdc	204.89	3.03464	8.19443	2.72079e-27	24.8959	1.27074e-25
Serpine1	351.505	3.01619	8.09026	7.18946e-44	41.1142	7.68864e-42
Apol10b	11.3616	2.99905	7.99474	2.17783e-11	9.55463	2.78851e-10
Ifi208	64.1119	2.97899	7.88435	1.75733e-22	20.2105	6.15948e-21
H2-DMa	526.475	2.97728	7.87498	8.35103e-93	89.4664	3.41702e-90
Bglap2	158.102	2.94247	7.68727	2.48898e-33	30.7749	1.67913e-31
Psmb9	1500.07	2.93754	7.66105	1.15926e-167	163.564	2.72745e-164
Rnase6	42.0312	2.93267	7.63524	3.32839e-32	29.6729	2.12362e-30
Igtp	913.164	2.9121	7.52711	1.87165e-160	156.453	3.52282e-157
Nts	7.89453	2.88458	7.38491	6.18223e-13	11.0266	9.40679e-12
Tap1	3599.27	2.88139	7.36862	0	#NUM!	0
Il27	47.9671	2.88019	7.36245	1.71007e-28	26.0593	8.72277e-27
Ifi209	159.506	2.83033	7.11235	9.6734e-36	33.1463	7.14011e-34
Ifi47	392.046	2.82425	7.08246	9.60806e-129	125.123	7.53512e-126
Fam46c	905.126	2.73788	6.6709	6.8395e-55	51.9472	1.12924e-52
Dmwd	182.455	2.73779	6.67049	1.019e-47	44.8721	1.34256e-45
Noxred1	69.1543	2.72755	6.62329	4.60355e-46	43.2526	5.5902e-44
C3	2898.74	2.70642	6.52698	8.23085e-58	54.8011	1.58083e-55
Irf1	1779.79	2.69973	6.49682	1.864e-108	104.999	1.0024e-105
Prr5l	9.29419	2.6796	6.40677	1.55203e-12	10.649	2.24365e-11
Ccl6	312.839	2.67369	6.38057	6.98483e-45	42.096	8.01637e-43
Parp8	139.448	2.66878	6.3589	7.44527e-85	81.5858	2.59509e-82
H2-Q6	1784.94	2.65786	6.31095	5.93694e-91	87.6239	2.37755e-88
Zcchc24	65.8711	2.64169	6.24064	1.5537e-46	43.7187	1.91135e-44
Id1	33.0655	2.63605	6.21628	2.01246e-22	20.1564	6.97577e-21
Cfb	18.6599	2.63524	6.21279	2.86643e-10	8.48941	3.24035e-09
Cxcl10	115.864	2.63434	6.20893	1.03508e-26	24.3326	4.64972e-25
Clec4b1	14.7647	2.62946	6.18794	2.3545e-13	11.4216	3.78772e-12
9430020K01Rik	22.8376	2.6225	6.15818	4.26436e-18	15.9734	1.0631e-16
Acsbg1	150.315	2.59531	6.0432	9.22174e-36	33.1636	6.86054e-34
Wnk2	75.6277	2.59482	6.04114	1.43472e-18	16.4295	3.71959e-17
Majin	13.431	2.58229	5.98888	1.59918e-12	10.6367	2.30826e-11
Bcl2l14	16.1349	2.57879	5.97439	8.77445e-14	11.829	1.48252e-12
Batf2	317.685	2.5772	5.96781	5.73186e-84	80.7152	1.92652e-81
Fam3b	11.0674	2.55479	5.8758	1.93846e-09	7.70528	1.97114e-08
Csf1	599.744	2.54133	5.82127	2.24004e-30	27.8923	1.28152e-28
Ifit3	105.95	2.53789	5.80738	1.38011e-30	28.096	8.0174e-29
Vgf	38.6864	2.5304	5.77732	2.05927e-16	14.3541	4.4246e-15
Ass1	1037.04	2.52562	5.75821	4.31655e-61	58.0247	9.44723e-59
Ms4a7	253.652	2.51552	5.71805	9.55821e-65	61.6371	2.30647e-62
Trim30d	10.7877	2.50674	5.68335	1.30451e-08	6.92565	1.18673e-07
C4b	30.1581	2.49765	5.64765	2.85698e-21	19.041	9.09882e-20
Ighj1	16.6338	2.48461	5.59682	9.85565e-13	10.8327	1.46991e-11
Ifi214	18.8235	2.4653	5.52241	1.04639e-13	11.7556	1.75537e-12
Unc13d	95.4049	2.45394	5.47911	1.06945e-56	53.7174	1.91707e-54
Cd74	61398.3	2.44311	5.43813	8.71443e-115	111.304	4.9704e-112
Il7	21.4275	2.43861	5.42119	1.20554e-16	14.5751	2.66011e-15
Tbxas1	85.9964	2.43775	5.41795	3.98747e-43	40.3775	4.19286e-41
Insrr	9.65176	2.42397	5.36644	4.79483e-10	8.27857	5.26536e-09
Itgal	890.141	2.40172	5.28432	1.16727e-70	67.5033	3.13863e-68
Procr	949.355	2.3937	5.25502	1.99296e-43	40.6763	2.10739e-41
Ly6i	10.7168	2.37326	5.1811	3.08973e-11	9.41064	3.88476e-10
Ms4a14	26.6957	2.36655	5.15706	5.12909e-14	12.0535	8.84064e-13
Ece1	39.7259	2.36589	5.15471	3.70199e-20	17.9658	1.08197e-18
Rsad2	653.55	2.35295	5.10866	4.49989e-43	40.3274	4.70539e-41
Tex14	78.2304	2.33616	5.04957	1.57885e-24	22.2064	6.21697e-23
Klra2	637.488	2.32666	5.01641	8.79799e-43	40.0386	9.14894e-41
Mab21l3	46.9114	2.30459	4.94027	1.0411e-17	15.6016	2.50263e-16
Nod1	49.1731	2.29229	4.89832	1.44327e-23	21.2701	5.36864e-22
Irgm2	925.436	2.27927	4.85434	2.33549e-71	68.1958	6.3708e-69
Ifit1bl1	12.5067	2.27339	4.83456	5.55654e-11	9.16579	6.82671e-10
C1rb	16.1678	2.26722	4.81395	1.49482e-12	10.6647	2.16426e-11
Laptm4b	173.99	2.2389	4.72037	8.81396e-34	31.2195	6.03259e-32
Clec1a	9.8527	2.23265	4.69997	1.44519e-10	8.77331	1.68534e-09
Kif5c	49.3619	2.22801	4.68488	3.94605e-30	27.6529	2.22373e-28
Smc1b	9.11096	2.22366	4.67078	3.79243e-08	6.49081	3.22991e-07
Ifit2	556.717	2.21068	4.62894	6.04588e-49	46.0742	8.4293e-47
Ighd	22.4813	2.21031	4.62776	4.91453e-12	10.1703	6.75686e-11
Myh3	54.1684	2.1796	4.53028	2.26892e-23	21.0779	8.35726e-22
Oasl2	483.195	2.1742	4.51336	5.11093e-47	44.19	6.45624e-45
Serpinb9	1827.83	2.17307	4.50982	3.6822e-57	54.1635	6.86202e-55
Serpinb1b	65.7321	2.15302	4.44758	1.03902e-29	27.2415	5.73503e-28
H2-Oa	21.095	2.1519	4.44414	7.95606e-15	12.8246	1.49749e-13
Gpc1	10.9206	2.14536	4.42402	9.15284e-11	8.96051	1.0952e-09
Pou2f2	431.078	2.14089	4.41033	9.44802e-36	33.1548	7.0012e-34
Nos1	473.794	2.1365	4.39695	1.02001e-47	44.8721	1.34256e-45
H2-T23	6058.89	2.13327	4.38709	1.18556e-157	153.731	1.85955e-154
Cd300ld2	12.0526	2.13287	4.38588	8.66412e-10	8.0346	9.2342e-09
Clec7a	1710.05	2.12989	4.37686	3.15754e-70	67.0833	8.25433e-68
Cd274	2093.41	2.11639	4.33608	2.09873e-85	82.1277	7.45328e-83
Mmp25	4.52131	2.11564	4.33381	1.07341e-08	7.00399	9.9086e-08
C1rl	38.6055	2.10337	4.29712	2.17013e-24	22.0755	8.40456e-23
Myh10	12.4924	2.09418	4.26982	4.20717e-09	7.38735	4.09873e-08
Psmb8	4169.41	2.08887	4.25415	1.79574e-74	71.284	5.19992e-72
Bcl6b	38.6145	2.08537	4.24385	9.70895e-19	16.5919	2.55941e-17
Prss16	73.4718	2.08499	4.24273	1.7175e-25	23.1456	7.15193e-24
Blvrb	5697.28	2.07918	4.22568	6.49648e-137	133.235	5.8227e-134
H2-T22	1159.41	2.07507	4.21365	1.21388e-130	126.984	1.03853e-127
Acap1	168.357	2.05692	4.16096	2.128e-20	18.2001	6.30759e-19
Vsig8	36.8231	2.05418	4.15308	3.3167e-17	15.112	7.7261e-16
Tmem140	714.331	2.04964	4.14003	2.0602e-140	136.69	2.0409e-137
BC147527	3.7669	2.0386	4.10847	4.79057e-08	6.39616	4.0164e-07
Haao	6.35651	2.02241	4.06262	2.14847e-07	5.78608	1.63652e-06
Cd36	15442	2.00582	4.01616	1.61911e-59	56.4892	3.24201e-57
Srcin1	35.4552	2.00412	4.01145	6.55421e-12	10.0525	8.86231e-11
Cd40	1055.68	1.99577	3.98828	1.58865e-65	62.4108	3.88332e-63
Tap2	1648.39	1.99536	3.98715	2.63236e-139	135.606	2.47731e-136
Pdcd1	5.58341	1.98322	3.95374	1.46957e-07	5.93872	1.15155e-06
Gm6904	9.98499	1.9791	3.94247	1.62438e-08	6.83624	1.45799e-07
Cd300ld5	15.1798	1.9551	3.87743	2.62893e-11	9.47699	3.33435e-10
Sp140	2017.42	1.94625	3.8537	2.83416e-144	140.503	3.13791e-141
Dio2	412.013	1.94528	3.85113	1.24954e-26	24.2518	5.59971e-25
Aqp9	888.036	1.94018	3.83752	2.7537e-41	38.5687	2.69948e-39
Gstp1	182.43	1.93728	3.82983	2.21243e-39	36.7068	1.96426e-37
Spn	196.406	1.93316	3.81891	2.23175e-44	41.6097	2.45649e-42
Rhbg	3.25561	1.92484	3.79695	1.00411e-07	6.09481	8.03883e-07
Txlnb	16.2801	1.9228	3.79159	2.75048e-09	7.56078	2.74931e-08
Dst	9871.21	1.92002	3.78428	3.57676e-50	47.2891	5.13907e-48
Fam171b	403.71	1.91701	3.77639	7.60492e-11	9.03848	9.15216e-10
Gpr35	84.6941	1.91375	3.76788	1.40792e-14	12.5896	2.5728e-13
2010109I03Rik	6.60145	1.90559	3.74663	4.7639e-07	5.46524	3.42578e-06
Ifi204	1325.76	1.90538	3.74608	5.90655e-58	54.9408	1.14611e-55
Il1r1	35.0597	1.90296	3.73981	1.71521e-11	9.65418	2.21729e-10
Misp	5.41991	1.9016	3.73627	1.2717e-06	5.06842	8.54243e-06
H2-Q4	4024.72	1.8956	3.72078	5.5696e-89	85.6785	2.09662e-86
Slc43a3	1691.31	1.89528	3.71994	2.14909e-40	37.6941	2.02251e-38
Gbp8	1945.12	1.8933	3.71484	1.85266e-105	102.014	9.68632e-103
Scimp	107.216	1.89115	3.7093	8.32955e-26	23.4492	3.55507e-24
Slco2a1	9.47017	1.88474	3.69285	2.27604e-07	5.76296	1.72601e-06
Rgs1	5965.56	1.88453	3.69233	1.4088e-37	34.9382	1.15289e-35
Ctse	1144.27	1.87448	3.6667	5.24191e-121	117.483	3.28877e-118
Met	31.8901	1.86889	3.65253	6.73336e-09	7.1953	6.37823e-08
Inpp5j	21.3163	1.85657	3.62145	1.92621e-12	10.5612	2.7466e-11
Agpat9	596.492	1.84849	3.60123	5.06644e-31	28.5231	2.99876e-29
Entpd1	545.935	1.83473	3.56704	1.25884e-46	43.8072	1.55881e-44
Fam171a2	38.5373	1.81927	3.52902	1.44902e-15	13.5309	2.94529e-14
H2-K1	25945.4	1.8157	3.5203	1.53499e-166	162.493	3.21018e-163
Slfn1	7.32198	1.81302	3.51377	9.61049e-07	5.18192	6.57777e-06
Tmem171	304.287	1.81276	3.51314	1.76613e-37	34.8419	1.43905e-35
Cystm1	102.234	1.81256	3.51265	1.67595e-38	35.8435	1.43385e-36
Tapbpl	1013.08	1.81123	3.50941	6.1267e-94	90.5816	2.62084e-91
Snai2	21.9185	1.8107	3.50812	1.41537e-11	9.73343	1.84745e-10
Mapk13	10.9308	1.80781	3.50111	1.44493e-07	5.94534	1.13413e-06
Uchl1	60.0891	1.8037	3.49115	3.37358e-21	18.9718	1.06718e-19
Gca	112.265	1.79941	3.48077	7.28364e-38	35.2171	6.06605e-36
Gpr160	7.87865	1.78942	3.45676	2.05609e-07	5.80358	1.57188e-06
Gm12216	15.636	1.78636	3.44944	2.4211e-08	6.67457	2.11559e-07
Aoah	1293.05	1.78211	3.43929	1.51824e-128	124.959	1.09909e-125
Gpr18	21.8227	1.78158	3.43802	1.29433e-08	6.92863	1.17861e-07
Psd3	147.662	1.77522	3.42291	7.5993e-17	14.7668	1.71093e-15
Cnksr1	24.9894	1.77286	3.41731	2.09939e-12	10.5251	2.98449e-11
Acod1	4722.34	1.75331	3.3713	2.1706e-12	10.511	3.0834e-11
Tubb3	50.383	1.75075	3.36533	2.26335e-12	10.4941	3.20518e-11
H2-Q1	254.513	1.74811	3.35917	6.78546e-26	23.5342	2.92256e-24
Ildr1	8.73872	1.73536	3.32962	8.68738e-07	5.22213	5.99611e-06
Nlrc5	2474.81	1.73521	3.32927	2.08386e-83	80.1623	6.88112e-81
Kcna3	6.42111	1.72925	3.31556	2.78588e-06	4.75298	1.76611e-05
Fam49a	95.7125	1.72615	3.30843	1.34289e-17	15.4949	3.19948e-16
Herc6	335.522	1.72501	3.30583	5.13055e-36	33.4131	3.86269e-34
Ccl2	1163.33	1.72123	3.29718	4.2494e-39	36.4274	3.73748e-37
Cabyr	13.8335	1.72028	3.29501	1.34073e-07	5.97585	1.05719e-06
Bpifc	5.3583	1.69501	3.2378	7.32966e-06	4.36621	4.30315e-05
Abtb2	226.753	1.69243	3.23201	1.34462e-34	32.0183	9.58655e-33
Nck2	94.8371	1.69093	3.22865	2.01788e-17	15.3203	4.78345e-16
Igf2bp2	2628.04	1.6878	3.22166	1.00846e-53	50.7936	1.60858e-51
Nupr1	3070.85	1.68701	3.21988	4.7315e-56	53.0797	8.32301e-54
Psmb10	2982.24	1.68668	3.21915	7.36078e-74	70.6845	2.06783e-71
Rmi2	39.2204	1.68479	3.21494	5.19732e-11	9.19396	6.3979e-10
Evl	877.703	1.68412	3.21343	6.50452e-27	24.527	2.97155e-25
Il12rb1	432.437	1.67917	3.20244	1.38314e-55	52.6216	2.39007e-53
Bzrap1	95.6753	1.67878	3.20158	6.9091e-19	16.7353	1.83937e-17
Il2rb	2.96985	1.67636	3.19621	2.84991e-05	3.82073	0.000151101
Pdlim4	9.14432	1.67572	3.19479	4.93678e-07	5.45085	3.54116e-06
Slc22a18	53.6018	1.67363	3.19016	1.40104e-16	14.5129	3.0699e-15
Col6a3	6.1016	1.6733	3.18943	9.70014e-08	6.10851	7.78908e-07
Tlr9	529.949	1.67201	3.18658	3.86474e-37	34.5111	3.08229e-35
Ms4a4c	20.8245	1.66971	3.18151	1.47704e-07	5.93688	1.15644e-06
Ddit3	13642	1.66518	3.17153	6.49549e-34	31.3457	4.51137e-32
Rasip1	36.524	1.66095	3.16224	4.3157e-11	9.27041	5.36526e-10
Arhgef3	700.785	1.65607	3.15158	1.18067e-31	29.1403	7.23863e-30
H2-D1	35801.6	1.65529	3.14988	5.417e-142	138.247	5.66438e-139
C1s2	4.18799	1.6552	3.14966	1.16236e-05	4.18166	6.58179e-05
H2-T3	4.29969	1.64807	3.13414	2.79275e-05	3.82892	0.00014828
Mcc	6.32933	1.63602	3.10807	9.11317e-06	4.27995	5.24872e-05
Pla2g5	608.597	1.63514	3.10618	1.73086e-60	57.4413	3.61981e-58
Crlf2	366.387	1.62898	3.09294	2.23889e-34	31.8018	1.57829e-32
Ctsh	379.212	1.62875	3.09244	1.09301e-09	7.93956	1.14931e-08
Acsf2	52.0609	1.62625	3.08709	8.97534e-17	14.6966	2.01112e-15
Chrm3	3.38232	1.62592	3.0864	7.42131e-07	5.2859	5.17731e-06
Tmprss4	2.67143	1.62561	3.08573	1.76115e-06	4.93712	1.1558e-05
Hap1	164.564	1.62456	3.08348	6.56328e-12	10.0522	8.8682e-11
Sigirr	66.4581	1.62332	3.08084	8.64165e-15	12.7922	1.61362e-13
Bglap	2.30858	1.61785	3.06918	1.4051e-05	4.10577	7.83841e-05
Magohb	182.255	1.61712	3.06762	3.19765e-21	18.9943	1.01324e-19
Sp110	1403.38	1.61251	3.05784	1.22311e-72	69.4704	3.38549e-70
Six4	3.32383	1.60868	3.04974	7.22134e-05	3.44832	0.000356185
Triqk	26.0404	1.60288	3.0375	3.681e-09	7.44154	3.61795e-08
Gm8909	725.227	1.59438	3.01965	3.49485e-45	42.3887	4.08571e-43
Selenow	1950.14	1.59351	3.01783	1.56263e-61	58.4609	3.46022e-59
Ctsc	5020.48	1.58608	3.00232	3.31855e-34	31.6357	2.3134e-32
Socs1	58.306	1.58247	2.99482	4.25419e-14	12.1295	7.42098e-13
Tpbg	10.1608	1.58091	2.99158	3.03963e-06	4.71862	1.91152e-05
Bend6	121.209	1.56474	2.95824	1.9095e-24	22.1275	7.45656e-23
Gpr155	165.91	1.55936	2.94724	1.09692e-15	13.6485	2.2466e-14
Ttc39c	19.5878	1.55693	2.94226	6.85636e-09	7.18918	6.46869e-08
Tarm1	653.533	1.55563	2.93962	5.58747e-11	9.16407	6.85378e-10
Cnbd2	203.605	1.55558	2.93952	5.71579e-42	39.2401	5.75308e-40
Fbn1	5.91008	1.55512	2.93859	1.3236e-05	4.12914	7.4278e-05
Cdsn	642.124	1.55132	2.93084	2.72971e-07	5.68941	2.04451e-06
Elovl3	55.2065	1.5495	2.92715	3.82057e-11	9.32132	4.77178e-10
Stat1	968.354	1.54943	2.92702	1.65822e-49	46.6295	2.34669e-47
Hspa1a	20.4977	1.54936	2.92687	4.96811e-06	4.51924	3.02522e-05
Nfkbiz	711.869	1.53821	2.90433	3.07456e-21	19.0106	9.75873e-20
Des	10.2713	1.53552	2.89892	2.0782e-07	5.79946	1.58685e-06
Otub2	344.696	1.53524	2.89837	5.41043e-22	19.738	1.82828e-20
Clec4a1	79.7102	1.53484	2.89757	4.48291e-25	22.7403	1.81848e-23
Mpzl3	21.0224	1.53349	2.89485	4.02711e-10	8.35156	4.45086e-09
Id3	62.593	1.53192	2.8917	7.0849e-08	6.23673	5.79791e-07
Psme1	5507.66	1.53062	2.88909	6.42473e-55	51.9706	1.07014e-52
Sla	576.876	1.52601	2.87989	1.51063e-55	52.5876	2.58482e-53
C130026I21Rik	1903.74	1.52459	2.87704	4.6064e-74	70.8815	1.31366e-71
Bst1	2199.3	1.51927	2.86646	8.54233e-120	116.285	5.18657e-117
Per2	98.527	1.51815	2.86424	2.19352e-11	9.55181	2.80669e-10
Meiob	7.92806	1.5116	2.85127	9.58088e-06	4.25954	5.50126e-05
Recql4	1567.46	1.5115	2.85106	1.58391e-38	35.866	1.3613e-36
Ank2	518.456	1.51007	2.84824	9.34769e-38	35.1126	7.71676e-36
Tmsb10	2629.03	1.50973	2.84756	5.33079e-32	29.4785	3.32239e-30
Dpys	32.0352	1.50803	2.84421	7.30377e-12	10.0073	9.83345e-11
Nxph3	7.04907	1.50798	2.84411	1.18668e-05	4.17319	6.71143e-05
Notch1	166.129	1.50765	2.84347	3.31247e-30	27.7263	1.87793e-28
Armc3	15.1995	1.50262	2.83357	1.21204e-08	6.95505	1.10904e-07
Fcgr1	4870.04	1.50012	2.82866	1.1249e-34	32.0942	8.05053e-33
Ccl4	2430.37	1.49701	2.82256	7.10818e-20	17.6911	2.03638e-18
Pfn2	70.2861	1.49501	2.81866	1.96059e-12	10.5539	2.79351e-11
Itgb7	5392.91	1.48816	2.80531	8.9312e-37	34.1564	6.97523e-35
Adig	25.5917	1.48739	2.80381	6.13175e-10	8.17755	6.64432e-09
Isg15	524.647	1.48733	2.8037	1.44123e-20	18.3639	4.32645e-19
Wfdc17	433.16	1.48367	2.7966	2.55562e-24	22.008	9.81672e-23
Spred3	80.2807	1.48113	2.79168	3.79121e-15	13.1324	7.37171e-14
Dusp10	87.6299	1.47736	2.78439	1.52815e-23	21.2462	5.67314e-22
Prm1	2.55834	1.47671	2.78313	6.16437e-06	4.43582	3.6659e-05
Phf11b	441.448	1.47357	2.77709	3.09767e-33	30.683	2.07489e-31
9430076C15Rik	194.961	1.47342	2.7768	1.1904e-21	19.4078	3.91024e-20
Tmem173	1351.82	1.4722	2.77444	4.32092e-122	118.552	2.80443e-119
Ocstamp	99.3237	1.47056	2.7713	1.57359e-09	7.79066	1.61936e-08
Prdx5	5201.92	1.47042	2.77102	2.23032e-66	63.252	5.5972e-64
Fam43a	45.9769	1.47017	2.77054	5.68894e-08	6.32556	4.72539e-07
Prss27	3.1045	1.46897	2.76824	6.86048e-05	3.46819	0.000340258
Spry4	17.8301	1.46483	2.76031	6.97351e-06	4.38635	4.10815e-05
Ccl8	5.84597	1.46321	2.75722	8.85162e-07	5.21479	6.09829e-06
Rnd1	429.971	1.46302	2.75685	2.15994e-30	27.9068	1.23946e-28
Art3	5.32124	1.45846	2.74814	4.98672e-05	3.5967	0.000253103
Irgm1	2699.4	1.45782	2.74694	4.62307e-44	41.301	5.00088e-42
Pmepa1	36.5444	1.45725	2.74584	1.9696e-10	8.64554	2.26185e-09
Fosl1	245.957	1.45551	2.74254	3.81961e-28	25.7197	1.90697e-26
Itga6	125.509	1.45309	2.73793	5.39502e-17	14.9087	1.23384e-15
Cxcl2	1269.1	1.44767	2.72767	5.66103e-12	10.1123	7.72115e-11
Nxn	48.3442	1.44735	2.72707	2.18089e-12	10.5092	3.09568e-11
Hdac11	34.4269	1.44732	2.72701	8.70518e-11	8.98173	1.04296e-09
Pacsin1	8.92771	1.44711	2.72662	1.51556e-05	4.07611	8.39244e-05
Edn1	22.499	1.44511	2.72283	1.75281e-05	4.01664	9.62409e-05
Ccr5	10.3729	1.44147	2.71597	7.668e-06	4.34864	4.48082e-05
Tmem125	13.2402	1.44006	2.71332	1.27413e-05	4.14503	7.16086e-05
Gm15821	4.68279	1.4398	2.71283	6.11102e-06	4.43932	3.63647e-05
Casp4	1722.94	1.43927	2.71184	8.53054e-27	24.4135	3.85966e-25
Espn	3.076	1.43845	2.71029	0.000167599	3.11194	0.000772794
Gm6034	7.70212	1.43227	2.6987	3.1663e-05	3.77903	0.00016633
Tnfsf13b	124.541	1.43101	2.69636	4.68317e-25	22.7241	1.88751e-23
Fas	222.522	1.43074	2.69585	1.26452e-19	17.4495	3.55236e-18
Tnfsf10	3.63092	1.42254	2.68056	6.53996e-05	3.48725	0.000325649
Rspo1	1.23612	1.41889	2.67379	0.000248609	2.95718	0.00110361
Dgka	298.074	1.41464	2.66593	7.96359e-42	39.1007	7.93072e-40
Gpr85	174.703	1.41329	2.66343	1.00626e-14	12.7282	1.86967e-13
Dock3	26.4371	1.40914	2.6558	8.29425e-08	6.17261	6.72038e-07
Calcrl	1498.79	1.40885	2.65525	1.53296e-11	9.70057	1.99264e-10
Ighj2	1.89134	1.40383	2.64604	2.45165e-05	3.88118	0.000131467
Ifi211	343.228	1.39838	2.63606	5.87402e-24	21.6545	2.21565e-22
Slc2a4	40.98	1.38999	2.62077	1.87453e-11	9.61709	2.41495e-10
Dyrk4	4.85611	1.38892	2.61883	0.000108339	3.28641	0.000517124
Slc39a2	384.972	1.38103	2.60455	2.27368e-21	19.135	7.32795e-20
Ifi202b	3120.5	1.37843	2.59985	5.10158e-46	43.2108	6.15526e-44
Inpp4b	4.6518	1.37798	2.59905	0.000245408	2.96209	0.00109121
Ccdc92	78.9899	1.37708	2.59742	3.02637e-14	12.2722	5.34356e-13
Gpr61	8.00986	1.37003	2.58477	2.42682e-05	3.88523	0.000130247
Adgrl2	384.217	1.36845	2.58194	1.17933e-22	20.3821	4.14905e-21
Ccno	9.85827	1.36829	2.58165	2.70876e-05	3.84132	0.000144105
Col9a3	13.8995	1.36813	2.58136	1.48126e-06	5.00634	9.85519e-06
Rubcnl	277.242	1.3604	2.56756	7.46524e-45	42.0699	8.51259e-43
Serpinb10	4.97369	1.3602	2.56722	0.000152014	3.15151	0.000705495
Smim3	521.918	1.35864	2.56443	2.86667e-17	15.1721	6.72775e-16
Pde4c	30.217	1.35851	2.5642	1.00656e-06	5.16372	6.85936e-06
Cth	2231.84	1.3571	2.56169	2.39913e-37	34.7163	1.92155e-35
Ciart	421.673	1.35344	2.55521	1.66037e-17	15.4044	3.94092e-16
Lta	19.6384	1.34904	2.54743	1.85309e-06	4.91683	1.21107e-05
Tcam1	272.971	1.34777	2.54518	3.58774e-13	11.2464	5.66989e-12
Muc1	8.66147	1.34329	2.53729	4.9456e-05	3.5999	0.000251245
Zbtb32	425.7	1.34252	2.53593	3.16678e-29	26.7762	1.6743e-27
Esr1	28.1472	1.34168	2.53446	4.12226e-08	6.45772	3.48559e-07
Ppp1r15a	6024.62	1.33676	2.52583	8.47247e-22	19.5501	2.81747e-20
Icosl	74.9105	1.33608	2.52464	3.25854e-13	11.2864	5.17135e-12
Dnaja4	17.5294	1.33399	2.521	2.0695e-07	5.80093	1.58149e-06
Hck	4456.18	1.33323	2.51966	5.13129e-53	50.0907	8.11607e-51
Il4ra	279.008	1.33112	2.51597	5.14609e-45	42.226	5.94231e-43
Lpl	13365.1	1.32758	2.50982	1.00385e-40	38.0115	9.73937e-39
Adamts4	6.12365	1.32095	2.4983	9.44958e-05	3.34043	0.000456637
P2ry14	5.22329	1.31734	2.49207	0.000202047	3.03741	0.000917472
Emp2	1350.97	1.31243	2.4836	5.15394e-15	13.0035	9.91896e-14
Cyp2c55	28.3095	1.30802	2.47602	7.5741e-08	6.21018	6.16341e-07
H2-Q2	186.637	1.30347	2.46822	2.40381e-08	6.67667	2.10538e-07
Angptl3	18.3803	1.30162	2.46506	2.82957e-06	4.74666	1.792e-05
Slamf9	334.674	1.30055	2.46323	7.10633e-05	3.45439	0.000351248
Gm4070	208.678	1.29465	2.45317	1.79724e-18	16.3364	4.60867e-17
Actg2	5.22579	1.29416	2.45233	0.000166343	3.11456	0.000768134
Gng11	5.09268	1.29158	2.44796	0.000292861	2.89285	0.00127983
Igsf9	3.10802	1.28403	2.43518	0.00017015	3.10612	0.000783213
Slc4a11	40.7345	1.27825	2.42545	2.04439e-09	7.68311	2.07437e-08
Stbd1	9.63209	1.27767	2.42447	0.000108359	3.28641	0.000517124
St3gal6	601.242	1.27471	2.4195	3.53299e-19	17.0141	9.67946e-18
Spsb1	18.865	1.2728	2.4163	3.34187e-06	4.68092	2.08487e-05
Gadd45a	1048.57	1.2719	2.4148	6.81535e-19	16.7407	1.81698e-17
Hcar2	351.891	1.27063	2.41266	1.9643e-10	8.64644	2.25715e-09
Slc40a1	1745.03	1.27049	2.41243	4.3943e-10	8.31468	4.84531e-09
Hmcn2	64.7584	1.26869	2.40943	6.86396e-11	9.07993	8.31896e-10
Slc11a1	5973.13	1.26867	2.40939	1.5269e-59	56.51	3.09025e-57
Gm19345	5.308	1.26766	2.40771	0.000291482	2.8947	0.00127439
4930438A08Rik	14.6164	1.26713	2.40683	7.3206e-05	3.44308	0.000360514
Slc1a1	7.09002	1.26486	2.40303	0.000244463	2.96326	0.00108829
Carlr	4.06024	1.26465	2.40269	0.000439807	2.73257	0.00185109
Tns4	21.6426	1.26204	2.39835	1.11102e-08	6.9901	1.02307e-07
Acox2	5.21162	1.26062	2.39598	0.000337087	2.83644	0.00145733
Hhipl1	7.66405	1.25635	2.38891	0.000193753	3.05445	0.000882157
Hemk1	194.115	1.25323	2.38374	2.36787e-29	26.8938	1.27702e-27
Ifit1	154.986	1.25201	2.38173	2.02255e-10	8.63428	2.32125e-09
Tmem74	76.6046	1.2502	2.37874	4.24523e-07	5.51274	3.07085e-06
Cox4i2	16.8959	1.24746	2.37423	7.0248e-05	3.45837	0.000348041
Gbx1	20.9196	1.24605	2.37191	1.39994e-05	4.10724	7.81192e-05
Arnt2	5.31421	1.24519	2.3705	0.000323738	2.85263	0.00140401
Tmeff1	235.012	1.24392	2.36841	6.28697e-28	25.5124	3.0736e-26
Syn2	7.12815	1.23903	2.3604	0.000538421	2.65327	0.00222192
Tlr12	2.70807	1.23546	2.35457	0.000143776	3.17371	0.000670336
Afp	130.295	1.23355	2.35145	5.11521e-13	11.1039	7.87232e-12
Il15ra	277.347	1.23223	2.3493	6.39225e-28	25.5063	3.11697e-26
Slc7a2	16.9137	1.2304	2.34632	4.53716e-05	3.63463	0.000231935
Dusp6	446.843	1.22968	2.34515	4.16626e-29	26.6595	2.19043e-27
Sult6b1	3.07469	1.22377	2.33557	0.000381432	2.78806	0.00162907
Sctr	5.76001	1.22122	2.33145	0.000322589	2.85407	0.00139935
Insl6	279.662	1.22075	2.33068	1.335e-39	36.92	1.20227e-37
Cd300e	65.5003	1.2154	2.32205	1.2339e-09	7.89077	1.28596e-08
Rad9b	34.9796	1.21005	2.31345	6.35701e-09	7.21721	6.06445e-08
Atf3	6779.46	1.20953	2.31263	8.38837e-27	24.4197	3.80448e-25
Fam72a	166.939	1.2087	2.31129	2.69686e-20	18.1007	7.9313e-19
Psd	15.1076	1.20834	2.31071	4.85048e-06	4.5288	2.95935e-05
Rgs16	26.5014	1.20833	2.3107	6.19617e-05	3.50898	0.000309759
Myc	307.648	1.20725	2.30896	1.47856e-07	5.93661	1.15715e-06
Dgat2	481.055	1.20237	2.30117	5.37655e-13	11.0837	8.24756e-12
Mafb	667.625	1.20094	2.29889	1.82978e-22	20.1937	6.40149e-21
Ptpdc1	80.4214	1.19759	2.29357	2.68442e-10	8.51633	3.04558e-09
Rptoros	43.4672	1.19703	2.29267	2.69787e-05	3.8427	0.000143647
Zfyve9	136.31	1.19421	2.2882	3.34834e-19	17.0368	9.18693e-18
Psme2	4480.76	1.19259	2.28563	7.52938e-47	44.0247	9.44787e-45
Extl1	506.352	1.19075	2.28272	1.67832e-12	10.6167	2.41694e-11
Mmp19	776.09	1.18906	2.28004	8.94056e-13	10.8719	1.34301e-11
Plk2	3648	1.18807	2.27848	2.80127e-16	14.2259	5.94425e-15
Ms4a6b	485.38	1.18755	2.27766	1.92495e-15	13.4127	3.86674e-14
Slc16a14	45.1189	1.1842	2.27237	2.47839e-05	3.87721	0.000132674
H2-Q7	81.073	1.18348	2.27125	8.63315e-05	3.37643	0.000420314
Kcnq1	4.23205	1.18324	2.27086	0.000851662	2.47249	0.00336906
Enthd1	4.97824	1.18247	2.26965	0.000621086	2.59767	0.0025254
Zfr2	56.7761	1.17532	2.25843	8.47005e-10	8.04419	9.03248e-09
Clec2d	224.451	1.16982	2.24983	1.31582e-14	12.6164	2.41858e-13
Apof	3.35631	1.16659	2.2448	0.00185274	2.1684	0.00678581
Slc1a4	1867.81	1.16611	2.24405	1.12537e-15	13.6378	2.30236e-14
Mcidas	1.97803	1.16076	2.23576	0.00405524	1.86729	0.0135742
Stat2	2004.2	1.15769	2.231	2.07112e-45	42.6132	2.43642e-43
Ggta1	1548.93	1.1563	2.22885	9.11766e-46	42.9668	1.07932e-43
4921507P07Rik	4.06318	1.15533	2.22736	0.000858016	2.46945	0.00339277
Phlda1	40.1551	1.15454	2.22614	1.60657e-05	4.05232	8.86511e-05
Cacng8	177.583	1.15113	2.22088	1.4954e-09	7.8116	1.54312e-08
Nectin4	8.54257	1.14322	2.20874	0.000417538	2.75271	0.00176723
Mybpc3	15.2796	1.14285	2.20816	2.24478e-05	3.91649	0.000121203
Apol9a	69.2574	1.14066	2.20483	2.05656e-08	6.74016	1.81901e-07
Serpinb7	15.0781	1.14005	2.20388	7.45679e-05	3.43564	0.000366741
Il18rap	179.044	1.13992	2.20369	5.38166e-20	17.8083	1.55486e-18
Fcgr4	1029.21	1.13449	2.1954	7.79196e-23	20.5588	2.76196e-21
Ccl3	13306.9	1.13173	2.19121	1.93843e-18	16.3054	4.95049e-17
Glipr2	23.2544	1.13098	2.19007	1.20355e-06	5.09063	8.11649e-06
Serpinb6b	516.49	1.1303	2.18904	7.48793e-13	10.9472	1.12931e-11
Ppfia4	123.431	1.12855	2.18638	7.97857e-13	10.9207	1.20042e-11
Ankdd1a	120.207	1.12816	2.1858	2.6469e-13	11.373	4.23639e-12
Cstl1	11.2752	1.12815	2.18579	0.000166774	3.11376	0.000769557
Htr1f	2.19719	1.12774	2.18516	9.67415e-05	3.3309	0.00046677
Ccdc155	130.671	1.12762	2.18497	9.84612e-07	5.17282	6.71706e-06
Spns3	2.94078	1.12538	2.18159	0.00356715	1.91672	0.0121139
Mb21d2	458.935	1.12493	2.1809	1.25015e-46	43.8073	1.5583e-44
Ccrl2	599.709	1.12444	2.18017	3.92259e-15	13.1181	7.6193e-14
Ltb4r1	5.40126	1.12223	2.17684	0.000956124	2.42669	0.00374374
Stk40	1807.82	1.12186	2.17628	1.0841e-18	16.5476	2.83402e-17
Gfpt2	7.18622	1.12148	2.1757	0.00059223	2.61598	0.00242114
P2ry12	10.0633	1.12046	2.17417	0.000286471	2.90152	0.00125453
Gcnt2	1.74009	1.12026	2.17387	0.000241005	2.96872	0.00107467
Fam83f	3.45754	1.11932	2.17245	0.00111265	2.36695	0.00429586
Cpq	63.3515	1.11825	2.17084	2.47102e-09	7.60638	2.47523e-08
Sh2d6	830.002	1.11693	2.16886	3.38546e-07	5.60311	2.49398e-06
Msantd3	194.976	1.11687	2.16875	6.59842e-21	18.6919	2.03266e-19
Nrcam	28.8812	1.11305	2.16302	5.7969e-07	5.38571	4.11423e-06
Zfas1	1261.38	1.11285	2.16273	1.03751e-27	25.3015	4.99436e-26
Prdx1	27597.3	1.11194	2.16135	1.32124e-40	37.8966	1.2688e-38
Upk1a	12.0005	1.11023	2.15881	0.000125797	3.22587	0.000594465
Fam107b	262.276	1.10843	2.1561	1.07034e-17	15.5907	2.56636e-16
Napb	646.419	1.1082	2.15577	3.84056e-13	11.2198	6.02895e-12
Acta2	35.5446	1.1074	2.15457	1.00102e-06	5.16596	6.82408e-06
Kitl	1178.98	1.10669	2.15351	2.5181e-14	12.3479	4.48824e-13
Afmid	64.0351	1.10654	2.15328	1.33865e-12	10.7096	1.95167e-11
Rab33a	17.1858	1.1053	2.15143	4.58155e-05	3.63064	0.000234077
Otud1	63.5885	1.10483	2.15074	5.45173e-10	8.22559	5.94855e-09
Flt4	2.3169	1.10384	2.14926	0.000145972	3.16788	0.000679397
Slc25a33	903.155	1.1012	2.14533	6.22823e-39	36.2654	5.42721e-37
Ccl22	28.7778	1.10007	2.14365	5.46513e-06	4.48238	3.2932e-05
Ky	3.35804	1.1	2.14354	0.00193399	2.15203	0.00704639
Catip	6.29147	1.09947	2.14276	0.00132655	2.29844	0.00502987
Cd300lf	627.917	1.09898	2.14203	2.73401e-29	26.8375	1.45366e-27
Abca8b	44.5876	1.09313	2.13336	3.19579e-06	4.69875	2.00104e-05
Mfsd2a	81.4672	1.09186	2.13148	7.83244e-08	6.19622	6.36477e-07
Rsad1	80.0606	1.09099	2.1302	3.32969e-15	13.1852	6.52828e-14
Il10	7.31204	1.08893	2.12717	0.000641677	2.58472	0.00260182
Dusp1	721.618	1.08518	2.12165	6.50053e-11	9.10272	7.89374e-10
Slc7a7	468.361	1.08374	2.11952	2.14269e-58	55.3766	4.20101e-56
Ifi203	3129.75	1.08169	2.11652	7.69963e-14	11.8835	1.3076e-12
Piwil2	193.835	1.08163	2.11643	2.7817e-13	11.3518	4.44836e-12
H2-Q10	214.53	1.08163	2.11642	8.11986e-07	5.24972	5.6271e-06
Them4	1041.26	1.07632	2.10866	3.75245e-19	16.9886	1.02658e-17
Hspa1b	82.042	1.07607	2.10828	0.0006513	2.57882	0.00263743
Tmem62	343.409	1.07475	2.10636	1.34682e-18	16.4558	3.50137e-17
Smpd5	20.8568	1.07395	2.10519	2.61715e-06	4.77806	1.667e-05
Tmco4	627.157	1.07372	2.10485	4.22566e-33	30.5528	2.80054e-31
Megf6	1.6694	1.0736	2.10467	0.00526123	1.76648	0.0171208
Clcf1	1.99312	1.07314	2.10401	0.000230113	2.98716	0.00103001
Tmem151a	83.564	1.07159	2.10174	5.44721e-07	5.41027	3.88803e-06
Pik3ip1	40.5154	1.07125	2.10126	5.365e-06	4.48992	3.23654e-05
Ppef2	6.64804	1.06963	2.09889	0.00198694	2.1414	0.00722111
Myo3b	2.7343	1.0686	2.09739	0.000334225	2.83959	0.00144682
Dpep3	6.86963	1.06642	2.09423	0.0021049	2.11869	0.00760868
Acot4	7.72755	1.06541	2.09276	0.00108792	2.376	0.00420728
Sdcbp2	8.96125	1.06495	2.0921	0.000651124	2.57884	0.00263728
Cacng6	2.96777	1.06491	2.09204	0.00306666	1.97451	0.0106046
Rsph1	52.6778	1.06379	2.09041	7.55027e-11	9.04133	9.0922e-10
Necab3	12.7632	1.06255	2.08862	0.000427674	2.74325	0.00180614
Pla2g7	12.0132	1.06162	2.08727	0.000539092	2.65283	0.0022242
Ifi206	4.80729	1.06117	2.08662	0.000470091	2.70588	0.00196842
Hk3	18303.3	1.06108	2.08649	7.93914e-59	55.8033	1.57295e-56
B2m	46902.4	1.06052	2.08568	2.10576e-62	59.3157	4.83349e-60
Acvrl1	576.242	1.05987	2.08475	9.12106e-18	15.6563	2.20664e-16
Cd300ld3	27.7325	1.05953	2.08425	9.96332e-05	3.31933	0.00047937
Htra1	25.1235	1.0588	2.0832	4.0178e-06	4.60436	2.48678e-05
Hmox1	16381.1	1.05813	2.08223	5.54983e-09	7.27331	5.32953e-08
Brdt	90.9574	1.05771	2.08162	9.25557e-16	13.7213	1.89976e-14
Itgax	402.558	1.05606	2.07925	1.35408e-12	10.705	1.97263e-11
Enc1	390.872	1.05584	2.07893	6.48318e-19	16.7611	1.73333e-17
Nlrp3	712.933	1.05338	2.07538	4.54937e-21	18.8477	1.42004e-19
Eng	235.229	1.05261	2.07428	1.56709e-16	14.4663	3.41782e-15
Arl5c	1374.61	1.0517	2.07297	1.70034e-25	23.149	7.09617e-24
Hs3st1	3.55883	1.05096	2.07191	0.003534	1.92011	0.0120197
Nup210l	101.308	1.05091	2.07183	6.67287e-13	10.9951	1.01125e-11
Gnb4	48.0344	1.04943	2.06971	3.63489e-10	8.39222	4.05308e-09
Fut7	27.1383	1.0494	2.06967	9.64184e-07	5.18067	6.59682e-06
Mmp23	11.9831	1.04425	2.0623	0.00150134	2.24962	0.00562835
Casp1	2704.5	1.04372	2.06153	7.85071e-29	26.3927	4.04839e-27
Parp11	597.45	1.04067	2.05719	1.18623e-39	36.9671	1.07861e-37
Ercc1	774.77	1.03977	2.05591	4.1518e-11	9.28665	5.16833e-10
Lipc	33.9612	1.03851	2.05411	2.04164e-07	5.80629	1.5621e-06
Ppp3cc	809.32	1.03728	2.05236	3.87876e-33	30.5884	2.57972e-31
Coro1a	8226.94	1.03629	2.05094	2.57953e-22	20.0502	8.9086e-21
Cdh17	1.09449	1.03512	2.04928	0.00897199	1.56266	0.0273741
March3	28.6467	1.0349	2.04897	0.000100988	3.3138	0.000485517
Susd1	13.306	1.03431	2.04813	0.000455163	2.71864	0.00191144
Slc17a7	15.4747	1.03388	2.04752	0.000254269	2.94853	0.00112582
Med12l	24.4495	1.03379	2.0474	2.65718e-05	3.84857	0.000141721
Lrrc8c	434.216	1.03311	2.04643	6.83299e-28	25.4784	3.32327e-26
Dgkh	367.128	1.03148	2.04412	3.63236e-12	10.2955	5.06452e-11
Zfp608	228.983	1.02929	2.04102	1.02917e-09	7.964	1.08643e-08
Bcam	1.97523	1.02856	2.03999	0.00950872	1.54016	0.0288294
Mt3	3.05783	1.02831	2.03964	0.00218499	2.10356	0.00787851
Calcb	19.1144	1.02719	2.03805	0.000595946	2.61355	0.00243475
Plk3	401.186	1.0267	2.03737	2.56504e-21	19.0856	8.21075e-20
P2rx5	23.3777	1.02618	2.03662	8.75822e-05	3.37052	0.000426072
Adgb	108.934	1.02568	2.03591	1.63772e-14	12.526	2.97827e-13
Flt3l	298.465	1.02285	2.03193	4.53283e-27	24.6807	2.08599e-25
Prkd2	344.836	1.02277	2.03182	4.35212e-14	12.1205	7.57776e-13
Arrdc3	267.556	1.02137	2.02985	2.40854e-07	5.73995	1.8199e-06
Myo1h	5.9529	1.0207	2.02891	0.00148961	2.25271	0.00558848
Hoxa7	21.123	1.02021	2.02821	2.45514e-05	3.88094	0.000131542
Plekhg2	67.6754	1.01983	2.02768	1.21304e-09	7.8973	1.26678e-08
2610020H08Rik	178.153	1.01938	2.02704	1.72714e-11	9.65147	2.23118e-10
Syde1	1.83539	1.01936	2.02702	0.00854795	1.58157	0.0262078
Tmem100	5.52417	1.01866	2.02604	0.00324754	1.95272	0.0111502
Grk5	351.09	1.01783	2.02487	4.64929e-18	15.9365	1.15753e-16
Fabp7	63.1341	1.01571	2.0219	1.7537e-09	7.7462	1.79393e-08
Clec12a	4586.72	1.01566	2.02182	1.20726e-25	23.2938	5.08344e-24
Ptprn	10.1204	1.01417	2.01974	0.000653677	2.57742	0.00264592
Gm6377	151.961	1.0115	2.016	8.87517e-08	6.14544	7.15411e-07
Acy3	14.826	1.01116	2.01552	0.000293241	2.89239	0.00128119
Rhobtb3	3.36655	1.00914	2.01271	0.00249306	2.05329	0.0088453
F11r	22.2907	1.00735	2.01022	0.000133971	3.20147	0.00062883
Carmil2	33.632	1.00734	2.0102	4.87131e-06	4.52708	2.97109e-05
Galnt3	193.792	1.00588	2.00817	1.25982e-07	6.0016	9.96317e-07
Mndal	2121.49	1.00136	2.00189	1.12491e-16	14.6031	2.49388e-15
Fgd2	371.334	0.998538	1.99797	3.95833e-13	11.2084	6.18801e-12
Trib3	4659.84	0.998146	1.99743	2.83079e-22	20.0106	9.75844e-21
Metrnl	3855.83	0.997524	1.99657	8.97514e-45	41.9976	1.00554e-42
Ddx60	270.613	0.99678	1.99554	2.61138e-07	5.70692	1.9637e-06
Olfr432	6.17802	0.996488	1.99514	0.00693389	1.661	0.0218274
Ripk3	1220.61	0.996311	1.99489	2.79983e-38	35.6246	2.3738e-36
Pgm5	94.0491	0.994951	1.99301	8.6899e-08	6.15423	7.01077e-07
Ptrf	3.44403	0.993543	1.99107	0.00381879	1.89066	0.0128628
Glrp1	242.664	0.992178	1.98919	1.68366e-12	10.6157	2.42278e-11
Rtn4r	6.65602	0.991157	1.98778	0.000586717	2.61938	0.00240226
Epha2	35.4232	0.989879	1.98602	5.22041e-06	4.50109	3.15437e-05
Tnfrsf14	86.6482	0.987278	1.98244	6.19603e-09	7.22747	5.92289e-08
Neu3	39.2624	0.986291	1.98109	3.24131e-07	5.62064	2.39529e-06
Idnk	454.444	0.985889	1.98053	1.43189e-40	37.8639	1.36807e-38
Gm19684	1.77935	0.985119	1.97948	0.000654756	2.57689	0.00264915
Trafd1	2541.43	0.985074	1.97942	3.4326e-46	43.3772	4.19535e-44
Kif19a	19.2495	0.983974	1.97791	2.80288e-05	3.82747	0.000148776
Stc2	485.206	0.98396	1.97789	1.15489e-12	10.7697	1.69956e-11
Aox1	9.72849	0.979026	1.97113	0.00170899	2.19854	0.00633076
Zfp979	4.88643	0.978649	1.97062	0.00462479	1.81642	0.0152608
Klc3	60.9504	0.977553	1.96912	1.63536e-12	10.6273	2.35868e-11
Ly75	4.9691	0.97712	1.96853	0.00439672	1.83602	0.0145875
Rgs3	291.551	0.976595	1.96782	3.58216e-17	15.0807	8.30338e-16
Rgs12	53.0176	0.975728	1.96663	9.23393e-09	7.06594	8.59125e-08
Adora3	9.62273	0.975156	1.96585	0.000903632	2.44904	0.00355596
Tma16	901.927	0.973517	1.96362	4.74093e-45	42.259	5.50826e-43
Etv5	704.344	0.973505	1.96361	2.56859e-14	12.3401	4.56956e-13
Shf	3.42824	0.973387	1.96344	0.00780012	1.61649	0.0241828
Csf3r	554.125	0.973179	1.96316	1.17772e-09	7.90932	1.23218e-08
Cenpq	602.897	0.971126	1.96037	2.91497e-15	13.2384	5.77532e-14
Itga7	722.377	0.968133	1.95631	2.00357e-16	14.3648	4.31709e-15
Dnaaf3	149.825	0.967543	1.95551	5.93702e-10	8.19132	6.43702e-09
I830077J02Rik	946.461	0.966512	1.95411	2.0972e-11	9.57012	2.69077e-10
Slc52a3	19.8691	0.963441	1.94996	0.00108435	2.37725	0.00419521
Dusp27	5.55899	0.963186	1.94961	0.00325518	1.95186	0.0111723
Ighd4-1	2.02764	0.962797	1.94908	0.00961908	1.53599	0.0291078
Plcd3	194.402	0.959896	1.94517	5.96781e-15	12.9434	1.13921e-13
Gm9844	4.57741	0.959506	1.94464	0.00536133	1.75926	0.0174075
Podxl	1.01607	0.958421	1.94318	0.0106358	1.49766	0.0317934
Armc2	409.264	0.958137	1.9428	1.48395e-18	16.416	3.83666e-17
Prss12	1.09416	0.957344	1.94173	0.00182735	2.17337	0.0067085
Zfp184	4.99134	0.955408	1.93913	0.00375771	1.89705	0.0126752
Clec4a4	20.2593	0.954303	1.93764	0.000211563	3.0192	0.00095676
Nid2	78.7762	0.953966	1.93719	3.52484e-06	4.65878	2.19393e-05
Dusp2	100.791	0.947548	1.92859	1.46905e-12	10.6716	2.13024e-11
Wnt6	32.6516	0.946289	1.92691	2.74412e-05	3.83606	0.000145862
Gm973	12.1121	0.94572	1.92615	0.000522291	2.6649	0.00216321
1700056E22Rik	3.98838	0.944187	1.9241	0.00776128	1.61852	0.02407
Trim69	7.18345	0.942923	1.92242	0.00353625	1.91993	0.0120247
Cd46	67.7865	0.942764	1.92221	0.000104414	3.30108	0.000499945
Cybb	18315.9	0.940523	1.91922	1.96507e-15	13.4042	3.94312e-14
Rftn2	151.952	0.940046	1.91859	3.04933e-16	14.1905	6.44881e-15
Gstp2	2.47985	0.9399	1.91839	0.00130694	2.30421	0.00496351
Clcn1	11.5761	0.938264	1.91622	0.000777423	2.50816	0.00310343
Tnf	1884.25	0.935414	1.91244	2.22947e-13	11.4438	3.5989e-12
Ddr2	59.3611	0.934995	1.91188	0.0006595	2.57404	0.00266662
Ak5	6.85728	0.933715	1.91019	0.00633031	1.69542	0.020164
Icam2	98.112	0.931416	1.90715	6.94734e-08	6.24392	5.7027e-07
Casp7	404.893	0.931245	1.90692	2.801e-32	29.7449	1.79933e-30
Bcl2l1	3064.02	0.931147	1.90679	3.03093e-36	33.6365	2.30965e-34
Gm826	6.33639	0.929037	1.904	0.00571483	1.73488	0.0184128
Batf3	1.32485	0.928911	1.90384	0.00810323	1.60243	0.0249785
Socs3	208.592	0.927989	1.90262	1.13548e-06	5.11482	7.67674e-06
Clec1b	10.6627	0.927926	1.90254	0.00264252	2.03134	0.0093037
Lrrc51	139.743	0.926713	1.90094	2.88133e-11	9.43922	3.63732e-10
Gpr3	2.25344	0.926549	1.90072	0.00521293	1.77011	0.0169783
Poc1a	310.454	0.926479	1.90063	1.89385e-22	20.1804	6.60111e-21
Pycr1	442.716	0.924142	1.89756	5.65465e-12	10.1123	7.72115e-11
Fam186b	73.8304	0.92322	1.89634	7.77661e-06	4.34321	4.53724e-05
Pcsk4	99.7197	0.922984	1.89603	1.14107e-09	7.92233	1.19584e-08
Wwtr1	20.4994	0.922226	1.89504	0.000933631	2.43586	0.00366558
Prox2os	19.3752	0.922047	1.8948	0.00184555	2.16992	0.0067621
Celf5	2.20862	0.921513	1.8941	0.01473	1.3752	0.0421503
Peli1	668.732	0.921284	1.8938	3.82997e-11	9.32054	4.78035e-10
Hmx3	28.9398	0.920938	1.89335	5.60075e-05	3.54996	0.000281864
Coro2a	804.947	0.92026	1.89246	4.7885e-17	14.9579	1.10182e-15
Bin2	2979.8	0.919703	1.89173	1.46986e-21	19.32	4.78645e-20
Csrnp2	268.61	0.918801	1.89054	2.91003e-08	6.59929	2.51597e-07
Pmel	4.51094	0.917597	1.88897	0.0046439	1.81509	0.0153078
Cd300c2	757.245	0.917067	1.88827	9.13244e-15	12.7686	1.70358e-13
Sfxn5	224.936	0.914991	1.88556	5.96379e-17	14.8668	1.35896e-15
Slc41a3	537.86	0.913913	1.88415	2.23652e-13	11.4428	3.60719e-12
Ube2c	1327.36	0.913057	1.88303	6.7448e-10	8.13916	7.25847e-09
Traf3ip3	467.871	0.912937	1.88288	2.77773e-27	24.888	1.29412e-25
Mlf1	20.9566	0.910133	1.87922	0.000138426	3.18877	0.00064748
Npdc1	6.8537	0.908822	1.87751	0.00406294	1.86654	0.0135976
Plau	3326.87	0.908451	1.87703	2.45274e-05	3.88111	0.000131488
Ccdc80	117.165	0.908395	1.87696	3.13021e-08	6.56961	2.69395e-07
Map3k15	207.793	0.906266	1.87419	1.03488e-20	18.5014	3.15187e-19
Slc35f1	2.8507	0.906104	1.87398	0.0105347	1.50143	0.0315187
Trpm6	2.65913	0.905534	1.87324	0.00349014	1.92482	0.0118899
Adam3	98.3776	0.905242	1.87286	2.78638e-10	8.50092	3.15555e-09
Nyap2	11.0311	0.905219	1.87283	0.00355658	1.91773	0.0120856
Slc35d2	213.04	0.905052	1.87261	2.54241e-14	12.3442	4.52726e-13
Esd	11554.4	0.904914	1.87243	1.2474e-30	28.1372	7.29147e-29
Spo11	1.64413	0.903859	1.87106	0.00132493	2.2987	0.0050269
Arhgap33	86.6066	0.902747	1.86962	9.13426e-05	3.35338	0.00044322
Slc3a2	20596.3	0.901894	1.86852	5.483e-19	16.8314	1.4743e-17
Dusp23	82.1085	0.900427	1.86662	4.76501e-07	5.46524	3.42578e-06
Rnf183	165.95	0.900195	1.86632	3.9157e-06	4.61497	2.42678e-05
Cdc20b	2.02969	0.899527	1.86545	0.0013365	2.29537	0.00506556
Grap2	2.63636	0.898542	1.86418	0.000563541	2.63527	0.00231593
Calr3	45.2617	0.898235	1.86378	1.96361e-06	4.89408	1.27621e-05
Gclm	2017.35	0.89788	1.86333	2.53954e-05	3.86737	0.000135716
Kcnk13	1275.88	0.896215	1.86118	1.02487e-32	30.1756	6.67479e-31
Cd300ld	5500.74	0.896031	1.86094	4.1386e-28	25.6883	2.04992e-26
Ptger3	5.37466	0.895493	1.86025	0.0119496	1.45416	0.035143
Apobec1	11187.6	0.893819	1.85809	2.20154e-26	24.01	9.77297e-25
Gpr141	1.62954	0.893547	1.85774	0.00396875	1.87541	0.0133226
Pde7b	42.9061	0.89353	1.85772	9.61382e-05	3.33339	0.000464097
Hspa5	193815	0.893121	1.85719	6.82895e-09	7.19005	6.45577e-08
Erp27	3.88316	0.892557	1.85646	0.0128431	1.42656	0.0374489
Osgin2	1471.23	0.892127	1.85591	4.77446e-17	14.9586	1.09994e-15
Eno4	16.5902	0.889844	1.85298	0.00120849	2.33426	0.00463169
Gas5	5472.03	0.889786	1.8529	7.01032e-42	39.1538	7.01852e-40
Erap1	3269.92	0.889522	1.85256	3.76789e-20	17.9595	1.09782e-18
Zfp945	342.52	0.888416	1.85114	2.29244e-06	4.83235	1.47113e-05
Ovgp1	7.75022	0.888265	1.85095	0.00462697	1.81634	0.0152638
Adamtsl4	15.2713	0.888056	1.85068	0.00161634	2.22044	0.00601955
Fam19a3	44.1875	0.887674	1.85019	1.65631e-05	4.03958	9.12889e-05
Cetn4	27.2006	0.885624	1.84756	3.75799e-05	3.71028	0.000194857
Efcab11	123.086	0.884269	1.84583	2.62521e-08	6.64062	2.28758e-07
Rtkn	56.9695	0.884216	1.84576	9.72501e-06	4.25372	5.57552e-05
Pygm	9.81493	0.882328	1.84335	0.00222221	2.09705	0.00799741
Tnfsf15	8.63615	0.882326	1.84335	0.000629322	2.59232	0.00255668
Qpct	717.173	0.880711	1.84128	1.78551e-09	7.73957	1.82151e-08
Snx33	1483.32	0.880071	1.84047	3.99444e-13	11.2052	6.2341e-12
Npnt	10.8222	0.877568	1.83728	0.00388161	1.88397	0.0130627
Mmp28	32.5773	0.87743	1.8371	0.000677902	2.56295	0.00273558
Ptgis	3.97836	0.876102	1.83541	0.00322383	1.9555	0.0110789
Gprc5a	171.622	0.872654	1.83103	2.85232e-06	4.74392	1.80337e-05
Ocln	1.81818	0.872259	1.83053	0.00273203	2.01898	0.00957228
Ms4a6d	3147.32	0.870682	1.82853	3.88255e-28	25.7137	1.93326e-26
Scn1b	4.8618	0.869959	1.82761	0.0100641	1.51888	0.0302773
Cables2	1187.81	0.869865	1.82749	1.43571e-08	6.8855	1.30168e-07
Mt2	5024.42	0.869369	1.82686	3.50983e-25	22.8409	1.4424e-23
Hdac7	8.52333	0.86921	1.82666	0.00644496	1.68917	0.0204565
Fzd6	6.85572	0.868042	1.82518	0.0080119	1.60693	0.0247213
Mrap	26.6005	0.868031	1.82517	0.000252297	2.9514	0.0011184
Lamb2	60.9817	0.86719	1.82411	1.60052e-08	6.84205	1.43863e-07
Synpo2	8.11815	0.867001	1.82387	0.00573198	1.7337	0.0184631
Chrm4	66.1733	0.866852	1.82368	1.22586e-08	6.95034	1.12114e-07
Tgfbi	16.5314	0.866754	1.82356	0.00252077	2.04898	0.00893352
Ppt1	5551.42	0.866187	1.82284	1.01672e-20	18.5084	3.10157e-19
Actr3b	84.6086	0.866092	1.82272	1.35969e-05	4.11914	7.60083e-05
Zdhhc2	573.079	0.864171	1.82029	7.18105e-22	19.6197	2.40074e-20
Rgs20	16.7685	0.862961	1.81877	0.00108984	2.37532	0.00421384
Slc25a37	2130.08	0.862254	1.81788	1.62387e-16	14.4513	3.53755e-15
Filip1l	333.046	0.861524	1.81696	2.15973e-16	14.3349	4.62462e-15
Gm8369	5.0467	0.860487	1.81565	0.0151302	1.36515	0.0431372
Map1b	113.854	0.86041	1.81555	1.33391e-06	5.04892	8.9348e-06
Scnn1a	11.2235	0.860009	1.81505	0.00378473	1.89432	0.0127549
Tmem255a	6.94131	0.85996	1.81499	0.00515608	1.77434	0.0168135
Alox8	3.20918	0.859868	1.81487	0.00141411	2.27347	0.00532752
Ehd2	60.7239	0.859188	1.81402	0.000225126	2.99543	0.00101057
Stac3	6.03338	0.857175	1.81149	0.00909905	1.55719	0.0277213
Arhgap27	959.356	0.856179	1.81024	3.02253e-13	11.3172	4.81711e-12
Arhgef19	6.78555	0.856155	1.81021	0.00769196	1.62198	0.023879
Rhov	416.532	0.85419	1.80774	6.20999e-13	11.025	9.44139e-12
Plekhs1	3.24343	0.850572	1.80322	0.00931877	1.54788	0.028322
Cep41	185.158	0.850203	1.80276	3.13985e-16	14.1793	6.61794e-15
Themis2	874.508	0.848659	1.80083	9.66487e-24	21.4426	3.60937e-22
Klhdc1	154.181	0.848284	1.80036	1.98953e-14	12.4449	3.59031e-13
Pdcd2	1224.4	0.847561	1.79946	9.80155e-26	23.3804	4.16444e-24
Sstr5	58.2175	0.846504	1.79814	0.00457654	1.8206	0.0151149
Fam234b	445.21	0.843182	1.794	3.95724e-12	10.2605	5.48881e-11
Sqrdl	999.534	0.843126	1.79393	1.39138e-27	25.1774	6.64686e-26
Ccnh	1304.26	0.841978	1.79251	6.92385e-38	35.2352	5.81789e-36
Ska1	213.924	0.841588	1.79202	9.80953e-08	6.1042	7.86689e-07
Dennd6b	126.213	0.840238	1.79035	8.5799e-13	10.8895	1.28986e-11
Cyb561	180.22	0.839357	1.78925	6.12721e-07	5.36279	4.33721e-06
Cacnb1	91.2544	0.838169	1.78778	3.08229e-09	7.51453	3.05825e-08
Fhad1	32.1744	0.837712	1.78721	0.00201938	2.1352	0.00732487
Fzd4	6.73692	0.837589	1.78706	0.0100508	1.51931	0.0302476
Katnal2	13.4974	0.836483	1.78569	0.00317136	1.96184	0.0109185
Rabgap1l	159.077	0.835084	1.78396	2.97492e-11	9.42592	3.75043e-10
Il10ra	485.764	0.834325	1.78302	5.42786e-09	7.28185	5.22574e-08
Sept6	484.071	0.833606	1.78213	1.08474e-30	28.1965	6.36046e-29
Sptbn4	23.1155	0.832873	1.78123	0.0016586	2.21017	0.00616352
Ltb	194.401	0.83043	1.77821	2.05357e-05	3.9519	0.000111712
Gpr84	2162.13	0.829804	1.77744	2.68942e-07	5.69564	2.01539e-06
Samd15	15.5245	0.829622	1.77722	0.00309396	1.97122	0.0106852
Wdr93	7.54551	0.823759	1.77001	0.0101925	1.51397	0.0306215
Adap2	134.094	0.823013	1.7691	0.00766161	1.62348	0.0237967
Col11a2	34.4726	0.822903	1.76896	0.000242673	2.96614	0.00108109
Sspo	57.9505	0.822003	1.76786	0.00844467	1.58635	0.0259207
Ftl1	125115	0.821174	1.76684	2.42281e-29	26.8876	1.29551e-27
Pold4	854.644	0.821171	1.76684	6.77887e-25	22.5644	2.72632e-23
1810010H24Rik	17.4054	0.82054	1.76607	0.00057086	2.63024	0.00234294
Glipr1	3481.08	0.820399	1.76589	7.20198e-11	9.06045	8.70062e-10
Acbd4	623.202	0.820362	1.76585	8.57735e-32	29.2763	5.29321e-30
Selplg	702.488	0.819133	1.76435	5.93035e-16	13.9108	1.22795e-14
Rasgrp4	289.127	0.819113	1.76432	6.97772e-12	10.0262	9.41467e-11
Dnah3	3.95297	0.818456	1.76352	0.011151	1.47997	0.0331151
Vwce	2.34576	0.817429	1.76226	0.0149308	1.37014	0.0426444
Havcr2	965.701	0.81711	1.76187	8.87935e-23	20.5045	3.12972e-21
Lurap1	11.6332	0.817062	1.76181	0.0074124	1.63548	0.0231485
Tubg2	33.5253	0.816794	1.76149	0.000440744	2.73184	0.0018542
Gpa33	0.816616	0.816105	1.76065	0.00797562	1.60864	0.0246242
Dusp5	225.735	0.816071	1.7606	9.81594e-07	5.17384	6.70133e-06
Fyb	3092.04	0.815847	1.76033	2.26186e-17	15.2729	5.33494e-16
Rhpn2	4.76768	0.814957	1.75925	0.00762845	1.62516	0.0237053
Xaf1	565.429	0.814502	1.75869	1.37936e-14	12.5972	2.52798e-13
Sertad2	988.738	0.813182	1.75708	7.12365e-12	10.0178	9.59781e-11
Adcy3	80.0342	0.812966	1.75682	4.32504e-06	4.57407	2.66642e-05
Fbxl16	41.8373	0.811667	1.75524	0.0016878	2.20331	0.00626166
Kctd6	324.37	0.811645	1.75521	1.21736e-07	6.01539	9.65173e-07
Csf3	19.6072	0.811305	1.7548	0.00323544	1.9541	0.0111147
Eya4	794.538	0.810839	1.75423	1.2654e-05	4.14763	7.11816e-05
Zfpm2	14.1015	0.809715	1.75286	0.00821135	1.5971	0.025287
Plxna3	192.214	0.806961	1.74952	9.65112e-06	4.25676	5.53653e-05
Tctex1d4	26.718	0.80636	1.74879	0.00156348	2.23359	0.00584
Nr4a1	43.8664	0.80631	1.74873	0.000100775	3.3146	0.000484617
Ddx52	2319.26	0.806032	1.7484	3.89195e-18	16.012	9.72832e-17
Arhgap4	14.0846	0.805927	1.74827	0.00252289	2.04885	0.00893616
Tapt1	828.539	0.80493	1.74706	9.62665e-17	14.6667	2.15449e-15
Fam13a	19.467	0.804875	1.74699	0.0044009	1.83568	0.0145988
1810062G17Rik	28.861	0.803716	1.74559	0.000187019	3.06877	0.000853557
Gfi1	72.7555	0.801667	1.74311	6.4259e-06	4.41901	3.81059e-05
Trpm2	65.7623	0.801118	1.74245	7.2798e-05	3.44516	0.000358786
Actg1	7579.78	0.801068	1.74239	6.43355e-13	11.0103	9.7655e-12
Mettl22	439.353	0.799721	1.74076	8.57649e-30	27.3222	4.76185e-28
Phkg1	25.3715	0.799641	1.74067	7.16471e-05	3.4514	0.000353669
H2-M3	935.798	0.7975	1.73809	9.8977e-26	23.3772	4.19582e-24
Il1b	25.9104	0.797167	1.73769	0.00366935	1.90598	0.0124172
2610524H06Rik	243.038	0.796789	1.73723	1.17675e-14	12.6637	2.16932e-13
Ighg2c	24.0362	0.795492	1.73567	0.0020686	2.12533	0.0074933
Gch1	2203.56	0.795477	1.73565	1.08599e-12	10.7937	1.60823e-11
Apol9b	25.0465	0.795017	1.7351	0.000812921	2.49097	0.0032287
Dner	337.825	0.794916	1.73498	6.6733e-05	3.47929	0.000331674
Mlkl	1093.24	0.794165	1.73407	2.87852e-29	26.8164	1.52619e-27
Cd200r2	651.746	0.7932	1.73291	7.85431e-15	12.8298	1.47982e-13
Nfkbib	2329.77	0.792841	1.73248	6.36497e-17	14.8411	1.44165e-15
Fbxl12	189.027	0.792549	1.73213	7.48896e-12	9.99766	1.0054e-10
Lpo	20.9712	0.792048	1.73153	0.00963249	1.53553	0.029139
Lamb3	16.3136	0.791974	1.73144	0.00625031	1.70014	0.0199463
Leprotl1	2865.41	0.791536	1.73092	4.9154e-27	24.6466	2.25653e-25
Cfap74	1.60162	0.790853	1.7301	0.0116561	1.46361	0.0343868
Arhgef37	2.15846	0.790188	1.7293	0.00430892	1.84399	0.0143222
Ccdc59	1389.66	0.789426	1.72839	4.08819e-25	22.7775	1.66915e-23
Cnn2	22.8497	0.788735	1.72756	0.00501848	1.78481	0.0164132
Nrip3	3.22319	0.788459	1.72723	0.0014488	2.2639	0.00544625
Ccdc40	47.92	0.787846	1.72649	2.41154e-05	3.88773	0.000129501
Nabp1	573.855	0.787766	1.7264	2.42644e-06	4.80893	1.55262e-05
Clec4a2	932.773	0.787472	1.72605	2.38898e-12	10.4716	3.37578e-11
Il23a	63.8086	0.787282	1.72582	0.000721155	2.53839	0.00289477
Rab19	162.45	0.787241	1.72577	6.72388e-14	11.9391	1.15052e-12
Glrx	651.773	0.785999	1.72429	1.85425e-13	11.5201	3.0191e-12
Ccdc136	8.86363	0.785773	1.72402	0.0176426	1.30775	0.049232
Smox	1586.64	0.785199	1.72333	8.19898e-15	12.8133	1.53706e-13
Gpr65	539.372	0.783703	1.72154	9.23962e-16	13.7216	1.89856e-14
C3ar1	4274.14	0.782625	1.72026	1.51565e-25	23.1979	6.33944e-24
Rasal3	400.301	0.780981	1.7183	8.87396e-23	20.5045	3.12972e-21
Zcwpw1	54.4461	0.780597	1.71784	6.37449e-05	3.49769	0.000317914
Arl4c	29.5549	0.779625	1.71668	0.000876279	2.46112	0.00345844
Wdr54	118.933	0.778317	1.71513	9.95496e-11	8.92678	1.18365e-09
Sqstm1	72476.4	0.777108	1.71369	3.96846e-44	41.3648	4.31759e-42
Hdgfrp3	3.75614	0.775842	1.71219	0.00891508	1.56507	0.0272225
Copz2	62.4903	0.77576	1.71209	1.50269e-05	4.07969	8.32362e-05
Uckl1	898.11	0.774471	1.71056	3.97395e-28	25.7048	1.97355e-26
Hip1r	49.4729	0.774464	1.71055	7.60135e-06	4.35216	4.44463e-05
Lca5	322.541	0.774212	1.71026	1.12269e-13	11.7282	1.87002e-12
Trpm4	198.628	0.773663	1.70961	2.96347e-12	10.381	4.15946e-11
9230102O04Rik	66.3244	0.773042	1.70887	6.84372e-06	4.39384	4.03797e-05
Il17rc	621.77	0.772247	1.70793	2.64186e-17	15.2065	6.21564e-16
Hyls1	196.345	0.771674	1.70725	1.15688e-09	7.91659	1.21173e-08
Sned1	90.5184	0.771041	1.7065	0.00067801	2.56295	0.00273558
Lpar1	119.174	0.768569	1.70358	1.30764e-07	5.98597	1.03284e-06
Slc17a8	21.8267	0.767497	1.70231	0.000675612	2.5643	0.00272708
Rab39	52.8156	0.767294	1.70207	3.37655e-05	3.75256	0.000176783
C230096K16Rik	23.3446	0.765983	1.70053	0.00742479	1.63482	0.0231834
Pim1	1058.22	0.765324	1.69975	4.90769e-14	12.0711	8.49012e-13
Lck	351.173	0.765311	1.69974	3.94821e-09	7.41314	3.86244e-08
Fmnl3	624.21	0.764504	1.69879	3.85926e-21	18.9163	1.21267e-19
Hmga2	4419.81	0.763604	1.69773	2.99639e-13	11.3206	4.7795e-12
Cers4	47.4314	0.762462	1.69638	2.05812e-05	3.95106	0.000111927
Chac1	884.919	0.761929	1.69576	4.19756e-12	10.2362	5.80503e-11
Htatip2	2657.95	0.761766	1.69556	1.53626e-13	11.5984	2.52097e-12
Zfand3	2312.13	0.76131	1.69503	3.95767e-31	28.6276	2.35732e-29
Slc17a6	6.45674	0.761291	1.69501	0.0156914	1.35132	0.044533
Akap3	44.4805	0.760856	1.6945	5.90359e-05	3.52802	0.000296471
Bcl2a1b	975.746	0.759241	1.6926	1.10436e-21	19.4389	3.64033e-20
A630001G21Rik	795.457	0.758606	1.69185	4.47324e-28	25.6556	2.20985e-26
D16Ertd472e	313.857	0.758057	1.69121	5.68673e-06	4.46699	3.41204e-05
Chsy3	36.7563	0.756641	1.68955	0.00513246	1.77618	0.0167423
Pdcd2l	556.353	0.756151	1.68898	4.81594e-32	29.5198	3.02152e-30
Creb3l4	70.378	0.755718	1.68847	3.80116e-05	3.70544	0.000197041
Rhbdf2	2121.79	0.753401	1.68576	3.8268e-27	24.7532	1.76539e-25
Bcl6	856.776	0.753319	1.68567	4.81162e-11	9.22631	5.93865e-10
Tmc8	34.4201	0.751183	1.68317	0.000331708	2.84267	0.00143659
Sertad1	497.285	0.749801	1.68156	5.87028e-08	6.31251	4.86957e-07
Pdlim7	395.365	0.748744	1.68033	5.60648e-11	9.16332	6.86566e-10
Ralgps1	262.209	0.748571	1.68013	7.35252e-06	4.36527	4.31253e-05
Sri	3072.81	0.746973	1.67827	1.12209e-47	44.8337	1.46667e-45
Drp2	12.9079	0.746089	1.67724	0.00836582	1.58986	0.0257122
Def6	1906.66	0.743989	1.6748	7.27301e-23	20.5879	2.58288e-21
Gsta3	66.3146	0.743913	1.67471	0.00109751	2.37246	0.00424174
Zdhhc23	10.7814	0.743477	1.67421	0.0141608	1.38929	0.0408044
Gadd45b	948.783	0.742346	1.67289	1.52948e-06	4.99411	1.01366e-05
Arrb2	3418.93	0.741563	1.67199	1.05247e-18	16.5593	2.75899e-17
Iqcg	274.619	0.741358	1.67175	9.44312e-07	5.18892	6.47263e-06
Cat	7278.54	0.741086	1.67143	6.79976e-09	7.19169	6.43142e-08
Myl6b	69.5622	0.741031	1.67137	3.31036e-06	4.6846	2.06727e-05
Nfil3	1067.56	0.740181	1.67039	2.64114e-12	10.4297	3.71814e-11
Iqcb1	123.192	0.739083	1.66911	1.82626e-09	7.73	1.86208e-08
Slc37a1	383.016	0.738392	1.66832	6.10502e-18	15.825	1.49621e-16
St14	875.574	0.738135	1.66802	2.45583e-11	9.5054	3.12322e-10
Siah2	1176.87	0.737133	1.66686	1.10693e-13	11.7331	1.84869e-12
Scnm1	885.456	0.737084	1.6668	1.09146e-29	27.2239	5.97192e-28
Hspb6	125.7	0.736124	1.6657	8.10468e-06	4.32701	4.70967e-05
Plekhn1	844.662	0.735391	1.66485	1.00763e-15	13.6849	2.06597e-14
Rit1	2688.59	0.735363	1.66482	6.97504e-38	35.234	5.83485e-36
Sorbs3	71.0915	0.735336	1.66478	0.000169439	3.10773	0.000780322
Snx32	512.538	0.734521	1.66384	1.68688e-07	5.88386	1.3066e-06
Osgin1	393.866	0.734327	1.66362	1.66285e-12	10.6204	2.39649e-11
Lrrc25	1085.56	0.734278	1.66356	8.96104e-27	24.3942	4.03504e-25
Tnfrsf12a	327.898	0.734032	1.66328	5.1299e-08	6.36933	4.27234e-07
Tmem220	50.556	0.732931	1.66201	2.18463e-05	3.92716	0.00011826
Cxcl16	2036.56	0.730265	1.65894	3.79307e-06	4.62811	2.35447e-05
Tapbp	6361.63	0.726912	1.65509	7.44673e-12	9.99981	1.00045e-10
Ubald2	1778.83	0.72635	1.65445	5.15484e-13	11.1009	7.92683e-12
Sptbn2	81.7174	0.726193	1.65427	5.20945e-06	4.50167	3.15018e-05
Slc26a9	4.41309	0.725994	1.65404	0.016111	1.34097	0.0456071
Per1	923.929	0.725883	1.65391	1.45159e-11	9.72336	1.89079e-10
Cdhr3	144.808	0.725803	1.65382	0.0022788	2.08787	0.00816828
Tnni3	14.0424	0.725777	1.65379	0.0110833	1.48228	0.03294
Bub1b	2347.1	0.725584	1.65357	6.09853e-11	9.12876	7.43436e-10
Slc27a2	1.72113	0.724075	1.65184	0.00402275	1.87038	0.0134779
Zfp599	31.6962	0.723388	1.65105	0.000980472	2.41695	0.00382872
Ccdc130	587.794	0.723308	1.65096	3.56338e-18	16.0485	8.94266e-17
Msi1	30.4546	0.72275	1.65032	0.00127153	2.31467	0.0048454
Ppm1m	1119.11	0.721682	1.6491	1.07642e-37	35.0532	8.8473e-36
Cpt1c	25.5232	0.720278	1.6475	0.00104205	2.39256	0.00404985
Grhl1	72.7669	0.719793	1.64695	1.44199e-05	4.09586	8.01936e-05
Tiam2	77.8752	0.719291	1.64637	9.78916e-05	3.32621	0.000471835
Dus4l	370.303	0.718995	1.64603	7.5848e-10	8.09066	8.11604e-09
Slc6a9	1836.5	0.718872	1.64589	2.90378e-08	6.59983	2.51288e-07
Rab11fip1	1132.9	0.717742	1.64461	1.56274e-07	5.91455	1.21746e-06
Kdelr3	62.491	0.716106	1.64274	0.00720789	1.64618	0.0225848
Btbd19	273.591	0.716037	1.64266	1.08691e-13	11.7407	1.81685e-12
Ndc1	2112.51	0.715964	1.64258	4.72642e-19	16.8928	1.28001e-17
Osr2	2.11635	0.715436	1.64198	0.00632069	1.69601	0.0201368
Ttc39b	1171.6	0.715284	1.64181	1.74702e-09	7.7475	1.78854e-08
Bank1	28.3418	0.714893	1.64136	0.00311957	1.96819	0.0107599
Flt1	118.208	0.714054	1.64041	0.000119042	3.24777	0.000565241
Kif17	14.4851	0.713799	1.64012	0.00585409	1.72555	0.0188126
Irf8	2929.06	0.713615	1.63991	3.33357e-17	15.1104	7.75581e-16
Ly6c1	1.24636	0.712704	1.63887	0.00997087	1.52241	0.0300323
Nmi	679.915	0.712495	1.63864	1.85622e-18	16.323	4.75343e-17
Slc46a3	632.568	0.711832	1.63788	3.02522e-05	3.79664	0.000159721
Ccdc7b	12.0399	0.711435	1.63743	0.0142719	1.38665	0.0410532
Il15	161.751	0.709624	1.63538	3.58847e-08	6.51285	3.0701e-07
Ogg1	395.798	0.708763	1.6344	8.05448e-15	12.8199	1.51394e-13
Spag8	1.02248	0.708657	1.63428	0.015718	1.35071	0.044595
Tmem229b	2452.27	0.707915	1.63344	3.79075e-31	28.6449	2.26507e-29
Oasl1	2313.31	0.707166	1.63259	3.94417e-10	8.35983	4.36689e-09
Aox2	33.4853	0.706781	1.63216	0.00500042	1.78622	0.0163598
Tcea1	3379.96	0.706242	1.63155	7.23675e-20	17.6847	2.06692e-18
Nckap1	93.1471	0.705394	1.63059	4.59288e-05	3.62969	0.000234592
BC049715	47.5712	0.704972	1.63011	0.000187307	3.06821	0.000854663
Xrra1	18.5201	0.704717	1.62982	0.00445962	1.83069	0.0147676
C5ar1	543.395	0.703975	1.62899	6.8516e-09	7.18927	6.46745e-08
Tmem37	19.4696	0.702693	1.62754	0.00505908	1.78161	0.0165345
Chpf	939.355	0.701969	1.62672	1.85961e-12	10.5755	2.65767e-11
Fyn	1385.59	0.70023	1.62476	2.97706e-14	12.2789	5.26144e-13
Agap2	21.8946	0.698478	1.62279	0.00641265	1.69091	0.0203746
Dpf1	58.8802	0.69802	1.62228	0.000165748	3.11591	0.000765759
Itgb2	11609.4	0.697844	1.62208	3.14872e-11	9.40271	3.95629e-10
Mief2	505.241	0.697745	1.62197	9.8164e-10	7.98258	1.04093e-08
Slc39a14	1921.99	0.697744	1.62197	1.59148e-06	4.97868	1.05031e-05
Pwp1	3120.58	0.697703	1.62192	3.88733e-30	27.6581	2.19722e-28
Ctla2b	21.8576	0.697173	1.62133	0.00267041	2.0276	0.00938431
Eda2r	110.877	0.696779	1.62088	0.000306276	2.87511	0.00133319
Vrk2	706.038	0.695917	1.61991	2.25449e-20	18.1764	6.66154e-19
4930432K21Rik	281.036	0.694465	1.61828	1.04864e-12	10.8068	1.56027e-11
Stx1b	0.886175	0.693553	1.61726	0.0140284	1.39277	0.0404788
Kif3c	810.346	0.693001	1.61664	2.20009e-32	29.8468	1.42303e-30
Amz1	1801.15	0.692965	1.6166	1.45079e-13	11.6218	2.38904e-12
Rdm1	67.3438	0.692553	1.61614	5.11289e-05	3.58651	0.000259114
Celf6	19.875	0.692472	1.61605	0.00412868	1.86049	0.0137882
Cnnm4	417.633	0.691659	1.61514	2.24934e-12	10.4965	3.18803e-11
Klhl22	1756.89	0.69051	1.61385	1.84302e-32	29.9222	1.19618e-30
Mag	183.142	0.690212	1.61352	1.37583e-09	7.84613	1.42519e-08
Zdhhc18	1568.29	0.690207	1.61351	3.42431e-14	12.2201	6.02359e-13
Tfcp2l1	642.482	0.689401	1.61261	0.000177288	3.08954	0.000813683
Amt	18.3276	0.688721	1.61185	0.00187627	2.16342	0.00686397
Efr3b	221.924	0.688056	1.61111	1.04319e-07	6.07952	8.32693e-07
Rhobtb2	491.139	0.687111	1.61006	1.65683e-16	14.4431	3.60518e-15
Hacd2	461.677	0.686987	1.60992	4.8776e-15	13.0266	9.40636e-14
Rhou	34.6114	0.686744	1.60965	0.0028299	2.00539	0.00987657
Cdkn3	184.813	0.686643	1.60953	4.08169e-06	4.59808	2.523e-05
Cntd1	28.3413	0.686543	1.60942	0.0124082	1.43909	0.0363838
Rhoc	3596.01	0.68621	1.60905	8.54766e-25	22.4665	3.4158e-23
Ms4a6c	440.277	0.685175	1.6079	0.000221112	3.00221	0.000994926
Usb1	1456.53	0.68451	1.60716	3.90423e-32	29.6066	2.47425e-30
Tmem198	27.2385	0.682756	1.6052	0.00407347	1.86557	0.0136279
Gnat2	40.3271	0.682736	1.60518	0.000611317	2.6039	0.00248944
Car7	58.8859	0.682721	1.60516	0.000136691	3.19371	0.000640158
Fosb	16.739	0.682546	1.60497	0.0161902	1.33909	0.045805
Selenoh	441.434	0.682099	1.60447	1.81943e-10	8.67812	2.09836e-09
5430403G16Rik	23.5246	0.681821	1.60416	0.00395433	1.87668	0.0132837
Stk10	2790.7	0.680964	1.60321	8.54927e-12	9.94293	1.14043e-10
Stard3nl	930.993	0.680856	1.60309	1.70397e-16	14.4319	3.69922e-15
Zbtb7b	3713.62	0.67954	1.60163	3.12746e-26	23.8616	1.37535e-24
Igf2bp3	193.876	0.679202	1.60125	0.0104813	1.50329	0.0313839
Zfp493	13.4722	0.678491	1.60046	0.0133828	1.41023	0.038884
Exd1	24.9791	0.677721	1.59961	0.00635025	1.6943	0.0202161
Nexn	2.17207	0.677575	1.59945	0.0156157	1.35296	0.0443651
Gnl1	1534.17	0.677552	1.59942	5.50172e-23	20.7058	1.96869e-21
Zcchc7	797.891	0.676166	1.59789	7.38253e-10	8.10116	7.92212e-09
Itga10	16.0798	0.675708	1.59738	0.0108583	1.48981	0.0323737
Pla2g4a	6237.92	0.673328	1.59475	4.30027e-09	7.37852	4.18293e-08
Mr1	297.681	0.672012	1.59329	1.16461e-08	6.97112	1.06877e-07
Trim45	430.434	0.671216	1.59241	1.00433e-08	7.03138	9.30288e-08
Tlr1	569.859	0.670275	1.59138	2.68094e-18	16.1686	6.78235e-17
Lst1	911.984	0.67015	1.59124	1.05098e-06	5.14653	7.13622e-06
4921524J17Rik	272.648	0.669972	1.59104	1.55192e-08	6.8542	1.39896e-07
Csprs	49.3418	0.669752	1.5908	0.000382022	2.78749	0.00163122
Ccr9	1.18747	0.668561	1.58949	0.0112082	1.4783	0.0332431
Tgm2	2667.45	0.667924	1.58879	5.56014e-05	3.55266	0.00028012
Nup160	2007.95	0.667566	1.58839	2.55061e-06	4.78851	1.62738e-05
Ripk2	869.363	0.667473	1.58829	6.15755e-09	7.22951	5.89508e-08
Rab13	163.706	0.666562	1.58729	9.81046e-08	6.1042	7.86689e-07
Il2rg	1804.66	0.666266	1.58696	5.37755e-12	10.1334	7.35583e-11
Srxn1	3488.5	0.665722	1.58636	1.72135e-07	5.87578	1.33111e-06
Hoga1	110.149	0.664794	1.58534	5.13977e-05	3.58447	0.000260336
Lancl3	2.01808	0.664792	1.58534	0.0116596	1.46361	0.0343868
Cela1	67.9906	0.664687	1.58522	3.05316e-05	3.79325	0.000160971
Tars2	2049.02	0.664228	1.58472	4.51825e-42	39.3375	4.59689e-40
Hexim2	128.068	0.663862	1.58432	1.76523e-09	7.74382	1.80375e-08
Star	14.9753	0.663819	1.58427	0.0172603	1.31617	0.0482866
Dnmt3l	196.663	0.66344	1.58386	8.76985e-06	4.29463	5.07427e-05
Rnf19b	2048.19	0.663398	1.58381	2.14326e-14	12.4146	3.84928e-13
Usp47	3093.07	0.661962	1.58223	1.30485e-21	19.3702	4.26386e-20
Tmem161a	794.988	0.661259	1.58146	5.98336e-36	33.3481	4.48681e-34
Zfp503	240.335	0.660722	1.58087	2.11051e-09	7.67116	2.13226e-08
Sdr39u1	162.403	0.660644	1.58079	6.77014e-09	7.19337	6.40662e-08
Pkmyt1	589.441	0.6605	1.58063	3.14251e-09	7.50681	3.11306e-08
Lrsam1	966.42	0.660197	1.5803	2.34298e-06	4.82347	1.50152e-05
Lcp2	6889.02	0.659508	1.57954	4.33521e-13	11.1715	6.73802e-12
Polr2c	1249.66	0.657702	1.57757	2.01712e-24	22.1063	7.82808e-23
Usp2	524.086	0.657333	1.57716	1.89774e-06	4.90755	1.23724e-05
Rad9a	626.39	0.656323	1.57606	2.28051e-21	19.1345	7.33741e-20
Abcc3	418.131	0.65578	1.57547	2.20018e-08	6.71288	1.93694e-07
Map3k9	202.358	0.655382	1.57503	1.25619e-06	5.07344	8.4443e-06
Dnajb5	241.318	0.655295	1.57494	4.22129e-11	9.27973	5.25136e-10
Piga	903.12	0.655002	1.57462	1.10488e-07	6.0564	8.78212e-07
Hs3st3b1	725.415	0.654868	1.57447	0.000729719	2.53391	0.00292478
Fam214b	1398.13	0.653169	1.57262	7.13419e-14	11.915	1.2163e-12
Asah2	266.842	0.652963	1.57239	2.37039e-08	6.68215	2.07897e-07
Tinf2	403.201	0.651682	1.571	2.58865e-11	9.48282	3.28991e-10
Dennd2d	2021.82	0.651595	1.5709	7.37707e-17	14.7791	1.66289e-15
Ppp1r11	2445.89	0.651462	1.57076	1.27395e-28	26.1848	6.53358e-27
Rrp9	1536.95	0.650524	1.56974	1.05576e-25	23.3501	4.46553e-24
Dennd1c	451.088	0.650513	1.56973	5.32781e-13	11.0873	8.17945e-12
Pard6a	324.095	0.650127	1.56931	8.92457e-12	9.92673	1.18378e-10
1810055G02Rik	343.918	0.649777	1.56893	1.09661e-12	10.7898	1.62268e-11
Eldr	57.7699	0.64969	1.56883	8.10057e-05	3.40228	0.000396023
Cyp4f17	17.9828	0.649276	1.56838	0.00534684	1.76014	0.0173724
Maff	190.584	0.648804	1.56787	7.05278e-05	3.45699	0.000349152
Mad2l1	1433.96	0.648336	1.56736	1.74491e-13	11.5454	2.84846e-12
Wdr66	620.003	0.6481	1.5671	9.05734e-07	5.20593	6.22407e-06
Urah	6.23688	0.647859	1.56684	0.00135722	2.28948	0.0051348
Ppm1j	255.071	0.647398	1.56634	3.52656e-10	8.40484	3.93695e-09
Tnfrsf10b	180.006	0.647143	1.56606	3.11102e-09	7.51073	3.08512e-08
Ccdc109b	1336.32	0.646032	1.56486	2.23324e-23	21.084	8.24197e-22
Arid3b	103.549	0.645891	1.56471	4.76783e-06	4.53571	2.91269e-05
D2Bwg1423e	282.917	0.644737	1.56345	5.2005e-06	4.50219	3.14638e-05
Rnaset2a	257.974	0.644361	1.56305	0.000129333	3.21536	0.000609035
Slc25a25	688.29	0.643948	1.5626	2.99449e-17	15.1543	7.01024e-16
Gpr179	151.806	0.642582	1.56112	4.91686e-07	5.45245	3.52821e-06
Zfp346	2335.8	0.641848	1.56033	9.99587e-18	15.6182	2.40899e-16
Nedd9	105.199	0.641764	1.56024	1.80011e-06	4.92837	1.17932e-05
Esyt1	7012.9	0.641483	1.55993	1.76999e-38	35.8218	1.50745e-36
Ets2	3861.3	0.639566	1.55786	2.78169e-08	6.61728	2.41388e-07
Adh7	757.328	0.639401	1.55768	1.52852e-06	4.99423	1.01338e-05
Hsd3b7	79.8208	0.638114	1.55629	2.05695e-06	4.87556	1.33182e-05
Mtmr7	25.0897	0.637958	1.55612	0.0111479	1.48002	0.0331112
Hotairm1	58.3064	0.637151	1.55525	0.000561401	2.63645	0.00230966
Triobp	904.531	0.636926	1.55501	2.32996e-19	17.1905	6.44918e-18
Adgre1	3749.72	0.6351	1.55305	8.32107e-10	8.05165	8.87864e-09
Cep83	1219.85	0.634977	1.55291	2.22624e-14	12.399	3.99069e-13
Fbxo6	943.572	0.634091	1.55196	5.04836e-29	26.5785	2.63945e-27
Cenpw	280.266	0.634081	1.55195	5.74798e-08	6.32127	4.77232e-07
Bfsp1	1.27277	0.633509	1.55133	0.0102498	1.51175	0.030779
Creb3	2137.3	0.633392	1.55121	6.08957e-62	58.8598	1.38094e-59
Dlg2	42.7428	0.633293	1.5511	0.00968013	1.53394	0.0292455
Rgs2	1510.69	0.631991	1.5497	3.72324e-05	3.71353	0.000193406
Rbbp8	1262.82	0.631368	1.54903	4.1202e-16	14.0666	8.57858e-15
Jdp2	1326.27	0.629523	1.54705	5.9341e-13	11.0433	9.05119e-12
Tubb2a	378.834	0.628711	1.54618	3.45331e-09	7.46836	3.40127e-08
Pvr	1101.75	0.628646	1.54611	3.81734e-13	11.2217	6.0025e-12
Pate2	16.4475	0.628094	1.54552	0.0135815	1.40476	0.0393765
Amigo3	87.5133	0.627775	1.54518	0.000126937	3.22242	0.000599206
Ypel5	1120.18	0.627763	1.54517	9.441e-13	10.8497	1.41367e-11
Ebi3	777.398	0.626384	1.54369	4.21897e-13	11.1826	6.5682e-12
Faap24	421.99	0.626149	1.54344	6.114e-11	9.12794	7.44839e-10
Sys1	932.772	0.625388	1.54263	3.86833e-12	10.2695	5.37647e-11
Praf2	470.564	0.625295	1.54253	8.40688e-15	12.8033	1.57291e-13
Klhl35	18.1251	0.624638	1.54182	0.0109191	1.48793	0.0325137
Inca1	29.6555	0.624524	1.5417	0.00399976	1.87242	0.0134147
Hook2	477.476	0.624271	1.54143	1.10058e-11	9.83935	1.4476e-10
Gdf15	266.439	0.623924	1.54106	0.00270706	2.02224	0.00950069
Letm2	49.3737	0.623888	1.54102	0.000894431	2.45294	0.00352417
Ascc2	4073.5	0.62378	1.54091	1.12139e-13	11.7283	1.86951e-12
9130401M01Rik	436.705	0.623779	1.54091	6.08077e-15	12.9361	1.15842e-13
Txk	44.0675	0.623401	1.5405	0.00310314	1.97019	0.0107105
Pcgf1	351.288	0.622897	1.53996	1.16981e-12	10.7644	1.72017e-11
Cep290	841.973	0.622611	1.53966	3.17257e-07	5.6291	2.3491e-06
Adamts1	457.016	0.622315	1.53934	1.20957e-06	5.08878	8.15125e-06
Slc30a1	1262.65	0.621927	1.53893	4.31348e-08	6.4394	3.63584e-07
Idua	1009.87	0.621414	1.53838	7.61777e-16	13.8035	1.57217e-14
Rnf114	2667.95	0.620998	1.53794	2.0839e-37	34.7719	1.69065e-35
Ahrr	64.152	0.620887	1.53782	0.000270518	2.92407	0.00119104
Fads6	324.812	0.620861	1.53779	3.54812e-12	10.3047	4.95789e-11
Zfp639	954.483	0.619237	1.53606	2.23318e-21	19.1413	7.22215e-20
Irf7	3432.31	0.617945	1.53469	2.44751e-09	7.6103	2.45299e-08
Rfesd	181.529	0.61775	1.53448	1.98078e-07	5.8182	1.51986e-06
Dhrs13	329.415	0.617553	1.53427	2.92761e-08	6.59708	2.52884e-07
Entpd5	1733.18	0.617369	1.53408	4.39628e-05	3.64751	0.000225162
Il16	1594.69	0.616572	1.53323	2.53223e-08	6.65528	2.21168e-07
Herpud1	10358.8	0.61608	1.53271	5.2499e-09	7.29566	5.06217e-08
Cage1	45.5041	0.615452	1.53204	0.000596472	2.61326	0.00243637
Kcnn4	2557.93	0.615417	1.532	8.4417e-14	11.845	1.42886e-12
Dlgap5	1264.87	0.614663	1.5312	1.05962e-06	5.1436	7.18449e-06
Sfn	44.5111	0.614362	1.53088	0.000801647	2.49594	0.003192
Gstm4	88.5259	0.613788	1.53027	8.15856e-05	3.39945	0.000398614
Dip2a	1168.09	0.613304	1.52976	1.18379e-08	6.96466	1.08477e-07
Metrn	503.632	0.613102	1.52954	3.49978e-08	6.52312	2.99831e-07
Garnl3	19.773	0.612219	1.52861	0.0104308	1.50511	0.0312526
Alkbh2	408.212	0.610217	1.52649	9.22685e-14	11.8079	1.55616e-12
Zfp516	386.703	0.608748	1.52494	6.51532e-07	5.33775	4.59466e-06
Pparg	73.2695	0.608392	1.52456	0.000363493	2.8072	0.00155882
Ccdc69	83.8176	0.606676	1.52275	3.11611e-05	3.78512	0.000164014
Lyn	3864.66	0.606569	1.52263	1.10733e-28	26.2445	5.69457e-27
Plekhh1	40.2064	0.605934	1.52196	0.00768675	1.62221	0.0238667
Amica1	109.167	0.605831	1.52186	4.78523e-07	5.46357	3.43901e-06
Pex11g	69.1912	0.605319	1.52132	0.000267932	2.92753	0.00118159
Nrf1	931.905	0.604842	1.52081	8.28633e-12	9.95588	1.10692e-10
Degs2	1.77444	0.604571	1.52053	0.00953094	1.5395	0.0288736
Cpne2	1468.63	0.604124	1.52006	3.10196e-10	8.45745	3.48776e-09
Nemp1	475.019	0.6038	1.51971	6.3945e-12	10.0619	8.67128e-11
Zyx	1527.22	0.603765	1.51968	7.88641e-09	7.13165	7.38497e-08
Rtn2	30.9144	0.603331	1.51922	0.00198104	2.14252	0.00720247
Spag5	1002.29	0.603232	1.51912	6.7881e-07	5.32221	4.76204e-06
Shc4	29.5744	0.602697	1.51855	0.00785713	1.6139	0.0243275
Lmo4	1735.07	0.601748	1.51755	7.97413e-18	15.713	1.93663e-16
Angptl6	1736.55	0.60166	1.51746	7.45711e-08	6.21619	6.07872e-07
Rhod	114.88	0.60094	1.5167	0.000522729	2.66478	0.0021638
9430015G10Rik	420.873	0.600329	1.51606	2.44422e-11	9.50628	3.11687e-10
Parp14	2287.35	0.598874	1.51453	1.37793e-10	8.79266	1.61189e-09
Tigd2	909.933	0.598648	1.5143	3.91854e-09	7.41619	3.83541e-08
Thrb	1.96267	0.597493	1.51309	0.00903229	1.5601	0.0275358
Stim2	1066.03	0.597194	1.51277	7.51668e-15	12.8484	1.41762e-13
Nfkbil1	755.221	0.596324	1.51186	8.47347e-11	8.99317	1.01585e-09
Zfp287	308.476	0.59551	1.51101	1.09592e-09	7.93865	1.15172e-08
Nudt8	239.136	0.595345	1.51083	2.29555e-08	6.69567	2.01525e-07
Nthl1	206.376	0.595091	1.51057	2.1548e-07	5.78515	1.64002e-06
Rom1	31.6088	0.594931	1.5104	0.00274864	2.01672	0.0096224
Stard6	48.4658	0.594892	1.51036	0.000835572	2.47977	0.00331307
Cmpk2	273.632	0.594702	1.51016	0.000167119	3.11297	0.00077096
Id2	468.723	0.594509	1.50996	4.15039e-05	3.67001	0.000213789
Slc20a1	5651.91	0.594202	1.50964	1.43959e-10	8.77446	1.68089e-09
Ifih1	908.917	0.593481	1.50888	2.23893e-11	9.54379	2.85896e-10
Plppr2	92.0694	0.592776	1.50815	0.000222608	2.99949	0.00100118
Cdk10	526.377	0.591613	1.50693	1.78459e-16	14.4123	3.86976e-15
Ngdn	1620.31	0.590641	1.50592	2.91941e-17	15.1648	6.84298e-16
Ube2s	1498.91	0.589998	1.50524	3.20682e-09	7.4987	3.17177e-08
Mrpl35	1206.81	0.589208	1.50442	1.21419e-20	18.4355	3.6683e-19
Ica1l	1.96814	0.588926	1.50413	0.0159242	1.34558	0.0451257
Slc48a1	3836.29	0.588685	1.50388	5.11676e-08	6.37026	4.26329e-07
Rmdn3	1315.21	0.588595	1.50378	5.01351e-12	10.1619	6.8879e-11
Parpbp	286.176	0.588528	1.50371	0.000168004	3.1111	0.000774284
Zscan29	867.098	0.587956	1.50312	3.07514e-11	9.4124	3.86901e-10
Pcgf5	377.067	0.587105	1.50223	4.9313e-13	11.1194	7.5955e-12
Gm12258	166.024	0.586355	1.50145	0.00200511	2.13782	0.0072808
Tecpr2	840.18	0.586017	1.5011	4.32805e-07	5.50485	3.12716e-06
Papd4	1052.67	0.585557	1.50062	1.75001e-05	4.01721	9.61154e-05
Tmem176b	906.311	-2.82168	7.06984	1.67837e-150	146.677	2.10601e-147
Arsb	1538.03	-2.25722	4.7807	2.16145e-104	100.959	1.09953e-101
mt-Cytb	48250.2	-1.75893	3.38446	9.57904e-95	91.3775	4.19295e-92
Slc6a12	4642.07	-1.49632	2.82122	1.21434e-93	90.2942	5.07918e-91
Ndrg4	2257.11	-2.0744	4.21169	5.25448e-80	76.783	1.64833e-77
Itga4	11647.4	-1.86977	3.65474	2.02341e-77	74.2046	6.24339e-75
Chst10	1225	-1.64943	3.1371	1.98704e-70	67.2784	5.26761e-68
Cd9	4756.67	-1.42521	2.68553	1.51895e-67	64.4071	3.91639e-65
Fam198b	925.618	-2.09356	4.26799	3.09143e-67	64.1044	7.86309e-65
Igfbp4	619.387	-2.75079	6.73086	4.5281e-66	62.9502	1.12142e-63
Camkk2	1159.93	-1.12592	2.18241	6.03701e-64	60.8421	1.43834e-61
Gpr176	189.584	-1.93911	3.83469	4.32057e-63	59.9929	1.01652e-60
B4galt5	3526.73	-1.24727	2.37392	1.5066e-62	59.4558	3.5009e-60
Atrn	2433.89	-1.18758	2.2777	6.71876e-62	58.8223	1.50548e-59
Mrps6	1138.55	-1.22036	2.33004	9.12567e-61	57.7096	1.95186e-58
Aplp2	4544.83	-0.91208	1.88176	5.46139e-60	56.9471	1.12961e-57
Rere	2099.56	-1.53292	2.89372	1.10614e-59	56.6453	2.26301e-57
Ranbp10	1432.32	-0.870711	1.82856	1.5862e-57	54.5206	3.01571e-55
Actn1	2805.84	-1.15129	2.22112	2.35386e-57	54.3536	4.43044e-55
Deptor	168.131	-2.91066	7.51962	4.40994e-57	54.0895	8.13763e-55
Ppic	901.204	-1.152	2.22221	6.35716e-57	53.9349	1.16169e-54
Wsb2	2402.39	-0.736989	1.66669	1.38411e-55	52.6216	2.39007e-53
Maged2	331.986	-1.50648	2.84115	2.53139e-55	52.3673	4.29242e-53
Ptprs	2072.19	-1.10007	2.14365	3.36325e-55	52.2478	5.65206e-53
St6gal1	625.224	-2.34439	5.07846	1.47195e-54	51.6181	2.40913e-52
Slc24a5	1161.23	-1.37979	2.6023	9.14703e-54	50.8322	1.4715e-51
Gas7	8335.72	-2.24481	4.73974	1.6698e-52	49.5819	2.61907e-50
Slc6a6	16765.1	-1.00913	2.01269	2.34587e-51	48.4414	3.61918e-49
Snx9	1740.42	-0.860239	1.81534	2.39189e-51	48.4365	3.66018e-49
Ctsk	1034.56	-2.38706	5.23089	4.03139e-51	48.2133	6.11926e-49
Tmem144	1358.63	-1.35745	2.56231	5.0211e-51	48.1214	7.56057e-49
Atp6v0d2	3985.6	-1.46171	2.75434	1.00461e-50	47.8271	1.48888e-48
Kbtbd11	1180.08	-1.92751	3.80398	2.21192e-50	47.4878	3.25256e-48
Cldn11	811.591	-1.84647	3.5962	2.3166e-50	47.4711	3.38009e-48
Pik3r5	5552.53	-0.815447	1.75984	3.14022e-50	47.3423	4.54655e-48
Col4a3bp	1407.65	-1.4192	2.67437	3.87719e-50	47.2574	5.52851e-48
Tbc1d2b	826.325	-1.2778	2.42469	4.61519e-49	46.1882	6.48263e-47
Gramd4	616.167	-1.05952	2.08424	8.57167e-49	45.9258	1.18629e-46
Tbc1d16	2040.78	-1.06855	2.09733	8.94499e-49	45.9105	1.22892e-46
Tpcn1	1508.44	-1.4864	2.8019	4.43531e-48	45.2276	5.92066e-46
Pdcd4	214.857	-1.49509	2.81881	2.09095e-47	44.5664	2.7142e-45
Acaa2	827.912	-1.19304	2.28634	4.80712e-47	44.2137	6.11348e-45
Ankrd13a	2705.86	-0.788012	1.72669	5.86606e-46	43.1556	6.98803e-44
Acy1	661.041	-1.88115	3.6837	7.50765e-45	42.0699	8.51259e-43
Slc5a3	1824.53	-2.2327	4.70013	8.14936e-45	42.0369	9.18487e-43
Cux1	4277.02	-0.997845	1.99701	9.20295e-45	41.9893	1.02496e-42
Itsn1	871.282	-1.0183	2.02552	1.24841e-44	41.8594	1.38221e-42
Pigq	1586.8	-0.762642	1.69659	3.62237e-44	41.4019	3.96397e-42
Sort1	125.188	-1.5605	2.94956	5.90037e-44	41.1975	6.3461e-42
Slc44a1	2286.89	-1.14566	2.21247	1.48617e-43	40.8012	1.58037e-41
5031439G07Rik	3987.48	-0.681717	1.60405	1.95935e-42	39.6933	2.02632e-40
Oas2	961.274	-1.38311	2.6083	2.52196e-42	39.586	2.5939e-40
Cmtm3	3010.22	-0.609946	1.5262	3.23091e-42	39.4808	3.30501e-40
Gng4	83.9077	-2.75129	6.73321	5.43538e-42	39.2596	5.50025e-40
Rffl	254.659	-1.39025	2.62125	2.31394e-41	38.6397	2.29226e-39
Gusb	8487.86	-1.01118	2.01557	2.47191e-41	38.6133	2.43593e-39
Idh1	3086.14	-1.26883	2.40965	6.19912e-41	38.2186	6.04558e-39
Dhx9	3505.74	-0.898557	1.8642	1.21413e-40	37.9311	1.17192e-38
Dhcr24	1053.42	-1.77491	3.42216	1.72624e-40	37.7849	1.64098e-38
Ppp1r12b	523.614	-1.69753	3.24345	2.29412e-40	37.6679	2.14825e-38
Nlrp10	182.199	-1.51937	2.86666	2.72475e-40	37.5954	2.53888e-38
Idh2	3177.61	-0.740875	1.67119	3.03523e-40	37.5506	2.81424e-38
Frrs1	3413.95	-0.61889	1.53569	3.54599e-40	37.4852	3.2717e-38
Sfpq	2731.62	-0.670939	1.59211	9.38938e-40	37.0666	8.57898e-38
Arrb1	5872.33	-0.647767	1.56674	1.25034e-39	36.9464	1.13144e-37
Tspan10	426.125	-2.20056	4.59659	2.34056e-39	36.6844	2.06827e-37
Slco4a1	5566.4	-1.41033	2.65798	9.69719e-39	36.0771	8.3725e-37
Dock5	1322.69	-0.987817	1.98318	4.04597e-38	35.4666	3.41495e-36
Syngr1	1823.88	-1.39302	2.62627	8.00943e-38	35.1778	6.64112e-36
Man1c1	1965.39	-0.984304	1.97836	2.21935e-37	34.7465	1.79282e-35
Sesn1	368.434	-1.43933	2.71195	2.25015e-37	34.7423	1.80993e-35
Cerk	4350.06	-1.21934	2.3284	4.14293e-37	34.4828	3.29022e-35
Mitf	1977.37	-1.0959	2.13747	7.84135e-37	34.2093	6.17531e-35
Dnmt3a	7448.11	-1.0154	2.02146	9.81147e-37	34.1174	7.63105e-35
Wdr91	3737.03	-0.697535	1.62173	1.18446e-36	34.0374	9.17448e-35
H3f3a	2908.31	-0.834442	1.78317	1.28798e-36	34.0028	9.93538e-35
Nfam1	1063.37	-1.40445	2.64717	1.92468e-36	33.8301	1.47862e-34
Shtn1	3131.93	-0.798765	1.73961	3.96926e-36	33.5211	3.01248e-34
Fxyd2	9227.73	-1.22073	2.33065	6.99949e-36	33.2817	5.22795e-34
Mbp	1525.36	-0.720333	1.64756	1.00768e-35	33.1303	7.40877e-34
Dusp3	3909.04	-0.601185	1.51696	1.51131e-35	32.9559	1.10684e-33
Dennd2a	672.221	-1.09892	2.14195	2.94585e-35	32.6677	2.1491e-33
St3gal1	708.479	-1.44077	2.71465	7.92235e-35	32.2431	5.7132e-33
Npepps	1175.41	-0.673102	1.5945	1.52345e-34	31.9658	1.08205e-32
Pam	1625.13	-0.822744	1.76877	1.88186e-34	31.8756	1.33159e-32
Bnip3l	1616.01	-1.12395	2.17944	7.1749e-34	31.3041	4.96493e-32
Igf2r	8346.56	-1.003	2.00416	7.89206e-34	31.2643	5.44118e-32
Gpd1l	1677.28	-0.772891	1.70869	1.49952e-33	30.9903	1.0226e-31
Klc4	1470.17	-1.30771	2.47548	2.21981e-33	30.8215	1.50835e-31
N4bp2l1	665.074	-1.08447	2.1206	2.41333e-33	30.7868	1.63395e-31
Ncoa4	1032.48	-1.11394	2.16435	2.52615e-33	30.77	1.69812e-31
Ndst2	1284.42	-0.777951	1.71469	3.61283e-33	30.6177	2.41137e-31
Gmpr	436.066	-1.21822	2.3266	4.55136e-33	30.522	3.00582e-31
Syk	2828.92	-1.12062	2.17441	4.95384e-33	30.4868	3.26018e-31
S100a10	4592.19	-1.14782	2.21579	5.0655e-33	30.4786	3.32205e-31
S100a4	2594.47	-1.8366	3.57168	2.21312e-32	29.8457	1.42655e-30
Ak3	1210.6	-0.800275	1.74143	2.92518e-32	29.7275	1.87271e-30
Ext1	717.299	-0.805027	1.74718	4.26055e-32	29.5701	2.69101e-30
Fam13c	455.728	-1.6808	3.20606	5.42253e-32	29.4726	3.36841e-30
Rnf144b	821.6	-1.20109	2.29913	1.00682e-31	29.2081	6.19294e-30
Akap6	173.273	-1.89347	3.71529	1.74805e-31	28.9755	1.05793e-29
Colec12	7308.81	-1.36945	2.58372	1.92314e-31	28.9355	1.16017e-29
Mustn1	117.564	-2.07864	4.2241	3.02754e-31	28.7398	1.82058e-29
Knop1	2139.72	-0.850673	1.80334	3.75131e-31	28.6481	2.24864e-29
Sel1l3	158.028	-1.77987	3.43395	4.31392e-31	28.5915	2.56141e-29
Fbxl20	601.541	-0.838324	1.78797	8.91801e-31	28.2789	5.2619e-29
Ctsf	855.503	-1.63325	3.10211	1.07108e-30	28.2007	6.29999e-29
Dag1	1670.4	-0.860678	1.81589	1.30538e-30	28.1188	7.60676e-29
Lpin1	307.537	-1.33958	2.53078	1.47089e-30	28.0696	8.5185e-29
Skp2	447.891	-1.05236	2.07393	1.93059e-30	27.9529	1.11465e-28
Tfrc	5002.01	-1.536	2.89988	2.44342e-30	27.8572	1.38943e-28
Spink5	922.113	-2.31308	4.96944	6.12505e-30	27.4646	3.43112e-28
Oxct1	9108.82	-0.715947	1.64256	8.37149e-30	27.3314	4.66178e-28
Nfkbid	320.817	-0.981123	1.974	1.04875e-29	27.2387	5.77182e-28
Mcl1	8856.62	-0.968921	1.95738	1.43746e-29	27.1056	7.84228e-28
mt-Nd1	39485.2	-1.18962	2.28093	1.99508e-29	26.9657	1.08217e-27
Klhl12	298.211	-0.920273	1.89247	2.02176e-29	26.9612	1.09349e-27
Fam102b	847.334	-1.22804	2.34249	2.42151e-29	26.8876	1.29551e-27
Nav1	1286.38	-1.14031	2.20428	2.53709e-29	26.8688	1.35278e-27
Tmem26	134.425	-2.58292	5.99152	4.46727e-29	26.6304	2.34214e-27
Cnnm3	302.356	-0.975636	1.96651	7.05192e-29	26.4357	3.66661e-27
Glul	603.785	-1.0083	2.01154	7.4219e-29	26.4159	3.83778e-27
Epn2	368.412	-0.948652	1.93007	1.32053e-28	26.1704	6.75407e-27
Plxnd1	2098.59	-1.07832	2.11158	1.88941e-28	26.0184	9.5856e-27
Frmd4b	1123.34	-0.917498	1.88884	2.55238e-28	25.8913	1.28452e-26
Sema4g	39.9767	-2.84656	7.19281	2.7056e-28	25.8671	1.35799e-26
Aldoc	2001.25	-1.50287	2.83406	5.18214e-28	25.5929	2.55336e-26
Ckb	5790.88	-1.07095	2.10082	5.9286e-28	25.5356	2.91353e-26
Lpcat1	930.85	-1.14422	2.21027	5.99193e-28	25.5321	2.93698e-26
Cdc42se1	8927.45	-0.740151	1.67035	8.2428e-28	25.3992	3.98833e-26
Adi1	573.965	-0.859837	1.81483	9.31559e-28	25.3472	4.49585e-26
Tmod1	145.975	-1.63439	3.10457	1.09208e-27	25.2804	5.24366e-26
Hnrnph1	3722.86	-0.796512	1.7369	1.40644e-27	25.1738	6.70176e-26
Timp2	171.357	-2.1711	4.50368	1.42408e-27	25.1695	6.76872e-26
Mboat1	627.749	-1.05975	2.08457	1.62382e-27	25.1136	7.69863e-26
Myo1d	2651.21	-0.815828	1.76031	2.0114e-27	25.0228	9.48835e-26
Mxi1	1028.3	-0.802474	1.74409	2.07197e-27	25.011	9.74967e-26
Gpr183	514.563	-2.18526	4.54809	2.52313e-27	24.9265	1.1843e-25
Acap3	546.834	-0.829978	1.77766	2.61485e-27	24.9121	1.2243e-25
Sh3bp5l	798.74	-0.760035	1.69353	3.30065e-27	24.8142	1.53395e-25
Gng12	968.707	-0.626038	1.54332	3.34825e-27	24.809	1.55224e-25
Pcyt1a	2385.52	-0.790181	1.72929	3.60795e-27	24.7777	1.66852e-25
Slc20a2	465.844	-0.7754	1.71166	7.79547e-27	24.4494	3.5527e-25
Agmo	435.83	-1.52515	2.87817	8.55667e-27	24.4132	3.8622e-25
Sh3kbp1	1152.48	-1.0047	2.00653	1.53969e-26	24.1622	6.88363e-25
Ankrd13b	1247.27	-0.94515	1.92539	1.54347e-26	24.1621	6.88416e-25
Capn7	1715.58	-0.668536	1.58946	1.80033e-26	24.0963	8.01081e-25
Afap1l1	40.8207	-2.21098	4.62989	2.24491e-26	24.0025	9.94206e-25
C77080	2583.59	-1.30299	2.46739	2.68052e-26	23.9265	1.18434e-24
Aldh9a1	3223.22	-0.644325	1.56301	2.94829e-26	23.8862	1.2996e-24
Iqsec1	1236.37	-0.911838	1.88144	3.38439e-26	23.8293	1.48142e-24
Sdhd	2734.03	-0.687478	1.61047	3.40394e-26	23.8278	1.48652e-24
Golph3l	2059.59	-0.893657	1.85788	3.4357e-26	23.8248	1.49691e-24
Htr1b	54.9544	-2.92638	7.60203	5.99569e-26	23.586	2.59427e-24
Lat	64.5843	-2.4354	5.40916	7.39587e-26	23.4978	3.1782e-24
Adgrl1	85.8178	-1.69971	3.24836	7.42624e-26	23.497	3.18398e-24
Ndrg2	2301.15	-1.41428	2.66526	7.77113e-26	23.4783	3.32428e-24
mt-Nd2	11993.2	-1.27296	2.41658	9.38308e-26	23.3984	3.99566e-24
Prtg	54.1682	-2.12952	4.37573	1.2026e-25	23.2945	5.07518e-24
Bsn	163.465	-1.33798	2.52798	1.34019e-25	23.2504	5.61803e-24
Pxdn	104.589	-1.91448	3.76979	1.7525e-25	23.1378	7.28157e-24
Cdip1	820.623	-0.687147	1.6101	1.93692e-25	23.0953	8.03012e-24
Acaca	1404.14	-0.756469	1.68935	3.432e-25	22.8497	1.4135e-23
Ddx58	1255.76	-0.916585	1.88764	4.14472e-25	22.7725	1.68857e-23
Rgs10	1383.19	-0.732937	1.66202	4.28967e-25	22.7585	1.74385e-23
Mllt6	1360.82	-0.747015	1.67832	4.61861e-25	22.7292	1.86548e-23
Tiam1	158.676	-1.45135	2.73464	7.21841e-25	22.5381	2.89691e-23
Ahnak	62863.2	-1.02872	2.04021	8.35737e-25	22.4754	3.34686e-23
Cd84	890.354	-1.49129	2.81141	9.41104e-25	22.4256	3.75285e-23
Opcml	464.966	-1.53568	2.89926	1.18471e-24	22.3266	4.7143e-23
Jun	1282.62	-1.5017	2.83176	1.20185e-24	22.3213	4.77241e-23
Cx3cr1	231.235	-3.08885	8.50821	1.32973e-24	22.2792	5.25803e-23
Zdhhc14	206.911	-1.55861	2.94569	1.64048e-24	22.1916	6.43275e-23
Tmem260	603.524	-0.914654	1.88512	1.64594e-24	22.1911	6.44073e-23
Rab1a	5884.6	-0.611392	1.52773	2.17718e-24	22.075	8.41455e-23
Zfp652	1058.25	-0.853169	1.80646	2.38311e-24	22.0366	9.19159e-23
Nisch	3599.22	-0.682139	1.60452	2.46947e-24	22.022	9.5052e-23
Dock1	978.767	-0.950302	1.93228	3.51623e-24	21.8712	1.34517e-22
Galc	616.223	-0.993858	1.9915	3.86596e-24	21.8309	1.47596e-22
Il6ra	771.985	-0.901909	1.86854	4.19752e-24	21.7961	1.59931e-22
Ttyh2	3880.06	-0.706085	1.63137	5.1523e-24	21.7088	1.95517e-22
Fasn	7208.13	-1.09779	2.14026	5.49016e-24	21.6821	2.07919e-22
Uqcrh	4193.85	-1.38832	2.61774	5.57093e-24	21.6766	2.10554e-22
Tgfbr2	3391.98	-0.753889	1.68633	6.02129e-24	21.6446	2.26665e-22
Gtf2i	2137.65	-0.595805	1.51132	8.70978e-24	21.4869	3.25916e-22
Tnfrsf9	222.701	-2.18025	4.53232	1.18923e-23	21.3534	4.4324e-22
S1pr1	378.876	-1.36464	2.57512	1.62065e-23	21.2215	6.0047e-22
mt-Nd4	17697.1	-1.17552	2.25874	2.28618e-23	21.0755	8.40441e-22
Tmem98	247.746	-1.01292	2.01799	2.40928e-23	21.0544	8.82248e-22
Sestd1	1547.97	-0.777548	1.71421	3.1681e-23	20.9372	1.15562e-21
Tspan5	569.049	-0.715971	1.64259	3.25544e-23	20.9262	1.18518e-21
Sqle	1308.79	-0.798139	1.73886	3.82485e-23	20.8587	1.38445e-21
Cadps	543.776	-0.809861	1.75304	3.87442e-23	20.854	1.3997e-21
Zak	1909.93	-0.743325	1.67403	3.92937e-23	20.8487	1.41683e-21
Lrp1	16004.1	-1.19772	2.29376	3.96703e-23	20.8454	1.42768e-21
Mlec	9805.19	-0.734291	1.66358	4.24833e-23	20.8164	1.52599e-21
Echdc3	349.567	-1.28288	2.43324	5.38658e-23	20.7142	1.93116e-21
Ulk1	329.722	-0.835666	1.78468	6.3526e-23	20.6442	2.26885e-21
Snx27	2157.84	-0.714338	1.64073	8.08137e-23	20.5438	2.85916e-21
Echdc1	659.609	-0.801796	1.74327	1.63775e-22	20.2403	5.75108e-21
Steap3	974.285	-0.998854	1.99841	1.85999e-22	20.1874	6.49512e-21
Serpinb9b	290.418	-1.2369	2.35692	1.9105e-22	20.1774	6.64686e-21
Nadk	4433.16	-0.622043	1.53905	1.93231e-22	20.1733	6.71031e-21
Gdpd1	707.958	-0.923333	1.89649	3.73444e-22	19.8911	1.285e-20
Sipa1l2	128.089	-1.22344	2.33503	3.88527e-22	19.8747	1.33446e-20
Dap	4827.17	-0.655059	1.57468	4.0151e-22	19.8612	1.37654e-20
Bhlhe41	1443.2	-0.956919	1.94116	4.46957e-22	19.8171	1.52367e-20
Stxbp5	4575.83	-0.839543	1.78948	4.46636e-22	19.8171	1.52367e-20
Pik3cg	1274.16	-0.708767	1.63441	4.47662e-22	19.8171	1.52367e-20
Pnrc1	951.098	-0.816233	1.7608	4.55414e-22	19.8104	1.54726e-20
Acadm	1098.68	-0.689063	1.61224	4.99803e-22	19.7708	1.69501e-20
Sidt2	1297.05	-0.690247	1.61356	5.16301e-22	19.7575	1.74781e-20
Ccdc32	469.029	-0.696255	1.62029	5.58632e-22	19.7248	1.88433e-20
Bahcc1	146.266	-1.62217	3.07837	5.90706e-22	19.7014	1.98896e-20
Nt5dc2	485.803	-1.69533	3.23851	6.05586e-22	19.6913	2.03542e-20
Kdsr	536.734	-0.888911	1.85178	6.07832e-22	19.6905	2.03933e-20
Camk1	3892.92	-0.956842	1.94106	7.31541e-22	19.6124	2.44132e-20
Snap29	1552.2	-0.700808	1.62542	8.99399e-22	19.5257	2.98037e-20
Nkain1	120.283	-1.34343	2.53755	1.13554e-21	19.4275	3.73655e-20
Dnajb14	1034.26	-1.02949	2.04131	1.22858e-21	19.3948	4.02864e-20
F10	302.234	-2.33017	5.02864	1.2389e-21	19.392	4.05541e-20
Gas6	2298.39	-1.35262	2.55375	1.92736e-21	19.2038	6.25463e-20
Arap3	640.78	-0.824888	1.7714	2.16672e-21	19.1537	7.01927e-20
Acaa1a	2215.5	-1.14918	2.21789	2.27122e-21	19.135	7.32795e-20
Rnf145	938.883	-1.05422	2.07659	2.41458e-21	19.1104	7.7555e-20
Atp13a2	7060.26	-0.840935	1.79121	2.52323e-21	19.092	8.09068e-20
Pik3c3	930.432	-0.69544	1.61938	2.57842e-21	19.0841	8.23956e-20
Plcb4	1559.74	-1.32898	2.51226	2.85375e-21	19.041	9.09882e-20
Ank	3850.07	-0.719449	1.64655	3.38591e-21	18.9709	1.06929e-19
Eif2ak3	925.36	-0.82373	1.76998	3.44486e-21	18.9641	1.08608e-19
Rhno1	742.669	-0.621747	1.53874	3.81135e-21	18.921	1.19962e-19
Xylt1	483.673	-1.57148	2.9721	4.14724e-21	18.8864	1.29882e-19
Nf2	4035.47	-0.923441	1.89663	4.41453e-21	18.86	1.38024e-19
Rin2	907.683	-0.820556	1.76609	4.65972e-21	18.8387	1.44967e-19
Atp6v1a	18483.7	-0.781865	1.71935	4.75118e-21	18.831	1.47569e-19
1700025G04Rik	484.108	-0.800759	1.74202	5.13816e-21	18.7984	1.59063e-19
Ppp1r37	825.297	-0.749604	1.68133	6.92172e-21	18.6726	2.12529e-19
Trem3	122.634	-1.17519	2.25823	7.0488e-21	18.6654	2.16079e-19
Ppm1e	137.198	-1.26004	2.39503	7.51707e-21	18.6382	2.30059e-19
Sgsm3	622.171	-0.59052	1.50579	1.07445e-20	18.4858	3.2671e-19
Rassf2	663.014	-0.760478	1.69405	1.13593e-20	18.4624	3.44848e-19
Bckdha	1218.04	-0.719392	1.64649	1.20584e-20	18.4371	3.6548e-19
Mgat5	940.553	-0.759391	1.69278	1.21368e-20	18.4355	3.6683e-19
Tulp4	2039.59	-0.758806	1.69209	1.63162e-20	18.3114	4.88241e-19
Itpripl1	464.361	-0.799269	1.74022	1.85028e-20	18.2574	5.52793e-19
Slc25a23	513.479	-1.3051	2.47101	1.87296e-20	18.253	5.5842e-19
Ifi27	2516.74	-0.748171	1.67966	1.87505e-20	18.253	5.5842e-19
Pacrg	135.549	-1.13648	2.19844	1.92222e-20	18.2436	5.70663e-19
Layn	833.192	-1.0151	2.02105	2.86706e-20	18.0748	8.41869e-19
Pltp	1668.9	-0.99543	1.99367	3.47861e-20	17.9915	1.01985e-18
Cyp2s1	57.4612	-2.10651	4.30647	3.50423e-20	17.989	1.02576e-18
Zfp710	2196.86	-0.651881	1.57122	3.72135e-20	17.9642	1.08594e-18
Ost4	1353.85	-0.866723	1.82352	3.94172e-20	17.9406	1.14669e-18
Slfn5	1078.19	-1.13774	2.20036	4.09445e-20	17.9247	1.18929e-18
Alox5	473.482	-1.27276	2.41624	4.27103e-20	17.907	1.23866e-18
Kifc3	873.696	-0.818086	1.76307	5.38608e-20	17.8083	1.55486e-18
Ift140	692.485	-0.639602	1.5579	6.77466e-20	17.71	1.94974e-18
Thbd	43.5806	-1.92635	3.80093	7.19808e-20	17.6863	2.059e-18
Mmp9	187.499	-1.75173	3.36762	8.45075e-20	17.6186	2.40635e-18
Inf2	1002.95	-0.85633	1.81043	9.45814e-20	17.571	2.68508e-18
Tns1	57.8824	-1.86823	3.65084	9.48076e-20	17.5707	2.68745e-18
Taf2	665.318	-0.758797	1.69208	9.69299e-20	17.5617	2.74348e-18
Hmgcs1	1270.56	-0.755376	1.68807	1.20535e-19	17.4696	3.39119e-18
P2rx7	657.613	-0.613264	1.52972	1.43552e-19	17.395	4.02673e-18
Snx25	348.041	-0.908335	1.87688	1.56653e-19	17.3584	4.38115e-18
Tmem204	33.1752	-2.4998	5.65606	1.59165e-19	17.3528	4.43823e-18
Srebf2	2539.13	-0.618108	1.53486	1.87125e-19	17.2838	5.20248e-18
Gpr146	416.04	-0.995719	1.99407	2.0121e-19	17.2529	5.5858e-18
Jarid2	573.305	-0.615255	1.53183	2.10419e-19	17.2341	5.83286e-18
Lrrc1	41.7334	-1.8584	3.62606	2.60916e-19	17.142	7.2114e-18
Gda	757.191	-1.65532	3.14994	2.69772e-19	17.1281	7.44522e-18
Card14	48.1281	-2.03647	4.10239	3.09148e-19	17.0702	8.507e-18
Fosl2	863.758	-0.919339	1.89125	3.14691e-19	17.0631	8.64689e-18
Sh3bp5	427.089	-0.776558	1.71304	3.81502e-19	16.9821	1.04218e-17
Fam78a	525.76	-0.928481	1.90327	3.86022e-19	16.9776	1.053e-17
Mvd	1869.22	-0.673248	1.59466	3.90557e-19	16.9731	1.06383e-17
Nudt4	624.289	-0.611403	1.52774	4.44362e-19	16.9177	1.20864e-17
Tra2a	1198.16	-0.871006	1.82894	4.57197e-19	16.906	1.24175e-17
Galk2	1191.07	-0.666686	1.58742	4.60691e-19	16.9033	1.24944e-17
Itpkb	824.531	-0.731948	1.66088	4.95315e-19	16.8731	1.33948e-17
Gpnmb	152880	-1.06312	2.08944	5.02593e-19	16.8674	1.35722e-17
Kifap3	858.085	-0.635599	1.55358	5.14764e-19	16.8576	1.38809e-17
Rxra	648.615	-0.87876	1.83879	5.18078e-19	16.8554	1.39503e-17
Cd33	2389.32	-1.03822	2.05369	5.72562e-19	16.8132	1.53734e-17
Fam109a	323.921	-0.889442	1.85246	6.30454e-19	16.7726	1.68797e-17
Fam134a	2839.21	-0.626439	1.54375	6.62989e-19	16.752	1.77004e-17
Hist2h2be	157.055	-0.993802	1.99143	7.32021e-19	16.7115	1.94332e-17
Nfatc1	940.867	-0.735108	1.66452	8.1485e-19	16.6661	2.15712e-17
Evi5	1353.07	-0.825007	1.77154	9.48763e-19	16.6013	2.50457e-17
Abca1	592.538	-1.46361	2.75797	1.2534e-18	16.4858	3.26752e-17
Atp5g3	2759.03	-0.636227	1.55426	1.28752e-18	16.4747	3.35184e-17
Mpp1	3140.58	-0.715161	1.64167	1.42649e-18	16.4314	3.70336e-17
Gpt	140.972	-1.07933	2.11306	1.71262e-18	16.3562	4.40367e-17
Mxd4	715.503	-1.01587	2.02212	1.71984e-18	16.355	4.41621e-17
Nfe2l2	3820.62	-0.599491	1.51518	1.92623e-18	16.3075	4.92601e-17
Rras2	428.685	-0.620098	1.53698	2.11657e-18	16.2678	5.39812e-17
Tmem38b	1957.75	-0.697305	1.62147	2.27326e-18	16.2373	5.78989e-17
Arl8b	9824	-0.610697	1.527	2.55663e-18	16.1881	6.48529e-17
Ptgs1	56.7341	-2.24941	4.75488	2.75266e-18	16.1577	6.95444e-17
Atg2a	982.198	-0.763428	1.69752	2.98474e-18	16.1237	7.52058e-17
Kcnk6	1281.92	-0.934543	1.91129	3.39651e-18	16.0682	8.54666e-17
Plxna2	1552.75	-0.754383	1.68691	3.47719e-18	16.0586	8.73801e-17
Prkag2	396.091	-0.688547	1.61166	3.80486e-18	16.0212	9.52328e-17
Smarca2	965.138	-0.615842	1.53245	4.10963e-18	15.9889	1.02588e-16
Pex10	821.237	-0.770442	1.70579	5.58258e-18	15.8605	1.37894e-16
Cmtm4	1229.49	-0.654692	1.57428	5.65524e-18	15.8562	1.39261e-16
Slc9b2	23.6051	-3.0327	8.18337	6.18492e-18	15.8199	1.51382e-16
Mfsd12	7124.96	-0.648014	1.56701	6.25315e-18	15.8157	1.52853e-16
Acat2	246.273	-1.08281	2.11815	7.57935e-18	15.7328	1.85031e-16
Ago4	346.223	-0.874281	1.83309	7.92757e-18	15.7144	1.93031e-16
Orc5	570.666	-0.63196	1.54967	7.96457e-18	15.713	1.93663e-16
Tmem64	511.684	-0.788403	1.72716	8.80944e-18	15.6708	2.13399e-16
Tmem170b	489.843	-0.769627	1.70483	9.27599e-18	15.6495	2.24124e-16
Cpped1	798.754	-0.613644	1.53012	9.60215e-18	15.6351	2.31707e-16
Pink1	750.896	-0.735989	1.66554	1.01405e-17	15.6125	2.44073e-16
Ankrd34a	73.5735	-1.32915	2.51254	1.05381e-17	15.5969	2.52995e-16
Pnpla7	2851.98	-0.591878	1.50721	1.07866e-17	15.5879	2.58301e-16
Cpd	2936.14	-0.726869	1.65504	1.15077e-17	15.5609	2.74871e-16
Mum1	486.053	-0.702664	1.62751	1.37634e-17	15.4848	3.27503e-16
Arg2	23.5734	-2.6995	6.49577	2.14197e-17	15.2949	5.07121e-16
Hyal1	972.09	-0.801424	1.74282	2.20216e-17	15.2834	5.20718e-16
1810011H11Rik	452.146	-0.818012	1.76298	2.21516e-17	15.2814	5.23135e-16
Coro1c	6790.5	-0.793651	1.73346	2.30568e-17	15.2651	5.43147e-16
Phtf1	592.799	-0.72718	1.6554	3.00413e-17	15.1534	7.02407e-16
Rasgrp3	2334.17	-1.71671	3.28685	3.70098e-17	15.0671	8.56826e-16
Tnk2	482.798	-0.798039	1.73874	4.69875e-17	14.965	1.08382e-15
Trem2	6382.08	-1.37963	2.60202	5.10844e-17	14.9309	1.17257e-15
Cpt1a	1352.46	-0.803282	1.74507	5.15218e-17	14.9277	1.18117e-15
Zfp629	363.979	-0.704767	1.62988	5.45947e-17	14.9046	1.24555e-15
Ano6	3191.51	-0.649924	1.56909	5.45757e-17	14.9046	1.24555e-15
Kank2	142.573	-0.897157	1.86239	6.07078e-17	14.8596	1.38167e-15
Tnrc6b	1139.87	-0.839821	1.78983	6.18599e-17	14.852	1.40619e-15
Spred1	2719.47	-0.815341	1.75971	6.35623e-17	14.8411	1.44165e-15
Plscr4	25.92	-2.06803	4.19313	6.79972e-17	14.813	1.53827e-15
mt-Nd5	22728.5	-1.08754	2.12511	7.20326e-17	14.7885	1.62761e-15
Tmem87b	787.762	-0.853331	1.80667	7.25106e-17	14.7861	1.63644e-15
Myo5a	7933.95	-0.67586	1.59755	8.15728e-17	14.7365	1.83436e-15
Gltp	2157.64	-0.623929	1.54107	9.75066e-17	14.6616	2.17966e-15
Lyst	3921.27	-0.918302	1.88989	1.06599e-16	14.6244	2.37446e-15
Adssl1	1270.78	-1.05106	2.07205	1.12916e-16	14.602	2.50036e-15
Parvb	1513.8	-0.78179	1.71926	1.33019e-16	14.5339	2.92487e-15
Apaf1	1007.42	-0.741986	1.67248	1.36697e-16	14.5231	2.99873e-15
Ccny	4665.67	-0.623138	1.54022	1.46889e-16	14.4928	3.21482e-15
Purb	2372.08	-0.616755	1.53342	1.47365e-16	14.4919	3.22149e-15
Nsdhl	554.709	-0.648207	1.56722	1.50169e-16	14.4843	3.27899e-15
Rassf3	783.756	-0.598979	1.51464	2.02895e-16	14.3601	4.36445e-15
Mocs1	449.528	-0.733664	1.66286	2.08147e-16	14.35	4.46721e-15
Lpcat2	608.929	-1.00441	2.00613	2.13949e-16	14.3385	4.58651e-15
Cd24a	62.1302	-1.73031	3.31799	2.22358e-16	14.3228	4.75593e-15
Golm1	972.14	-0.690066	1.61336	2.36108e-16	14.2977	5.03858e-15
Sgk3	994.617	-0.773421	1.70932	2.66547e-16	14.246	5.67529e-15
Myom3	13.2539	-2.61054	6.10733	2.686e-16	14.2432	5.71254e-15
Abhd4	822.095	-0.657506	1.57735	2.83293e-16	14.2215	6.00467e-15
B4galt6	499.179	-0.820685	1.76624	3.12324e-16	14.1811	6.59031e-15
Aldh3b1	2615.71	-0.650916	1.57017	3.32668e-16	14.1566	6.97269e-15
Mcm6	1786.13	-1.29243	2.44941	4.07488e-16	14.0709	8.49363e-15
Nadk2	387.88	-0.753615	1.68601	4.87631e-16	13.9939	1.01417e-14
Tmem50b	1391.91	-0.649275	1.56838	5.23853e-16	13.9633	1.0883e-14
Rgl2	1803.88	-0.726523	1.65465	5.37365e-16	13.9527	1.11514e-14
Tfb2m	264.563	-0.710195	1.63603	5.84116e-16	13.9169	1.21082e-14
Socs5	310.435	-0.767836	1.70271	9.04037e-16	13.7301	1.86168e-14
Acat1	2133.08	-0.661308	1.58152	9.21174e-16	13.7224	1.8949e-14
Slc6a13	802.948	-0.717187	1.64397	1.1281e-15	13.6372	2.30545e-14
Tspan14	941.258	-0.645334	1.5641	1.13543e-15	13.6349	2.31791e-14
Mgst3	894.668	-0.911286	1.88072	1.74044e-15	13.4546	3.5111e-14
Ndst1	210.989	-1.27368	2.41778	1.81286e-15	13.4378	3.64937e-14
Lhpp	682.662	-0.780979	1.7183	1.99193e-15	13.3987	3.99276e-14
Celf3	205.281	-0.99497	1.99304	2.06918e-15	13.3831	4.1388e-14
Fam53b	1103.24	-0.61841	1.53518	2.51152e-15	13.2994	5.01824e-14
Fabp5	4791.92	-1.09684	2.13886	2.54119e-15	13.2948	5.07213e-14
Lxn	370.396	-0.804916	1.74704	2.65711e-15	13.2768	5.2867e-14
Mnt	991.857	-0.797272	1.73781	2.66015e-15	13.2768	5.28715e-14
Gchfr	205.529	-1.29134	2.44755	2.7762e-15	13.2587	5.51198e-14
Tnfaip8	403.85	-0.743082	1.67375	3.04381e-15	13.2206	6.01792e-14
2700081O15Rik	76.744	-1.32684	2.50852	3.17978e-15	13.2029	6.26699e-14
Tbc1d2	1903.13	-0.863526	1.81948	3.18732e-15	13.2028	6.26872e-14
Snx7	1260.58	-0.934473	1.91119	3.33832e-15	13.1845	6.53839e-14
Fam20c	2237.72	-1.36442	2.57474	3.64861e-15	13.1482	7.10912e-14
Vps13c	8208	-0.793666	1.73347	4.30831e-15	13.0782	8.35128e-14
Usp21	573.948	-0.600864	1.51662	4.74361e-15	13.0378	9.16675e-14
Ralgds	3044.14	-0.977083	1.96848	5.07468e-15	13.0098	9.77642e-14
Supt4a	720.238	-0.71818	1.64511	5.65045e-15	12.9654	1.08302e-13
Trappc1	716.282	-0.953113	1.93605	5.67714e-15	12.9638	1.08703e-13
Mycn	7786.19	-0.7221	1.64958	6.69524e-15	12.897	1.26778e-13
Trip6	738.042	-0.821076	1.76672	8.05954e-15	12.8199	1.51394e-13
Rarg	369.146	-0.913595	1.88373	8.32659e-15	12.807	1.55943e-13
Ttyh3	947.202	-0.897241	1.8625	8.49761e-15	12.7991	1.5883e-13
Klhl9	1184.15	-0.704538	1.62962	9.38045e-15	12.7579	1.74638e-13
Slmap	1281.95	-0.777729	1.71443	9.60408e-15	12.7481	1.78625e-13
Psmd10	843.476	-0.763014	1.69703	1.06623e-14	12.7044	1.97526e-13
Tax1bp3	171.633	-0.91684	1.88798	1.13381e-14	12.679	2.09426e-13
Ptpro	710.797	-0.774333	1.7104	1.14146e-14	12.6765	2.10633e-13
Insig1	1272.8	-0.718272	1.64521	1.3787e-14	12.5972	2.52798e-13
Tspan7	37.4324	-1.67134	3.1851	1.39158e-14	12.5942	2.54541e-13
Ddx6	2904.62	-0.787177	1.72569	1.52966e-14	12.5544	2.78985e-13
Fbxo8	552.825	-0.769616	1.70482	1.62231e-14	12.5297	2.9531e-13
Fam46a	243.724	-0.907727	1.87609	1.76634e-14	12.4953	3.19673e-13
Tmem158	90.1454	-1.37465	2.59306	1.79064e-14	12.4898	3.2376e-13
Tmem65	446.204	-0.75241	1.6846	2.11423e-14	12.4191	3.81002e-13
Gprasp1	447.278	-0.708368	1.63395	2.19441e-14	12.4048	3.93738e-13
Npy	338.637	-1.27529	2.42048	2.23692e-14	12.3973	4.00602e-13
Slc36a4	1683.84	-0.767486	1.7023	2.33389e-14	12.3797	4.17175e-13
Exoc3l2	27.4248	-2.14494	4.42274	2.57537e-14	12.3394	4.57731e-13
Ephx1	340.536	-1.32161	2.49945	2.88081e-14	12.2919	5.10571e-13
2510009E07Rik	1201.26	-0.674492	1.59604	3.29209e-14	12.2368	5.79642e-13
Fam102a	3302.05	-0.77999	1.71712	3.54977e-14	12.2049	6.23844e-13
Dock4	558.514	-0.853005	1.80626	3.98302e-14	12.1565	6.97381e-13
Gnptab	2437.65	-0.718602	1.64559	4.167e-14	12.1381	7.27563e-13
Ccng2	144.495	-1.72892	3.3148	4.25928e-14	12.1294	7.42298e-13
Tsc22d1	474.933	-0.669199	1.59019	4.56921e-14	12.1001	7.94106e-13
Frat1	20.5677	-1.93562	3.82544	4.63725e-14	12.0945	8.04445e-13
Srpk2	1094.66	-0.590328	1.50559	4.71026e-14	12.0881	8.16358e-13
Asb10	23.0009	-2.48433	5.59573	5.52008e-14	12.0224	9.49716e-13
Nectin1	465.296	-1.03495	2.04905	5.93466e-14	11.9914	1.02011e-12
Sbk1	118.936	-1.02813	2.03938	6.83528e-14	11.9332	1.1664e-12
Lpgat1	1989.39	-0.766639	1.7013	7.85068e-14	11.8757	1.33122e-12
Pgghg	298.858	-0.631442	1.54911	1.04558e-13	11.7556	1.75537e-12
Rnasel	628.145	-0.733454	1.66261	1.17167e-13	11.71	1.94988e-12
Kmt2e	1112.02	-0.721534	1.64893	1.17417e-13	11.7095	1.95231e-12
Prex1	1325.22	-0.841343	1.79172	1.19252e-13	11.7031	1.98107e-12
Cited2	3283.95	-0.585218	1.50027	1.25076e-13	11.6828	2.076e-12
Eepd1	828.085	-0.861473	1.81689	1.29717e-13	11.6677	2.14924e-12
Tcp11l2	292.023	-0.86662	1.82339	1.32694e-13	11.6586	2.19469e-12
Pirb	678.042	-0.859283	1.81414	1.3776e-13	11.6431	2.2745e-12
Cbr2	16.0137	-3.22777	9.36819	1.38521e-13	11.6411	2.28505e-12
Elovl6	380.582	-0.876007	1.83529	1.45229e-13	11.6217	2.38942e-12
Cox7a1	33.9845	-1.78151	3.43785	1.4914e-13	11.6105	2.45163e-12
Ttc39a	213.647	-1.03649	2.05123	1.52194e-13	11.6021	2.49965e-12
Stard4	480.213	-0.706871	1.63226	1.57011e-13	11.5893	2.57427e-12
Trim65	126.199	-0.891025	1.85449	1.60082e-13	11.5813	2.62233e-12
Sash1	1422.98	-0.637413	1.55554	1.67545e-13	11.5623	2.73982e-12
Gls	2534.51	-0.761331	1.69505	1.70571e-13	11.5549	2.78688e-12
Wrb	382.533	-0.662573	1.5829	1.81137e-13	11.5299	2.95183e-12
Neurl2	429.581	-0.876943	1.83648	1.90134e-13	11.51	3.09042e-12
Olfm1	4452.76	-0.594542	1.50999	2.0406e-13	11.4804	3.3082e-12
Gamt	148.415	-1.20629	2.30743	2.10159e-13	11.4683	3.40207e-12
Ankrd10	504.325	-0.639642	1.55794	2.10212e-13	11.4683	3.40207e-12
Igsf6	1828.57	-1.30007	2.46242	2.21337e-13	11.4466	3.57597e-12
Tdrd9	14.3214	-2.21079	4.62927	2.2628e-13	11.4381	3.64644e-12
Cd80	136.667	-1.07081	2.10062	2.33294e-13	11.4252	3.75626e-12
Nnt	845.08	-0.637209	1.55532	2.55708e-13	11.3867	4.10507e-12
Wwp1	1335.2	-0.714088	1.64045	2.58717e-13	11.3822	4.14785e-12
Sfxn3	699.021	-0.625564	1.54281	2.88673e-13	11.3364	4.60848e-12
Ap3s1	528.379	-0.817648	1.76253	3.10538e-13	11.3066	4.9366e-12
Hnrnpll	1035.67	-0.653842	1.57335	3.11442e-13	11.3057	4.9468e-12
Rnpepl1	1122.31	-0.687326	1.6103	3.29781e-13	11.2816	5.22927e-12
Wdr7	2794.7	-0.594939	1.51041	3.5828e-13	11.2467	5.66685e-12
Stac2	639.635	-0.946456	1.92713	3.59389e-13	11.2464	5.6701e-12
Cxcr3	52.4478	-1.48072	2.79089	3.84703e-13	11.2194	6.03407e-12
Fads2	955.542	-0.639205	1.55747	3.93158e-13	11.2107	6.15643e-12
Zc3h12d	40.3397	-1.69417	3.23591	4.7382e-13	11.1354	7.32203e-12
Zfp658	119.28	-0.903496	1.87059	4.91295e-13	11.1207	7.57343e-12
Ammecr1	331.088	-0.842736	1.79345	5.48337e-13	11.0755	8.40455e-12
Abcd1	1311.56	-0.721993	1.64946	5.61497e-13	11.0659	8.59228e-12
Fam118b	491.912	-0.595755	1.51126	5.91105e-13	11.0446	9.02334e-12
Tsku	89.3862	-1.18501	2.27364	5.97509e-13	11.041	9.09896e-12
Mib1	2797.27	-0.72863	1.65706	6.32095e-13	11.0176	9.60234e-12
Cd101	16.2912	-2.23218	4.69843	6.47036e-13	11.0082	9.81346e-12
Ak8	15.2528	-2.09028	4.25831	7.62311e-13	10.9398	1.14878e-11
BC068281	129.474	-0.802116	1.74366	9.06398e-13	10.8663	1.36046e-11
Atf5	2927.14	-0.588476	1.50366	9.10891e-13	10.8645	1.36612e-11
Msh6	980.806	-0.695722	1.61969	9.75351e-13	10.8365	1.45699e-11
Dad1	2046.63	-0.671331	1.59254	1.10597e-12	10.7864	1.63524e-11
Tctex1d2	543.673	-0.637335	1.55545	1.11573e-12	10.7829	1.64838e-11
Tmem141	666.506	-0.622737	1.53979	1.12e-12	10.7816	1.65338e-11
Adarb1	101.912	-0.868512	1.82578	1.13334e-12	10.7772	1.67046e-11
Msh2	478.553	-0.779667	1.71673	1.21411e-12	10.7493	1.78113e-11
Tmem191c	71.7531	-1.26147	2.39739	1.31167e-12	10.7174	1.91679e-11
Wdr6	614.382	-0.675814	1.5975	1.37677e-12	10.6985	2.00198e-11
E330009J07Rik	847.966	-0.663025	1.5834	1.47885e-12	10.669	2.1428e-11
Anpep	10712.5	-0.860898	1.81617	1.7411e-12	10.6018	2.5016e-11
Zfhx4	1298.52	-1.22503	2.3376	1.8249e-12	10.583	2.61204e-11
Chst3	76.0503	-1.72953	3.3162	1.90873e-12	10.5645	2.72581e-11
Mob3b	40.0749	-1.37201	2.5883	2.2309e-12	10.4997	3.16429e-11
Adam17	4061.59	-0.996121	1.99463	2.26484e-12	10.4941	3.20518e-11
Gatsl2	401.375	-0.641983	1.56047	3.22347e-12	10.3454	4.5143e-11
Slc38a2	9237.1	-0.649528	1.56866	3.51427e-12	10.3085	4.91424e-11
Vgll4	326.06	-0.714846	1.64131	3.63251e-12	10.2955	5.06452e-11
Snx29	541.501	-0.781789	1.71926	3.87053e-12	10.2695	5.37647e-11
Bcl7a	264.317	-0.662245	1.58254	4.12731e-12	10.2429	5.71628e-11
Atg9b	352.264	-0.791537	1.73092	4.23879e-12	10.2323	5.85774e-11
Vegfb	977.909	-0.75566	1.6884	4.36301e-12	10.2204	6.02058e-11
Rps6ka2	1114.97	-0.901315	1.86777	4.71119e-12	10.1877	6.49151e-11
Asb13	198.519	-0.748031	1.6795	4.86611e-12	10.1742	6.69517e-11
Plec	9048.84	-0.608538	1.52471	5.14477e-12	10.151	7.06308e-11
Dusp22	353.541	-0.641404	1.55985	5.21282e-12	10.1456	7.15129e-11
Ppargc1b	278.704	-0.992257	1.98929	5.62188e-12	10.1144	7.68446e-11
Fndc10	105.712	-1.31855	2.49414	6.06175e-12	10.0842	8.23785e-11
Abhd14a	133.323	-1.01635	2.02279	6.51533e-12	10.0544	8.82241e-11
Lyz1	21458.8	-1.0399	2.05609	8.63243e-12	9.93996	1.14827e-10
Rmnd1	716.905	-0.646964	1.56587	8.79225e-12	9.9326	1.16787e-10
Gm15448	38.68	-1.26893	2.40982	1.00687e-11	9.87587	1.33085e-10
Ltc4s	149.938	-1.3454	2.54101	1.07748e-11	9.84765	1.4202e-10
Vcl	662	-0.776263	1.71269	1.21789e-11	9.79688	1.59632e-10
Plekhg5	78.1041	-1.13206	2.19171	1.35447e-11	9.75132	1.77287e-10
Plpp3	168.486	-1.25845	2.39238	1.36845e-11	9.74747	1.78868e-10
Tm4sf19	1170.7	-0.901059	1.86744	1.45704e-11	9.72233	1.89526e-10
Dbi	1513.79	-0.741775	1.67223	1.6202e-11	9.67684	2.10458e-10
Rarb	71.9168	-1.37099	2.58648	1.69405e-11	9.65897	2.19294e-10
Zfp326	285.41	-0.770059	1.70534	1.75264e-11	9.6454	2.26256e-10
Fam167b	1755.25	-0.762747	1.69672	1.86241e-11	9.61961	2.40098e-10
Cnot6l	956.326	-0.766514	1.70115	1.87767e-11	9.61666	2.41734e-10
Sgsh	1126.14	-0.623296	1.54039	2.20793e-11	9.54926	2.82321e-10
Arfgef3	3103.18	-0.908845	1.87754	2.21421e-11	9.54832	2.82932e-10
Rhoq	1285.21	-0.754179	1.68667	2.44939e-11	9.50595	3.11924e-10
Slc43a2	2708.76	-0.944471	1.92448	2.45401e-11	9.50543	3.12301e-10
Cracr2b	63.1244	-1.13652	2.1985	2.87705e-11	9.43957	3.63435e-10
Rab3il1	1923.31	-0.864345	1.82051	3.01316e-11	9.42078	3.79506e-10
Gstm1	1446.06	-0.847265	1.79909	3.27948e-11	9.38591	4.11234e-10
Eif4ebp2	490.778	-0.891203	1.85472	3.78497e-11	9.3251	4.73046e-10
Peg13	180.684	-0.609096	1.5253	4.3841e-11	9.26387	5.44671e-10
Plekhh2	110.348	-1.11581	2.16716	4.52771e-11	9.25044	5.6177e-10
Prss46	154.534	-1.20435	2.30433	4.61937e-11	9.24259	5.72012e-10
Col4a1	100.34	-1.67933	3.20278	4.80051e-11	9.22703	5.92882e-10
Mcm4	1331.58	-0.784996	1.72309	5.37552e-11	9.17961	6.61295e-10
Gins3	453.628	-0.792527	1.73211	5.5895e-11	9.16407	6.85378e-10
Brwd3	347.258	-0.722325	1.64984	6.15672e-11	9.12519	7.49559e-10
Frat2	15.2841	-1.93153	3.81459	6.26013e-11	9.11824	7.61656e-10
Idi1	92.0575	-0.979061	1.97118	6.89132e-11	9.07848	8.34674e-10
Hist1h2bc	791.463	-1.17544	2.25863	7.5078e-11	9.04295	9.05845e-10
Stard9	1405.32	-0.622688	1.53974	7.67016e-11	9.03504	9.22477e-10
Gpr132	266.393	-0.65098	1.57023	7.78895e-11	9.02892	9.35569e-10
Ttc33	582.104	-0.675465	1.59711	9.25016e-11	8.95647	1.10544e-09
Ggcx	435.07	-0.738728	1.6687	9.29467e-11	8.95466	1.11005e-09
Apbb1ip	1763.74	-0.653105	1.57255	1.01663e-10	8.91792	1.20802e-09
Tubd1	227.396	-0.72349	1.65117	1.04867e-10	8.905	1.24452e-09
Tgfbr1	910.687	-0.740659	1.67094	1.0575e-10	8.90191	1.25341e-09
Sh2d3c	359.945	-0.867356	1.82432	1.08429e-10	8.89186	1.28275e-09
Fabp3	104.751	-1.12232	2.17697	1.13298e-10	8.8736	1.33783e-09
Ranbp3l	147.251	-1.5014	2.83118	1.21397e-10	8.84443	1.43077e-09
Cd28	311.638	-1.16032	2.23507	1.21992e-10	8.84258	1.43688e-09
Runx2	74.481	-1.28891	2.44343	1.27985e-10	8.82284	1.5037e-09
Saa3	200.156	-1.01049	2.01459	1.47415e-10	8.76497	1.71804e-09
Tirap	332.864	-0.836826	1.78612	1.51497e-10	8.75391	1.76234e-09
Klhl30	8.19883	-2.58514	6.00075	1.56081e-10	8.74177	1.81231e-09
Hipk2	1091.59	-0.82693	1.77391	1.6428e-10	8.72087	1.90164e-09
Foxk1	746.209	-0.747798	1.67923	1.65916e-10	8.71683	1.9194e-09
Man1a	441.738	-0.695039	1.61893	1.66832e-10	8.71471	1.92882e-09
Il1rl1	201.689	-0.812331	1.75605	1.76662e-10	8.69038	2.03996e-09
Fktn	823.618	-0.587811	1.50296	1.91367e-10	8.65725	2.20165e-09
Calml4	23.3068	-1.50998	2.84806	1.96076e-10	8.64696	2.25446e-09
Serpinf1	71.3007	-1.92095	3.78671	2.02634e-10	8.63373	2.32418e-09
Neurl1b	332.634	-0.810425	1.75373	2.17715e-10	8.60361	2.49108e-09
Spef1	41.544	-1.21675	2.32422	2.25279e-10	8.58957	2.57294e-09
Lpar5	161.575	-1.0449	2.06322	2.33519e-10	8.5745	2.66381e-09
Src	815.033	-0.594952	1.51042	2.59347e-10	8.53104	2.94417e-09
Lmln	86.5647	-0.859892	1.8149	2.85994e-10	8.49013	3.23496e-09
Tmem184c	786.402	-0.700903	1.62552	2.91347e-10	8.4826	3.29156e-09
Lrp4	207.3	-0.731473	1.66033	3.09042e-10	8.45877	3.47724e-09
Sdhaf4	150.345	-0.713858	1.64018	3.09075e-10	8.45877	3.47724e-09
Pcmtd2	340.643	-0.651426	1.57072	3.12609e-10	8.45461	3.51069e-09
B3glct	314.834	-0.616092	1.53272	3.24118e-10	8.43942	3.6356e-09
Mcm7	1338.17	-0.901018	1.86738	3.67905e-10	8.38723	4.09989e-09
Ccne2	223.848	-1.31988	2.49646	3.90319e-10	8.36334	4.33171e-09
Cdc42ep4	606.347	-0.601038	1.51681	3.91416e-10	8.36267	4.33845e-09
Epm2a	149.272	-1.04045	2.05686	3.98508e-10	8.35586	4.407e-09
Fmn1	1100.46	-0.644156	1.56282	4.35785e-10	8.31804	4.80794e-09
Pitpnc1	94.1103	-0.899745	1.86574	4.42381e-10	8.31228	4.87215e-09
Jmy	506.369	-0.878587	1.83857	4.4546e-10	8.30952	4.90318e-09
Nxf7	314.546	-0.902616	1.86945	4.60133e-10	8.2957	5.06173e-09
Sema4d	3853.1	-0.681114	1.60338	5.43207e-10	8.22691	5.93053e-09
Ash1l	1965.18	-0.67292	1.5943	5.47072e-10	8.22483	5.9589e-09
Zbtb42	224.315	-0.658029	1.57793	5.88747e-10	8.19445	6.39066e-09
F7	14.8795	-2.02227	4.06223	6.2322e-10	8.17074	6.74928e-09
Cdca7	833.182	-0.651754	1.57108	6.27193e-10	8.16823	6.7884e-09
Prkar2a	1044.13	-0.640038	1.55837	6.28622e-10	8.16749	6.79996e-09
Paqr7	437.4	-0.661749	1.582	6.47243e-10	8.1555	6.99042e-09
Sgsm1	2232.49	-0.620645	1.53756	7.67734e-10	8.08564	8.21039e-09
Kctd2	271.918	-0.647946	1.56694	7.86706e-10	8.07528	8.40851e-09
Klhl24	1044.23	-0.868675	1.82599	9.19063e-10	8.00947	9.78428e-09
Selenbp1	175.87	-1.86549	3.64391	9.32106e-10	8.00384	9.91192e-09
Mrpl18	810.266	-0.632897	1.55068	9.40736e-10	8.00033	9.99241e-09
Stag2	2453.28	-0.586454	1.50155	9.6973e-10	7.98739	1.02946e-08
Vav3	1330.9	-0.659384	1.57941	1.0129e-09	7.9697	1.07226e-08
Fry	292.855	-0.946925	1.92776	1.01917e-09	7.96727	1.07829e-08
Csf2rb2	626.964	-0.738369	1.66829	1.02666e-09	7.96482	1.08439e-08
Cass4	278.749	-0.618698	1.53549	1.06805e-09	7.94838	1.12621e-08
Tbc1d15	1368.26	-0.669942	1.59101	1.07851e-09	7.94463	1.13597e-08
Cytip	46.0945	-1.30085	2.46373	1.10966e-09	7.93397	1.16422e-08
Kmt5c	328.485	-0.653823	1.57333	1.21025e-09	7.89797	1.26481e-08
Cnot6	1143.22	-0.639363	1.55764	1.21347e-09	7.8973	1.26678e-08
Prss50	44.6968	-1.32094	2.49828	1.26153e-09	7.88139	1.31403e-08
Siglec15	17.5686	-1.7122	3.27659	1.26858e-09	7.87922	1.32064e-08
Ppm1k	185.935	-0.659831	1.5799	1.2776e-09	7.87638	1.3293e-08
Lrrc39	20.3989	-1.72006	3.2945	1.42612e-09	7.83125	1.47485e-08
Irf4	269.024	-1.08666	2.12382	1.44628e-09	7.82563	1.49407e-08
Rhbdf1	102.786	-0.870843	1.82873	1.49681e-09	7.81143	1.54373e-08
Klhl42	373.527	-0.633846	1.5517	1.54465e-09	7.798	1.59219e-08
Mcemp1	118.504	-1.03728	2.05235	1.74749e-09	7.7475	1.78854e-08
Rgs18	57.1393	-1.21868	2.32734	2.05527e-09	7.68128	2.08316e-08
Slc35d1	323.931	-0.60006	1.51578	2.07759e-09	7.67705	2.10352e-08
Pet100	427.632	-0.82984	1.77749	2.0839e-09	7.6762	2.10764e-08
Fbxo32	38.1869	-1.21758	2.32556	2.0865e-09	7.6759	2.10914e-08
Atm	1277.38	-0.694024	1.61779	2.20255e-09	7.65355	2.22048e-08
Fam126b	416.566	-0.845128	1.79642	2.28697e-09	7.63768	2.30313e-08
Tyrobp	13298.8	-0.659709	1.57976	2.35159e-09	7.62628	2.3644e-08
Rrm2	940.906	-0.870558	1.82837	2.44543e-09	7.61044	2.45221e-08
Atp5j2	1234.01	-0.612144	1.52853	2.65369e-09	7.57587	2.65538e-08
Gm14548	34.5073	-1.25999	2.39494	2.75985e-09	7.55976	2.75575e-08
Nrm	231.019	-0.828249	1.77553	2.98482e-09	7.52711	2.97093e-08
Zrsr1	140.29	-0.648251	1.56727	3.05272e-09	7.51826	3.0321e-08
Pik3r1	1040.99	-0.625288	1.54252	3.2317e-09	7.49557	3.1947e-08
Soga1	376.014	-0.657033	1.57684	3.41952e-09	7.47219	3.37138e-08
Ldlr	1939.66	-0.830564	1.77838	3.714e-09	7.43789	3.64849e-08
Ndufa4	1755.82	-0.60108	1.51685	3.85326e-09	7.42281	3.7774e-08
Dpp10	38.2407	-1.15628	2.22882	4.00039e-09	7.40789	3.90942e-08
Zfp667	47.1298	-1.09109	2.13035	4.02203e-09	7.40577	3.92852e-08
Camk2a	19.5483	-1.6822	3.20917	4.15361e-09	7.39269	4.04864e-08
Tmem150a	57.476	-0.92639	1.90051	4.51881e-09	7.35856	4.37966e-08
Polm	148.955	-0.679607	1.6017	5.43186e-09	7.28175	5.22691e-08
Selenbp2	13.8282	-2.00342	4.00949	5.46096e-09	7.27966	5.25224e-08
Dync2h1	807.78	-0.716107	1.64274	5.54209e-09	7.27369	5.32482e-08
Nav2	1306.7	-0.773413	1.70931	6.27461e-09	7.22265	5.98888e-08
Adrb2	119.432	-0.810244	1.75351	6.37622e-09	7.21634	6.07662e-08
Crip1	1032.25	-1.00887	2.01234	6.40383e-09	7.21534	6.09059e-08
Slc5a6	239.615	-0.621897	1.5389	6.41542e-09	7.21499	6.09545e-08
Anxa1	5553.58	-0.676135	1.59785	6.84029e-09	7.18977	6.46e-08
Col18a1	232.27	-0.689849	1.61312	7.07083e-09	7.17668	6.65769e-08
Slc29a3	530.181	-0.643022	1.5616	7.43204e-09	7.15591	6.98382e-08
N4bp3	30.2436	-1.45042	2.73288	7.64836e-09	7.1441	7.17634e-08
Ubald1	809.276	-0.70614	1.63143	7.74954e-09	7.13882	7.26404e-08
Dnm1	146.238	-1.16777	2.24665	7.97081e-09	7.12724	7.4603e-08
Foxo4	277.458	-0.706461	1.6318	8.13569e-09	7.119	7.60327e-08
Fkbp1b	206.708	-0.645233	1.56399	8.6724e-09	7.09212	8.0888e-08
Mturn	20.9308	-1.52833	2.88451	8.85004e-09	7.08396	8.24223e-08
Tbc1d32	316.025	-0.643737	1.56237	9.37519e-09	7.05956	8.71837e-08
Ccdc85c	49.6387	-1.04163	2.05855	9.67672e-09	7.04625	8.9899e-08
Tha1	125.537	-0.739977	1.67015	1.00022e-08	7.03295	9.26937e-08
Polr3g	197.17	-0.672679	1.59403	1.04404e-08	7.01539	9.65173e-08
Coq8a	48.2175	-1.48266	2.79463	1.0608e-08	7.0089	9.79705e-08
Dlg3	55.1084	-1.24763	2.37451	1.10274e-08	6.99287	1.01656e-07
Slpi	42.6011	-1.516	2.85997	1.13241e-08	6.98224	1.04175e-07
Slc44a2	1582.67	-0.612974	1.52941	1.15895e-08	6.97281	1.06461e-07
Slc12a5	47.1692	-1.127	2.18405	1.27981e-08	6.93269	1.16765e-07
Arhgap24	43.6536	-1.61522	3.06359	1.28695e-08	6.93069	1.17303e-07
Rnpep	1944.41	-0.662292	1.58259	1.42974e-08	6.88709	1.2969e-07
Tfap4	292.157	-0.6423	1.56082	1.46208e-08	6.87843	1.32304e-07
S100a1	4583.55	-0.644051	1.56271	1.67002e-08	6.82607	1.49255e-07
Ifitm2	1656.73	-0.644334	1.56302	1.88359e-08	6.77545	1.67706e-07
St8sia4	1572.8	-0.762132	1.696	1.89311e-08	6.77367	1.68394e-07
Cd109	1560.63	-0.639028	1.55728	1.90493e-08	6.77118	1.69365e-07
Mbd6	862.201	-0.588347	1.50352	1.97138e-08	6.75772	1.74696e-07
Slc7a4	83.2842	-0.83939	1.78929	1.97385e-08	6.75738	1.74832e-07
Zfp704	18.6639	-1.46578	2.76214	2.07723e-08	6.73602	1.83644e-07
Nptxr	102.796	-0.821875	1.7677	2.1788e-08	6.71631	1.92172e-07
Acaa1b	126.947	-0.999148	1.99882	2.41532e-08	6.6752	2.1125e-07
Srgap3	208.629	-0.65203	1.57138	2.41428e-08	6.6752	2.1125e-07
Tst	92.2846	-1.38274	2.60763	2.59612e-08	6.64506	2.26432e-07
Tbc1d4	394.059	-0.694267	1.61806	2.60038e-08	6.64455	2.26699e-07
Col15a1	37.9749	-1.12603	2.18257	2.71549e-08	6.62634	2.36406e-07
Fancm	251.448	-0.740161	1.67036	2.72097e-08	6.62567	2.36773e-07
Uhrf1	1276.97	-0.802982	1.7447	2.90571e-08	6.59974	2.51339e-07
Prpf4b	1438.44	-0.595376	1.51087	2.99858e-08	6.58707	2.58777e-07
Tlr7	3787.72	-0.592978	1.50836	3.12338e-08	6.57036	2.68931e-07
Hvcn1	254.088	-0.688726	1.61186	3.15372e-08	6.56676	2.71171e-07
Fnip2	18352.4	-0.652392	1.57177	3.17927e-08	6.56345	2.73243e-07
Dtl	451.323	-0.786883	1.72534	3.293e-08	6.54918	2.82372e-07
Pla1a	47.367	-1.18216	2.26915	3.62461e-08	6.50889	3.0982e-07
Ier5l	49.7539	-0.996607	1.9953	3.79044e-08	6.49084	3.22968e-07
Rab15	13.7459	-1.68106	3.20664	3.84821e-08	6.48486	3.27445e-07
Nfic	1325.41	-0.767119	1.70187	3.87311e-08	6.48265	3.29118e-07
Fcgr3	2497.74	-0.799154	1.74008	4.09508e-08	6.4599	3.46814e-07
Mrps21	962.807	-0.596241	1.51177	4.10944e-08	6.45869	3.47787e-07
Slc16a7	265.167	-0.741127	1.67148	4.21268e-08	6.44889	3.55725e-07
Ldha	30448	-0.743095	1.67376	4.40436e-08	6.43131	3.70415e-07
Ldlrad3	146.264	-0.656058	1.57577	4.76307e-08	6.39847	3.99512e-07
Sulf2	36.9254	-1.5994	3.03016	4.97553e-08	6.38087	4.16035e-07
Pdpn	231.57	-0.839549	1.78949	5.07964e-08	6.37246	4.24175e-07
Sdk2	41.6068	-1.22835	2.34299	5.08467e-08	6.37222	4.24407e-07
Fgr	340.142	-0.96488	1.9519	6.00186e-08	6.30346	4.97214e-07
Atp5k	1042.05	-0.686796	1.6097	6.26327e-08	6.28628	5.17276e-07
Nfia	84.7945	-0.99834	1.9977	6.28919e-08	6.28467	5.19189e-07
Nckap5l	1625.66	-0.752047	1.68418	6.49137e-08	6.2715	5.35175e-07
Clu	22.6706	-1.49066	2.81017	6.78563e-08	6.25339	5.57969e-07
Bmpr2	1177.44	-0.703642	1.62861	6.97193e-08	6.24276	5.7179e-07
Cd93	224.51	-0.873981	1.83271	7.05809e-08	6.23781	5.78352e-07
Acp5	768.554	-1.30491	2.47069	7.38201e-08	6.22002	6.02534e-07
Car2	1608.51	-0.833033	1.78143	8.25248e-08	6.17461	6.68941e-07
Ceacam19	250.495	-0.690369	1.6137	8.37842e-08	6.1686	6.78273e-07
Crebrf	849.568	-0.772909	1.70871	8.5375e-08	6.16117	6.89965e-07
Sdc1	1014.32	-0.89833	1.86391	8.60608e-08	6.15788	6.95209e-07
Hist1h1a	588.502	-1.53935	2.90664	9.06624e-08	6.13657	7.30187e-07
Zbtb38	1662.12	-0.705339	1.63053	9.20145e-08	6.13063	7.4023e-07
Cox20	165.02	-0.807347	1.74999	9.25193e-08	6.1285	7.4387e-07
Scg2	12.622	-1.68751	3.22101	1.01528e-07	6.09056	8.11789e-07
Birc6	5720.83	-0.62241	1.53944	1.04054e-07	6.08043	8.30933e-07
Setd1b	576.615	-0.831109	1.77905	1.05666e-07	6.07431	8.42734e-07
Atp9a	321.028	-1.08411	2.12007	1.2187e-07	6.0151	9.65824e-07
Mospd3	531.653	-0.770809	1.70623	1.22361e-07	6.01354	9.69313e-07
Tcte2	34.4376	-1.00399	2.00555	1.32588e-07	5.98032	1.04636e-06
Abcg2	17.8962	-1.41486	2.66633	1.38995e-07	5.9611	1.09371e-06
Cd164	1124.51	-0.608801	1.52499	1.60809e-07	5.90302	1.2502e-06
Tarbp1	237.109	-0.608423	1.52459	1.67629e-07	5.88641	1.29894e-06
Xiap	1405.1	-0.588163	1.50333	1.77261e-07	5.86376	1.3685e-06
Rgs11	180.923	-0.952083	1.93466	1.862e-07	5.84328	1.43457e-06
Csad	92.08	-0.646077	1.56491	2.02209e-07	5.80976	1.54966e-06
Dscc1	77.1807	-0.95807	1.94271	2.07579e-07	5.79979	1.58566e-06
Fam84b	793.873	-0.636174	1.5542	2.11984e-07	5.79155	1.61602e-06
Rap2a	437.489	-0.661904	1.58217	2.20363e-07	5.77595	1.67515e-06
Sik2	464.205	-0.745743	1.67684	2.23721e-07	5.76955	1.69999e-06
Slc12a2	496.628	-0.643067	1.56165	2.37852e-07	5.74505	1.79865e-06
Wdfy2	587.319	-0.804155	1.74612	2.56889e-07	5.71335	1.93484e-06
Arhgdig	33.3193	-1.32372	2.50311	2.62824e-07	5.7043	1.97559e-06
Sema5a	319.477	-0.829893	1.77755	2.74993e-07	5.68638	2.05884e-06
1110034G24Rik	121.231	-0.656115	1.57583	2.82884e-07	5.67478	2.11455e-06
Mrpl41	911.824	-0.595582	1.51108	2.88067e-07	5.66776	2.14903e-06
Matk	25.6562	-1.26177	2.39789	3.12426e-07	5.63525	2.31606e-06
Ccnj	103.949	-0.823634	1.76986	3.18809e-07	5.62749	2.35783e-06
Fabp4	43.247	-1.43409	2.70211	3.28795e-07	5.61529	2.42499e-06
Sp8	10.4092	-1.49244	2.81364	3.41811e-07	5.59928	2.51606e-06
Gas2l3	2514.53	-0.610276	1.52655	3.42633e-07	5.59874	2.51916e-06
Abcb10	88.1479	-0.728876	1.65735	3.57056e-07	5.58185	2.61906e-06
Zfp30	107.122	-0.724792	1.65266	4.26222e-07	5.51117	3.08196e-06
Fbln5	142.325	-0.930812	1.90635	4.26925e-07	5.51062	3.08586e-06
Zfp697	19.4807	-1.19914	2.29603	4.38727e-07	5.49928	3.16752e-06
Col23a1	6.65204	-1.76348	3.39517	4.7145e-07	5.46937	3.39336e-06
Zfp385a	833.546	-0.598759	1.51441	4.8642e-07	5.45679	3.49309e-06
Cyb5d1	151.718	-0.593797	1.50921	5.07731e-07	5.43916	3.63781e-06
D630023F18Rik	96.1422	-0.712407	1.63854	5.65169e-07	5.39551	4.02247e-06
Spa17	42.3807	-1.08139	2.11607	5.6835e-07	5.39358	4.04037e-06
Oit3	126.89	-0.624211	1.54137	6.52013e-07	5.33771	4.59505e-06
Acvr2b	68.3852	-0.789544	1.72853	6.58071e-07	5.33406	4.63382e-06
Tnfrsf8	11.0001	-1.55216	2.93256	6.60058e-07	5.33291	4.64608e-06
Clspn	645.469	-0.766234	1.70082	6.62008e-07	5.33196	4.65632e-06
Rwdd2a	44.7176	-0.800895	1.74218	6.74679e-07	5.32453	4.73659e-06
Fmr1	651.832	-0.687625	1.61063	7.26937e-07	5.29424	5.07884e-06
Nlgn2	173.513	-0.764579	1.69887	7.42668e-07	5.28574	5.17914e-06
Kmt2a	1380.14	-0.667174	1.58796	7.52907e-07	5.28047	5.24236e-06
Atp13a3	2009.06	-0.740075	1.67026	9.74518e-07	5.17651	6.66027e-06
E030030I06Rik	95.0045	-0.59755	1.51314	1.05388e-06	5.14581	7.14813e-06
Rogdi	184.512	-0.590228	1.50548	1.14906e-06	5.10982	7.76573e-06
Marcksl1	1000.54	-0.731005	1.6598	1.22103e-06	5.08546	8.2138e-06
Rasgef1a	36.8239	-0.871083	1.82904	1.22153e-06	5.08543	8.21423e-06
Kank3	95.3319	-0.697483	1.62167	1.30151e-06	5.05882	8.73331e-06
Nfkbia	1357.32	-0.618889	1.53569	1.30568e-06	5.05759	8.75817e-06
Ddx3x	5815.87	-0.656115	1.57583	1.31824e-06	5.05389	8.83301e-06
Xrcc5	848.348	-0.654932	1.57454	1.34171e-06	5.04685	8.97748e-06
Abhd14b	32.4088	-1.0282	2.03947	1.43497e-06	5.01967	9.5573e-06
Hist1h2an	76.0809	-1.29593	2.45535	1.54127e-06	4.99108	1.02075e-05
Csf2rb	871.227	-0.620394	1.5373	1.55564e-06	4.98766	1.02882e-05
Dek	2027.96	-0.588238	1.50341	1.65835e-06	4.96111	1.09368e-05
Hist1h2ac	68.2467	-1.24645	2.37256	1.6758e-06	4.95702	1.10402e-05
H2afv	346.339	-0.59141	1.50672	1.69421e-06	4.95273	1.11498e-05
Arhgap22	260.085	-0.847497	1.79938	1.7064e-06	4.94992	1.12222e-05
Esco2	177.958	-0.976677	1.96793	1.75431e-06	4.93866	1.15171e-05
Ccdc88c	119.389	-0.687597	1.6106	1.77024e-06	4.93503	1.16136e-05
Pcdhb17	14.0926	-1.35578	2.55936	1.78718e-06	4.93113	1.17185e-05
Fcho2	691.012	-0.796019	1.7363	1.79148e-06	4.93031	1.17407e-05
Entpd7	1141.13	-0.594792	1.51026	1.8192e-06	4.92424	1.19058e-05
Igf1	812.157	-0.829277	1.7768	1.83268e-06	4.92134	1.19856e-05
Dchs1	36.6167	-0.997768	1.99691	1.85794e-06	4.91587	1.21375e-05
Zfp799	107.888	-0.631269	1.54893	1.92981e-06	4.90072	1.25685e-05
2010300C02Rik	6.09307	-1.65703	3.15366	2.00386e-06	4.88571	1.30102e-05
Rrad	74.5693	-0.64412	1.56279	2.01292e-06	4.88391	1.30645e-05
Dram1	919.454	-0.604218	1.52015	2.02814e-06	4.88108	1.31497e-05
Morn2	107.768	-0.718812	1.64583	2.11329e-06	4.86442	1.36641e-05
Eno2	720.313	-0.895883	1.86075	2.16605e-06	4.85475	1.39717e-05
Ankrd52	1783.78	-0.618931	1.53574	2.23871e-06	4.84146	1.44058e-05
Pcdhb22	18.354	-1.18972	2.28109	2.2764e-06	4.83481	1.46283e-05
Grb10	20.242	-1.31008	2.47955	2.28156e-06	4.83412	1.46515e-05
Gm996	53.4754	-0.884769	1.84647	2.32158e-06	4.82701	1.48932e-05
Olfr933	99.0016	-1.02131	2.02976	2.52321e-06	4.79306	1.61044e-05
Cpe	288.468	-0.621068	1.53801	2.56602e-06	4.78619	1.6361e-05
Hp	6.01944	-1.32068	2.49783	2.6701e-06	4.76995	1.69843e-05
Mgam	20.0093	-1.21858	2.32717	2.82195e-06	4.74769	1.78777e-05
Arhgap31	471.634	-0.644747	1.56347	2.89942e-06	4.73768	1.82946e-05
Lgr4	14.6456	-1.38785	2.61688	3.0084e-06	4.72281	1.89315e-05
Wdhd1	574.841	-0.633466	1.55129	3.06824e-06	4.71499	1.92759e-05
Atrnl1	4.0626	-1.64428	3.12592	3.73875e-06	4.63405	2.32246e-05
Oscar	28.6587	-1.14024	2.20418	3.93658e-06	4.6128	2.43892e-05
P4ha2	112.79	-1.47991	2.78932	4.03296e-06	4.60287	2.49534e-05
Dmxl2	1159.09	-0.708828	1.63448	4.95844e-06	4.51981	3.02129e-05
Nova1	80.5756	-0.655147	1.57478	5.10553e-06	4.50921	3.09589e-05
Fam19a2	100.693	-0.650975	1.57023	5.33759e-06	4.49186	3.22207e-05
Cdc7	314.582	-0.651081	1.57034	5.65117e-06	4.46916	3.39503e-05
Dnmt3b	50.8327	-0.842223	1.79281	5.77275e-06	4.46171	3.45374e-05
Fhit	28.6829	-1.18451	2.27286	5.88764e-06	4.45343	3.52024e-05
Hist1h2bk	72.8823	-1.2135	2.319	5.91069e-06	4.45201	3.53178e-05
Cnrip1	78.4579	-0.711239	1.63721	5.93891e-06	4.45035	3.54526e-05
Nfkbie	298.603	-0.655799	1.57549	6.07533e-06	4.44173	3.61638e-05
Baiap2l1	35.2183	-0.963789	1.95043	6.56328e-06	4.41034	3.88742e-05
Cd207	7.3482	-1.48774	2.80449	6.59798e-06	4.40849	3.90403e-05
Spaca9	19.5345	-1.21324	2.31858	6.8458e-06	4.39384	4.03797e-05
C130050O18Rik	484.783	-0.599741	1.51544	6.90484e-06	4.39038	4.07025e-05
Lims2	356.988	-0.610137	1.5264	7.0439e-06	4.38241	4.14559e-05
Tnip3	863.716	-0.65895	1.57893	7.09586e-06	4.37975	4.17109e-05
Tpcn2	533.979	-0.599627	1.51532	7.38921e-06	4.36338	4.33135e-05
Rbpms	70.5873	-0.703229	1.62814	7.9203e-06	4.33647	4.60822e-05
Tnfsfm13	43.8106	-0.757527	1.69059	8.97623e-06	4.28572	5.17936e-05
Osbpl10	35.3075	-1.03891	2.05467	9.15828e-06	4.27794	5.27308e-05
Tlr13	1847.54	-0.603286	1.51917	1.02885e-05	4.2311	5.87351e-05
Cd200r3	37.4416	-1.0542	2.07656	1.10525e-05	4.20236	6.27542e-05
Pcdhb16	16.4811	-1.21799	2.32623	1.17355e-05	4.17776	6.64117e-05
Myo6	114.123	-0.655132	1.57476	1.17621e-05	4.1769	6.65422e-05
Unkl	68.1985	-0.828491	1.77583	1.25391e-05	4.15146	7.05565e-05
Pik3r3	43.82	-0.852768	1.80596	1.32288e-05	4.12925	7.42595e-05
2210408I21Rik	61.1426	-0.712468	1.63861	1.33726e-05	4.1252	7.4955e-05
Zfp644	1073.57	-0.607373	1.52348	1.41352e-05	4.10356	7.87836e-05
Mgst2	185.837	-0.750017	1.68181	1.44222e-05	4.09586	8.01936e-05
Gfod1	307.537	-0.622523	1.53957	1.4659e-05	4.08917	8.14381e-05
Ctdspl	48.6606	-0.850572	1.80322	1.47942e-05	4.08557	8.21162e-05
Map3k6	66.4927	-0.700639	1.62522	1.49933e-05	4.08041	8.30988e-05
Srd5a1	23.6917	-0.970531	1.95956	1.52508e-05	4.07365	8.44018e-05
Ambp	30.0445	-1.07797	2.11106	1.68067e-05	4.03375	9.25228e-05
Hacd1	50.2305	-0.689124	1.6123	1.72966e-05	4.02191	9.5081e-05
Kcnj2	464.296	-0.753347	1.6857	1.87576e-05	3.98872	0.000102633
Qser1	715.878	-0.668152	1.58904	1.97421e-05	3.96776	0.000107706
Chd3os	81.2895	-0.674344	1.59587	1.98046e-05	3.96651	0.000108016
Pbx1	21.0974	-1.051	2.07197	1.98444e-05	3.96577	0.000108202
Pdpr	444.483	-0.769983	1.70525	2.00983e-05	3.96062	0.00010949
D3Ertd751e	82.3766	-0.598014	1.51363	2.01363e-05	3.95993	0.000109666
Scml4	4.40325	-1.53195	2.89176	2.06417e-05	3.94992	0.000112224
E2f8	327.126	-0.663536	1.58396	2.078e-05	3.94752	0.000112845
Pdk2	75.6071	-0.754309	1.68682	2.13445e-05	3.937	0.000115611
Lbhd1	62.6623	-0.633662	1.5515	2.24438e-05	3.91649	0.000121203
Adcy9	192.503	-0.586426	1.50152	2.29536e-05	3.90793	0.000123614
Pdk1	1300.05	-0.61349	1.52996	2.31486e-05	3.9045	0.000124593
Myo1b	5.42539	-1.44885	2.72991	2.39963e-05	3.88963	0.000128935
Trim29	22.5619	-1.14354	2.20923	2.42878e-05	3.88513	0.000130278
P2ry6	787.498	-0.614166	1.53067	2.47057e-05	3.87846	0.000132293
Pygl	6.02969	-0.831092	1.77903	2.51152e-05	3.87169	0.000134371
Parp16	71.4011	-0.608788	1.52498	2.82926e-05	3.82368	0.000150079
Epas1	15.3393	-1.15508	2.22696	2.87844e-05	3.81665	0.000152528
Sh3bgrl	2641.72	-0.629136	1.54664	2.94581e-05	3.80758	0.000155747
Il1rn	6237.67	-0.622252	1.53928	3.05515e-05	3.79309	0.000161031
Fam212b	56.6329	-0.97176	1.96123	3.27159e-05	3.76555	0.000171574
Rhoj	11.3377	-1.19611	2.29121	3.32346e-05	3.75896	0.000174197
Fbxo5	225.907	-0.59813	1.51375	3.42184e-05	3.74738	0.000178905
F3	14.6298	-1.28108	2.43021	3.52913e-05	3.73481	0.000184157
Cd300c	12.8053	-1.28832	2.44243	3.68849e-05	3.71695	0.000191887
Ubqln2	625.144	-0.706729	1.6321	3.70978e-05	3.71481	0.000192835
Zfp971	151.154	-0.682397	1.6048	3.91726e-05	3.69333	0.000202612
Slc9a3r2	34.4716	-0.897876	1.86332	4.06853e-05	3.67807	0.00020986
1190005I06Rik	8.20894	-1.2937	2.45156	4.23423e-05	3.6618	0.00021787
Eqtn	28.3212	-1.03077	2.04312	4.2631e-05	3.65921	0.000219175
Ak1	100.563	-0.823037	1.76913	4.33755e-05	3.65252	0.000222577
Hist1h2ai	149.582	-1.113	2.16295	5.24348e-05	3.57614	0.000265375
Mfsd3	152.321	-0.595066	1.51054	5.41523e-05	3.56354	0.000273185
Dennd4c	2511.01	-0.684809	1.60749	5.54885e-05	3.55342	0.000279626
Hmcn1	9.13999	-1.35772	2.5628	5.59436e-05	3.55034	0.000281618
Dok7	7.15914	-1.34151	2.53417	5.75093e-05	3.53893	0.000289113
Lyz2	100638	-0.682821	1.60528	6.14261e-05	3.51205	0.000307572
Tmem176a	286.469	-1.26929	2.41043	6.40178e-05	3.49607	0.000319106
Trove2	663.257	-0.590215	1.50547	6.44895e-05	3.49322	0.000321202
Gm14137	22.9222	-0.998404	1.99779	6.57629e-05	3.48508	0.000327284
Lekr1	53.7877	-0.635795	1.55379	6.66596e-05	3.47965	0.000331396
Morn5	6.91134	-1.29939	2.46124	7.08629e-05	3.45527	0.000350534
[truncated: 215 more rows]

## Sheet: File S1C
File S1C: GO term analysis for 65-79*SE-upregulated DEGs under M1 polarizing conditions (FDR <0.05)															File S1C: GO term analysis for 65-79*SE-downregulated DEGs under M1 polarizing conditions (FDR <0.05)
Category	Term	Count	X.	PValue	Genes	List.Total	Pop.Hits	Pop.Total	Fold.Enrichment	Bonferroni	Benjamini	FDR			Category	Term	Count	X.	PValue	Genes	List.Total	Pop.Hits	Pop.Total	Fold.Enrichment	Bonferroni	Benjamini	FDR
GOTERM_BP_DIRECT	GO:0002376~immune system process	109	6.51135	1.72032e-32	ZC3HAV1; C1QC; B2M; TLR9; C1RA; NLRC5; C1RB; CLEC4E; OASL2; GATA3; OASL1; ERAP1; MX1; CD300C2; CRTAM; ICOSL; GBP5; BST2; IL27; H2-DMB1; CD40; CLEC4N; C1QA; C1QB; CD300LF; RIPK2; PRDM1; CLEC5A; SSC5D; CD300LD; IFIH1; LST1; IFITM3; TFEB; KLRK1; SP110; GBP2B; CD74; SRC; IIGP1; DHX58; TLR12; CFB; CD300E; CD5L; SLAMF7; FCGR1; H2-Q7; PSMB8; DCSTAMP; PSMB9; LCN2; H2-EB1; H2-T23; H2-D1; PDCD1; TMEM173; N…	1450	383	18082	3.549	8.11648e-29	8.11648e-29	3.25386e-29			GOTERM_MF_DIRECT	GO:0016491~oxidoreductase activity	77	5.82892	2.53221e-09	STEAP3; CYB5R3; PXDN; D2HGDH; CYP2S1; PTGS1; DNAJC10; ALDH1L2; HPDL; FAR1; PECR; CRYL1; P4HA2; NDUFS8; SRD5A1; SCD4; ACAD8; HADH; DHCR24; SUOX; ACADM; ALDH5A1; ACADS; F8; QDPR; CMAH; CBR4; CYB5RL; CDO1; GMPR; DHDH; ALDH3B1; ALOX15; KDM2B; NNT; CYP27A1; SQLE; KDSR; PCYOX1; AOC2; ALDH9A1; MDH1; PRODH; CYP2U1; CYP51; HSD17B2; EGLN3; EGLN1; SESN1; GPD1L; P3H1; CBR2; DHCR7; IDH2; FASN; ALDH4A1; IDH1; …	1082	604	17446	2.05552	3.20324e-06	3.20324e-06	4.12061e-06
GOTERM_BP_DIRECT	GO:0006955~immune response	76	4.54002	2.97665e-22	TNFSF15; H2-D1; IFI44L; IL15; IL10; TLR9; B2M; CXCL10; CLEC4E; OASL2; OASL1; IL1B; FAS; NFIL3; LTB; IL1A; LTA; H2-K1; H2-DMB1; ZFR2; H2-DMB2; CCR9; OSM; SERPINB9; CCR7; TNFRSF10B; CD36; TNFSF13B; CCR5; H2-OA; CCR2; H2-OB; H2-AA; OAS1D; LCP2; CSF3; CCL3; LST1; TNF; CCL2; TNFRSF26; CCR1; CXCL2; CXCL9; CCL9; CCL8; CCL5; CCL4; FTH1; CD74; CCL7; CCL6; LIF; CCL22; H2-Q2; FYB; TLR12; IL6; IL7; SMAD6; H2…	1450	272	18082	3.48436	1.40438e-18	7.02191e-19	5.63011e-19			GOTERM_BP_DIRECT	GO:0055114~oxidation-reduction process	83	6.28312	4.83368e-09	STEAP3; CYB5R3; PXDN; D2HGDH; CYP2S1; PTGS1; DNAJC10; ALDH1L2; HPDL; FAR1; PECR; CRYL1; P4HA2; NDUFS8; SRD5A1; SCD4; ACAD8; HADH; DHCR24; SUOX; ACADM; ALDH5A1; ACADS; F8; QDPR; CMAH; CBR4; CYB5A; CYB5B; CYB5RL; CDO1; GMPR; DHDH; ALDH3B1; ALOX15; KDM2B; NNT; CYP27A1; SQLE; KDSR; PCYOX1; AOC2; ALDH9A1; MDH1; PRODH; CYP2U1; NDUFB3; CYP51; HSD17B2; HSD17B14; EGLN3; EGLN1; SESN1; GPD1L; P3H1; CBR2; DH…	1130	676	18082	1.96471	1.72174e-05	1.72174e-05	8.8703e-06
GOTERM_BP_DIRECT	GO:0006954~inflammatory response	83	4.95818	7.48516e-20	PTGS2; AIF1; PPARG; IL15; MMP25; IL10; TLR9; CXCL10; CCRL2; PTGIR; CASP4; SMPDL3B; TICAM1; IL1B; FAS; NOS2; ADAM8; TNIP1; LTA; IL1A; IRAK2; CIITA; NFKBIZ; PTGER2; C5AR1; GBP5; C4A; LYN; C4B; IL27; RELB; TNFRSF14; CD40; NLRP3; IFI202B; SDC1; CCR7; TNFRSF10B; CCR5; CCR2; PLA2G7; ACOD1; TNFAIP3; KDM6B; PTAFR; IL1F9; C3AR1; CCL3; TNF; CCL2; TNFRSF26; C3; CSF1; CRLF2; CCR1; CXCL2; CXCL9; CCL9; CCL8; F…	1450	344	18082	3.00883	3.5315e-16	1.17717e-16	1.41576e-16			GOTERM_BP_DIRECT	GO:0006629~lipid metabolic process	63	4.76911	7.2301e-09	CYB5R3; LDLR; PRKAG2; SORL1; PTGS1; SULT2B1; LSS; FAR1; PECR; PLA1A; SRD5A1; SCD4; ELOVL6; PCYT2; HADH; DHCR24; ACAA2; ACADM; LPGAT1; ACADS; CBR4; LPCAT2; LPCAT3; LPIN1; LPIN3; ALOX15; KDSR; CYP51; MVD; HSD17B2; HMGCS1; CERS5; HACD1; NPHP3; ISYNA1; LPCAT1; DHCR7; GALC; FASN; HSD17B4; ACAA1A; ACAA1B; PLTP; HPGDS; NSDHL; SCD1; MOGAT1; SCD2; MSMO1; CUBN; PLB1; FADS1; ACACA; FDPS; SPTSSA; CRAT; CPT1A…	1130	459	18082	2.19632	2.57533e-05	1.28767e-05	1.3268e-05
GOTERM_BP_DIRECT	GO:0035458~cellular response to interferon-beta	27	1.6129	4.74814e-19	GBP2B; TMEM173; IGTP; GM4841; IIGP1; GM12185; GBP6; IRGM1; IRGM2; IFI47; STAT1; IFI202B; IFIT3; IFIT1; IFNB1; F830016B08RIK; IRF1; IFI209; TGTP1; TGTP2; ACOD1; IFI203; GM4951; GBP3; GBP2; IFI205; IFI204	1450	41	18082	8.21218	2.24017e-15	5.60043e-16	8.98076e-16			GOTERM_BP_DIRECT	GO:0006631~fatty acid metabolic process	28	2.11961	1.26069e-06	PRKAG2; PTGS1; HACD1; PECR; CRYL1; FASN; SCD4; ELOVL6; HSD17B4; HADH; ACAA1A; ACAA1B; HPGDS; SCD1; ACAA2; SCD2; ACADM; ACADS; FADS1; ACACA; CBR4; CYB5A; CRAT; CPT1A; LPIN3; ALOX15; MLYCD; AACS	1130	156	18082	2.87211	0.0044805	0.00149574	0.00231346
GOTERM_MF_DIRECT	GO:0005515~protein binding	461	27.5388	1.70038e-16	AIF1; RORA; B2M; ADAM3; USP53; CDCA8; ISG15; SERPINE1; PLS1; FAS; ADAM8; CD300C2; ICOSL; GBP5; KIF5C; MYH9; BCL2L11; PLAUR; SSTR5; UNC13D; TGIF1; ADAMTS1; MAPK7; GRAP2; ADAMTS4; IL1R1; NFKBIB; CACNB1; PPT1; HSPA1A; BCL2L1; HSPA1B; KCNJ2; PFN2; UPK1A; DUSP16; EME1; NDC80; CCDC155; FXR2; KIF3C; RGS2; BCL2A1A; MAP2; TREML4; SMURF1; TRAFD1; CD200; TAF1B; PILRB1; GRIP1; KCNAB1; H2-D1; SCIMP; DAXX; NOC…	1410	4092	17446	1.39393	2.92211e-13	2.92211e-13	3.66374e-13			GOTERM_MF_DIRECT	GO:0016853~isomerase activity	23	1.74111	1.91299e-06	P4HB; ACADM; FKBP7; PDIA3; PPIL1; HMGCS1; PDIA6; LSS; BPGM; FKBP1A; PDIA5; PDIA4; FKBP1B; ISYNA1; MUT; TXNDC5; PPIC; FKBP14; GALE; HSD17B4; TOP2B; FKBP11; HPGDS	1082	115	17446	3.22477	0.00241701	0.00120924	0.00311293
GOTERM_BP_DIRECT	GO:0071346~cellular response to interferon-gamma	29	1.73238	6.74532e-14	CCL3; CCL2; AIF1; EDN1; CCL9; CCL8; CCL5; GBP2B; CCL4; CCL7; CCL6; CCL22; IL12RB1; GBP10; NOS2; MYC; CIITA; GBP8; GBP7; GBP6; GBP5; GBP9; H2-AB1; H2-Q7; CCL12; GBP4; ACOD1; GBP3; GBP2	1450	68	18082	5.31824	3.18472e-10	6.36945e-11	1.27676e-10			GOTERM_BP_DIRECT	GO:0008152~metabolic process	55	4.16351	6.98517e-06	ARSB; NDST2; ECHDC1; ARSK; ECHDC3; CAD; ALDH1L2; FAHD1; IDS; UGT1A7C; STARD9; ACAD8; LARGE1; ACAA2; ACADM; LPGAT1; ACADS; ALDH5A1; LPCAT2; ALDH3B1; CAMK1; ALDH9A1; COASY; NAGLU; BCAT2; ISOC2A; HMGCS1; ACAT2; EDEM1; ACAT1; GALK2; L3HYPDH; MUT; LPCAT1; OXCT1; MAN1A; GALC; FASN; ALDH4A1; UCK2; PAPSS1; ACAA1A; ACAA1B; MTHFD2L; ACY1; GUSB; ACACA; BPGM; MANBA; DNA2; METTL13; PYGL; CENPV; HDHD3; AACS	1130	463	18082	1.90086	0.0245743	0.00620101	0.0128177
GOTERM_BP_DIRECT	GO:0042832~defense response to protozoan	18	1.07527	9.2653e-12	TLR12; GBP7; GBP6; IL6; IRGM2; BATF2; GBP9; IL4RA; CD40; GBP2B; IL10; SLC11A1; IRF8; GBP10; IIGP1; IRF4; GBP3; GBP2	1450	30	18082	7.48221	4.37135e-08	7.28558e-09	1.75246e-08			GOTERM_BP_DIRECT	GO:0006633~fatty acid biosynthetic process	17	1.2869	1.03566e-05	SCD1; MSMO1; SCD2; FADS1; PTGS1; PRKAG2; ACACA; HACD1; CBR4; PECR; MLYCD; FASN; SCD4; AGMO; ELOVL6; PCCB; HPGDS	1130	74	18082	3.67608	0.0362183	0.00735094	0.0190037
GOTERM_BP_DIRECT	GO:0045087~innate immune response	74	4.42055	2.00532e-11	ZC3HAV1; C1QC; TLR9; B2M; C1RA; NLRC5; TMEM173; C1RB; CASP4; NOD1; SMPDL3B; CLEC4E; OASL2; GATA3; OASL1; TICAM1; CLEC4A2; MX1; LYN; BST2; C4B; IL27; RELB; HERC6; NLRP3; CLEC4N; IFI202B; C1QA; C1QB; STYK1; IFNB1; RIPK2; TXK; PRDM1; ACOD1; SSC5D; CLEC5A; IL1F9; IFIH1; ATG12; C3; CSF1; IFITM3; PML; KLRK1; RSAD2; SP110; SRC; NAIP2; IIGP1; DHX58; ZBP1; TLR12; IRGM1; CFB; HCK; AXL; SAMHD1; SLAMF7; FCGR…	1450	400	18082	2.30701	9.46109e-08	1.35158e-08	3.79291e-08			GOTERM_MF_DIRECT	GO:0016740~transferase activity	132	9.99243	1.23226e-05	RNMT; GDPGP1; EEF1AKMT1; HS2ST1; GLT8D1; MAP3K6; ST3GAL3; ST3GAL2; WWP1; PIK3C3; RPN1; ELOVL6; MAP2K6; MATK; PIK3CG; ACAA2; CSNK1G2; STK24; FUT10; DPAGT1; LPCAT2; LPCAT3; MGAT2; XXYLT1; CAMK1; PDGFRB; TESK2; OAS1C; EIF2AK2; EIF2AK3; UGGT1; COASY; MFNG; SRM; POMK; SETD1B; HMGCS1; BMPR2; CERS5; ACAT2; ACAT1; EXTL2; LPCAT1; SBK1; B3GLCT; DYRK3; B4GALT6; UBE2D1; LIPT1; DNMT3B; LFNG; NAT14; B4GALT5; S…	1082	1472	17446	1.44589	0.0154673	0.00518257	0.0200504
GOTERM_BP_DIRECT	GO:0009615~response to virus	29	1.73238	2.93265e-11	IFIH1; TNF; ZC3HAV1; IFITM3; RSAD2; BCL2L1; CCL5; SRC; TLR9; CXCL10; OASL2; GATA3; DDX60; OASL1; MX1; DHX58; BATF3; ODC1; BST2; ACTA2; IFIT3; LCN2; IFIT2; CCDC130; IFIT1; NPC2; IFI27L2A; TGTP1; TGTP2	1450	84	18082	4.30524	1.38363e-07	1.72953e-08	5.5469e-08			GOTERM_MF_DIRECT	GO:0016829~lyase activity	24	1.81681	1.43226e-05	GGCX; THA1; APEX2; MVD; GMDS; ALDOC; CAR12; ADCY6; ECHDC1; HACD1; LTC4S; FAHD1; L3HYPDH; CSAD; MLYCD; FASN; KYAT1; GLO1; HSD17B4; KYAT3; UROD; PTS; APEX1; CAR6	1082	139	17446	2.78397	0.0179551	0.00451932	0.0233044
GOTERM_BP_DIRECT	GO:0051607~defense response to virus	41	2.44922	2.25206e-10	IFIH1; APOBEC1; ZC3HAV1; IFITM3; PML; CXCL9; RSAD2; PMAIP1; GBP2B; TLR9; CXCL10; NLRC5; TMEM173; ISG15; ITGAX; OASL2; DDX60; TICAM1; OASL1; MX1; DHX58; ZBP1; IL6; BST2; SAMHD1; IFIT3B; CD40; NLRP3; POLR3D; DDIT4; STAT2; IFIT3; IFIT2; IFIT1; CD86; UNC13D; IFNB1; IRF1; IFIT1BL2; IFIT1BL1; OAS1D	1450	167	18082	3.06158	1.06252e-06	1.18058e-07	4.2596e-07			GOTERM_BP_DIRECT	GO:0034976~response to endoplasmic reticulum stress	17	1.2869	1.48202e-05	P4HB; PDIA3; DNAJC10; PDIA6; PDIA5; PARK2; PDIA4; HYOU1; ALOX15; TXNDC11; SDF2L1; TXNDC5; COL4A3BP; CREB3L2; EIF2AK3; PIK3R1; SCAMP5	1130	76	18082	3.57934	0.0514209	0.00875975	0.0271931
GOTERM_MF_DIRECT	GO:0003924~GTPase activity	47	2.80765	2.77844e-10	GNA13; GNA15; TUBB2B; RAB5C; TUBB2A; GBP2B; RRAGD; RHOU; GFM2; IGTP; GM4841; GBP10; TUBB5; RALA; TUBB6; IIGP1; TUBE1; GNG2; TUBG2; TUBA1A; MX1; TUBA1B; GNL1; TUBB3; GBP8; GTPBP2; GBP7; GM12185; GBP6; IRGM1; GBP5; IRGM2; GBP9; IFI47; GNAT3; MMAA; DNAJC27; F830016B08RIK; RIT1; TGTP1; GNB4; TGTP2; RAB13; GBP4; GM4951; GBP3; GBP2	1410	209	17446	2.78246	3.65642e-07	1.82821e-07	4.54338e-07			GOTERM_BP_DIRECT	GO:0016126~sterol biosynthetic process	10	0.757002	2.34703e-05	CYB5R3; CYP51; MSMO1; MVD; SQLE; DHCR7; FDPS; HMGCS1; NSDHL; DHCR24	1130	27	18082	5.92658	0.0802028	0.0118721	0.0430615
GOTERM_MF_DIRECT	GO:0005125~cytokine activity	47	2.80765	6.3336e-10	CSF3; IL1F9; CCL3; CCL2; TNF; CSF1; FAM3B; CRLF2; CXCL2; EDN1; CCL9; TGFB3; CXCL9; TNFSF15; CCL8; IL15; CCL5; CCL4; CCL7; IL10; CCL6; CXCL10; LIF; CCL22; CLCF1; IL1B; FLT3L; LTB; EBI3; LTA; IL1A; IL6; IL7; IL27; IL1RN; KITL; SECTM1A; OSM; CCL12; TNFSF10; CXCL14; TNFSF13B; IFNB1; CXCL16; VEGFA; AREG; GDF15	1410	214	17446	2.71745	8.33501e-07	2.77834e-07	1.03569e-06			GOTERM_BP_DIRECT	GO:0006635~fatty acid beta-oxidation	12	0.908403	6.07661e-05	ACAA2; ACADM; PEX2; ABCD1; ABCD2; HSD17B4; ACAT2; HADH; ACAA1A; ACAT1; ACAA1B; CPT1A	1130	44	18082	4.36412	0.194632	0.0266942	0.111453
GOTERM_MF_DIRECT	GO:0005525~GTP binding	68	4.06213	1.18577e-09	GNA13; GNA15; SEPT3; TUBB2B; RAB5C; TUBB2A; EIF5; RHOV; RHOU; GM4841; GBP10; TUBB5; RALA; TUBB6; RHOC; TUBA1A; ARL5C; MX1; TUBG2; HCAR2; GNL1; TUBA1B; TUBB3; GBP8; GTPBP2; CIITA; GBP7; GBP6; GBP5; GTPBP6; GBP9; IFI47; DNAJC27; RND3; RND1; RAB13; GBP4; SEPT6; GBP3; ARL4C; GBP2; RASD2; RAB7B; RTKN; GBP2B; RRAGD; GCH1; GFM2; IGTP; TGM2; TUBE1; IIGP1; EHD1; EHD2; RHOBTB3; GM4070; RSG1; IRGM1; GM12185…	1410	383	17446	2.19678	1.56047e-06	3.90118e-07	1.939e-06			GOTERM_BP_DIRECT	GO:0006695~cholesterol biosynthetic process	10	0.757002	0.000105797	CYB5R3; CYP51; MVD; DHCR7; FDPS; HMGCS1; LSS; IDI1; NSDHL; DHCR24	1130	32	18082	5.00055	0.313995	0.0410099	0.193971
GOTERM_BP_DIRECT	GO:0006935~chemotaxis	32	1.91159	2.1669e-09	C3AR1; CCL3; CCL2; CCR1; CXCL2; CCL9; CXCL9; CXCR1; CCL8; FPR2; CCL5; CCL4; CCL7; CCL6; CXCL10; CCRL2; CCL22; CXCR4; XCR1; C5AR1; FLT1; LYN; CREB3; CCR9; CCL12; CCR7; CCR5; CXCL16; ECSCR; CCR2; PDGFRA; PTAFR	1450	118	18082	3.38179	1.02234e-05	1.02234e-06	4.09853e-06			GOTERM_BP_DIRECT	GO:0008203~cholesterol metabolic process	17	1.2869	0.000112373	CYP51; CYB5R3; CUBN; MVD; LDLR; SORL1; HMGCS1; FDPS; ABCA1; APLP2; SREBF2; CYP27A1; SQLE; DHCR7; MBTPS1; DHCR24; NSDHL	1130	89	18082	3.05652	0.329878	0.039239	0.206015
GOTERM_BP_DIRECT	GO:0045766~positive regulation of angiogenesis	31	1.85185	1.68835e-08	C3AR1; ACVRL1; C3; PGF; ITGB2; CCL5; GATA2; PTGIS; HMOX1; CCBE1; SERPINE1; IL1B; ZC3H12A; ERAP1; RAPGEF3; ANGPTL3; RUNX1; IL1A; FLT1; C5AR1; SPHK1; ECM1; VASH2; BRCA1; VEGFC; CYBB; HIF1A; BTG1; VEGFA; ENG; CTSH	1450	121	18082	3.19488	7.96533e-05	7.24147e-06	3.1934e-05			GOTERM_MF_DIRECT	GO:0005096~GTPase activator activity	31	2.34671	0.000134165	ARHGDIG; ARHGAP17; TBC1D16; RGS10; RGS11; DOCK2; DOCK1; RASGRP3; TBC1D14; ARHGAP1; CDC42EP3; ARHGEF10L; AGAP3; TBC1D2B; RALBP1; GM14137; SIPA1L3; RGS18; ARHGAP30; ARHGAP31; SGSM1; GNAQ; ACAP3; ARRB1; STXBP5; SGSM3; GRTP1; SRGAP3; RIN2; ARAP3; RIN3	1082	235	17446	2.12698	0.156108	0.0333764	0.218101
GOTERM_BP_DIRECT	GO:0034341~response to interferon-gamma	14	0.83632	2.05759e-08	CIITA; SLC11A1; CD86; IRGM2; BST2; IFITM3; CXCL16; H2-EB1; UBD; H2-AA; TGTP1; TGTP2; CCL5; GCH1	1450	26	18082	6.7148	9.70723e-05	8.08972e-06	3.89178e-05			GOTERM_BP_DIRECT	GO:0007264~small GTPase mediated signal transduction	31	2.34671	0.00016612	RHOJ; RAB3A; RASGEF1A; CDC42SE1; RHOQ; RRAD; RAB1B; ITSN1; RAB1A; RGL2; DOCK2; ARL5A; DOCK1; ARL10; RAC3; TIAM1; ARL15; ARHGAP1; RHOB; AGAP3; RABL2; RALBP1; ARHGEF7; G3BP2; DOCK5; ARHGAP30; ARHGAP31; RAB31; RRAS2; RAB15; ARL4D	1130	236	18082	2.10193	0.446652	0.0523757	0.304408
GOTERM_MF_DIRECT	GO:0042605~peptide antigen binding	18	1.07527	2.99079e-08	H2-Q2; H2-K1; H2-Q4; H2-Q10; H2-M3; H2-M2; H2-Q1; H2-D1; H2-AB1; H2-Q6; H2-Q7; GM8909; TAP2; TAP1; H2-AA; H2-T22; H2-T23; H2-T3	1410	45	17446	4.94922	3.9358e-05	7.87172e-06	4.89062e-05			GOTERM_BP_DIRECT	GO:0008202~steroid metabolic process	16	1.2112	0.000196927	CYP51; CYB5R3; MSMO1; CUBN; LDLR; MVD; SORL1; HMGCS1; FDPS; SULT2B1; SREBF2; DHCR7; SRD5A1; MBTPS1; DHCR24; NSDHL	1130	84	18082	3.04796	0.504171	0.0567843	0.360764
GOTERM_BP_DIRECT	GO:0010628~positive regulation of gene expression	66	3.94265	2.81448e-08	PPARD; TGFB3; TLR9; ACTG2; OSR2; ANK2; CD44; GATA3; SERPINE1; IL1B; ZPR1; NFIL3; WNT6; IL1A; MT3; EGR1; PTGER4; STAP1; ACTA2; RELB; HMGA2; PLAUR; SERPINB9; HIF1A; ARRB2; CCR5; DLL4; VEGFA; SLC26A9; RGCC; MDM2; PRDM1; CTSH; PPP1R15A; CCL3; TNF; CSF1; TNC; VIM; RIMS2; CCL5; IL7R; SRC; LIF; SLC11A1; ZC3H12A; CNN2; IL2RG; ETV4; HSPA8; ZBTB7B; PLAG1; MAF; IL6; MET; SMAD3; AHI1; TRIM24; BRCA1; STAT3; L…	1450	399	18082	2.06276	0.000132778	1.02144e-05	5.32339e-05			GOTERM_MF_DIRECT	GO:0005509~calcium ion binding	68	5.14762	0.000243236	S100A4; PCDHA8; LDLR; CLSTN1; NCS1; PCDHGA7; RCVRN; PCDHGA6; PCDHGA5; ITSN1; PCDHGA2; CAMKK2; PCDHGA1; EFHD1; PLCB4; HMCN1; SLC25A23; FSTL5; OIT3; CAPNS2; SLC24A5; CDHR3; PCDHGB7; 1700109H08RIK; ACTN1; LPCAT2; NUCB1; THBD; FKBP14; VCAN; CRACR2B; FKBP7; DAG1; PCDHB14; CETN2; PCDHGC3; EDEM1; DCHS1; ANXA9; CALML4; LPCAT1; PCDHB18; RASGRP3; FAT3; PCDHB16; PCDHB17; MAN1A; AGRN; HPGDS; BGLAP3; CUBN; GR…	1082	699	17446	1.56856	0.264887	0.0499953	0.395078
GOTERM_BP_DIRECT	GO:0071222~cellular response to lipopolysaccharide	42	2.50896	6.68095e-08	CSF3; PPARD; TSPO; CCL2; TNF; NFKBIB; CXCL2; KLRK1; SRC; IL10; TLR9; CXCL10; CMPK2; B2M; NR1D1; SERPINE1; TICAM1; GBP10; ZC3H12A; NOS2; GFI1; NR1H3; ZFP36; IL6; GBP6; STAP1; FCGR4; AXL; CD40; STAT1; NLRP3; NFKBIL1; LCN2; CD86; CD36; CXCL16; IRF8; RIPK2; ACOD1; TNFAIP3; GBP2; GSTP1	1450	209	18082	2.506	0.000315158	2.25146e-05	0.000126365			GOTERM_MF_DIRECT	GO:0016747~transferase activity, transferring acyl groups other than amino-acyl groups	8	0.605602	0.000350079	ACAA2; MOGAT1; MBOAT1; ELOVL6; ACAT2; ACAA1A; ACAT1; ACAA1B	1082	23	17446	5.60829	0.357846	0.061315	0.568155
GOTERM_BP_DIRECT	GO:0019882~antigen processing and presentation	19	1.13501	9.94147e-08	H2-Q2; H2-K1; RELB; H2-Q1; H2-D1; H2-DMB1; H2-AB1; CD74; PSMB8; RAB33A; H2-DMB2; PSMB9; RAET1D; RAET1E; H2-OA; ULBP1; H2-EB1; H2-AA; H2-DMA	1450	54	18082	4.38771	0.000468929	3.12688e-05	0.000188036			GOTERM_BP_DIRECT	GO:0006457~protein folding	20	1.514	0.000369723	P4HB; FKBP7; PDIA3; PPIL1; ERP29; PDIA6; FKBP1A; PDIA5; PDIA4; FKBP1B; P3H1; TXNDC11; HSP90B1; CLGN; DNAJB11; TXNDC5; BAG2; PPIC; FKBP14; FKBP11	1130	128	18082	2.50028	0.732115	0.0963587	0.676307
GOTERM_BP_DIRECT	GO:0050715~positive regulation of cytokine secretion	15	0.896057	1.27392e-07	CD300C2; CRTAM; TNF; PTGER4; TNFSF15; SRC; CLEC4N; IL10; CD36; CLEC4E; RGCC; CLEC9A; CASP1; CLEC5A; IL1A	1450	34	18082	5.50162	0.000600857	3.75641e-05	0.000240953			GOTERM_BP_DIRECT	GO:0006694~steroid biosynthetic process	13	0.984103	0.000390568	CYP51; CYB5R3; MSMO1; HSD17B2; MVD; HMGCS1; FDPS; LSS; DHCR7; PBX1; SRD5A1; NSDHL; DHCR24	1130	62	18082	3.35521	0.751292	0.0946115	0.714309
GOTERM_MF_DIRECT	GO:0046977~TAP binding	8	0.477897	1.64421e-07	H2-K1; H2-Q2; H2-Q4; H2-Q10; H2-Q1; H2-D1; H2-Q6; H2-Q7	1410	8	17446	12.373	0.000216355	3.60624e-05	0.000268866			GOTERM_MF_DIRECT	GO:0016757~transferase activity, transferring glycosyl groups	27	2.04391	0.000506698	MFNG; SEC1; GALNT4; COLGALT1; EXTL2; GLT8D1; ST6GALNAC6; ST3GAL3; ST3GAL2; UGT1A7C; DAD1; B3GLCT; RPN1; B4GALT6; LFNG; LARGE1; B4GALT5; B4GALNT1; ST6GAL1; FUT10; DPAGT1; PIGQ; MGAT2; PYGL; XXYLT1; PARP1; UGGT1	1082	208	17446	2.093	0.473306	0.0770146	0.821356
GOTERM_BP_DIRECT	GO:0001525~angiogenesis	45	2.68817	1.53555e-07	GNA13; NRP1; ACVRL1; CCL2; PTGS2; TNFRSF12A; PGF; RORA; NRCAM; HMOX1; SEMA3E; TGFBI; CCBE1; SERPINE1; PLCD3; ZC3H12A; RAPGEF3; CALCRL; ADAM8; ANGPTL3; FZD8; FMNL3; COL4A2; FLT1; FLT4; MMP19; RASIP1; CCDC80; FZD5; MMP14; MYH9; ECM1; EPHA2; CCL12; VEGFC; NOTCH1; HIF1A; DLL4; ECSCR; PECAM1; CCR2; VEGFA; HBEGF; ENG; PLAU	1450	239	18082	2.34797	0.000724211	4.26152e-05	0.000290438			GOTERM_BP_DIRECT	GO:0018279~protein N-linked glycosylation via asparagine	9	0.681302	0.000488305	ST6GALNAC6; MGAT2; ST3GAL3; ST6GAL1; MAGT1; ST3GAL2; VCP; RPN1; UGGT1	1130	31	18082	4.64568	0.824439	0.109511	0.892303
GOTERM_BP_DIRECT	GO:0050729~positive regulation of inflammatory response	20	1.19474	2.65788e-07	CCL3; ADORA3; CCL2; TNF; PTGER4; CCL9; CCL8; CCL5; CCL4; CCL7; CCL6; TLR9; CCL12; PLA2G4A; CCR5; CCR2; SERPINE1; TGM2; ADAM8; TNIP1	1450	63	18082	3.95884	0.0012532	6.96637e-05	0.000502718			GOTERM_BP_DIRECT	GO:0007156~homophilic cell adhesion via plasma membrane adhesion molecules	23	1.74111	0.0005198	PCDHA8; SDK2; CLSTN1; CDHR3; PCDHGB7; NECTIN1; PCDHB14; PCDHGA7; PCDHGA6; PCDHGA5; PCDHGC3; PCDHB20; DCHS1; PCDHB22; PCDHGA2; PCDHGA1; AMIGO1; FAT3; PCDHB18; PCDHB16; PCDHB17; NPTN; KIRREL3	1130	163	18082	2.25792	0.843079	0.109303	0.949596
GOTERM_BP_DIRECT	GO:0006915~apoptotic process	82	4.89845	2.77572e-07	PPARD; HIP1R; FAM3B; FGF13; PMAIP1; DAXX; DNASE1L3; PDCD1; GPX1; TMEM173; USP53; NOD1; MAP3K9; HMOX1; CASP7; TICAM1; 4930453N24RIK; FAS; CASP1; HCAR2; DEDD2; SGK1; C5AR1; BCL2L14; CHAC1; PIM1; RHBDD1; BCL2L11; DDIT3; DDIT4; TNS4; TNFRSF10B; SERPINA3G; GADD45G; ERN1; BUB1B; RIPK2; TNFAIP3; GADD45B; THEM4; PPP1R15A; PHLPP1; TRAF1; TNF; TNFRSF12A; ADAMTSL4; STK17B; PML; TRIB3; RTKN; BCL2L1; SP110; Z…	1450	570	18082	1.79398	0.00130873	6.89232e-05	0.000525006			GOTERM_MF_DIRECT	GO:0003824~catalytic activity	49	3.70931	0.000693311	ARSB; FHIT; COASY; D2HGDH; BCAT2; SRM; NDST2; PHKB; ALDOC; PHKA1; ISOC2A; ECHDC1; HMGCS1; ARSK; CAD; ECHDC3; ACAT2; ALDH1L2; POLR2D; ACAT1; FAHD1; MUT; IDS; CSAD; CDADC1; FASN; KYAT1; KYAT3; PCYT2; ACAA1A; PAPSS1; ACAA1B; YDJC; LARGE1; DHCR24; ACAA2; MTHFD2L; ACACA; EPHX1; BPGM; GMPR; DNA2; PPM1E; PPM1K; PYGL; CAMK1; GPT; AACS; MDH1	1082	479	17446	1.64941	0.584113	0.0928817	1.12226
GOTERM_BP_DIRECT	GO:0002474~antigen processing and presentation of peptide antigen via MHC class I	15	0.896057	2.98166e-07	H2-K1; H2-Q2; H2-Q4; H2-Q10; H2-M3; H2-M2; H2-Q1; H2-D1; H2-Q6; H2-Q7; B2M; GM8909; H2-T22; H2-T23; H2-T3	1450	36	18082	5.19598	0.00140576	7.0335e-05	0.000563958			GOTERM_MF_DIRECT	GO:0003756~protein disulfide isomerase activity	7	0.529902	0.00101865	P4HB; TXNDC11; PDIA3; TXNDC5; PDIA6; PDIA5; PDIA4	1082	20	17446	5.64335	0.724523	0.12096	1.6448
GOTERM_BP_DIRECT	GO:0070374~positive regulation of ERK1 and ERK2 cascade	37	2.21027	7.64504e-07	CCL3; GCNT2; NRP1; CCL2; C3; CCR1; CCL9; CCL8; CCL5; SCIMP; CCL4; CCL7; SRC; CD74; CCL6; GLIPR2; CCL22; NOD1; CD44; CAMK2D; IL1B; RAPGEF2; IL1A; MT3; IL6; C5AR1; FLT4; ESR1; CCL12; DNAJC27; CD36; ARRB2; VEGFA; PDGFRA; RIPK2; ADRA1A; PLA2G5	1450	188	18082	2.45427	0.00360043	0.000171744	0.00144599			GOTERM_BP_DIRECT	GO:0005975~carbohydrate metabolic process	26	1.96821	0.00110646	SEC1; PHKB; FGGY; PHKA1; GPD1L; PPP1R3B; CHST10; CHST12; GALC; B3GLCT; GLO1; GALE; B4GALT6; YDJC; B4GALT5; PDK1; PDK2; GUSB; EPM2A; CHST3; MANBA; CHST1; AMDHD2; PYGL; MLEC; MDH1	1130	206	18082	2.01964	0.980617	0.207025	2.01108
GOTERM_BP_DIRECT	GO:0010575~positive regulation of vascular endothelial growth factor production	12	0.716846	7.90452e-07	C3AR1; ATF4; HIF1A; C5AR1; PTGS2; C3; FLT4; CCBE1; IL1B; RORA; BRCA1; IL1A	1450	24	18082	6.23517	0.00372241	0.000169502	0.00149507			GOTERM_MF_DIRECT	GO:0015293~symporter activity	17	1.2869	0.00145551	SLC5A3; SLC16A13; SLC36A1; SLC38A2; SLC12A2; SLC6A12; SLC6A13; SLC16A12; SLC24A5; SLC10A7; SLC17A5; SLC16A7; SLC6A6; SLC13A2; SLC5A6; SLC13A3; SLC25A18	1082	112	17446	2.44737	0.84159	0.154229	2.34238
GOTERM_BP_DIRECT	GO:0071347~cellular response to interleukin-1	22	1.31422	8.39986e-07	CCL3; IL6; CCL2; CXCL2; EDN1; CCL9; CCL8; RORA; CCL5; CCL4; CCL7; CCL6; LCN2; CCL12; CCL22; HIF1A; PTGIS; SERPINE1; IRF1; ZC3H12A; ACOD1; MYC	1450	80	18082	3.42934	0.00395521	0.000172292	0.00158876			GOTERM_BP_DIRECT	GO:0042759~long-chain fatty acid biosynthetic process	5	0.378501	0.00147774	SCD1; SCD2; FADS1; SCD4; ELOVL6	1130	9	18082	8.88987	0.994844	0.253712	2.67731
GOTERM_MF_DIRECT	GO:0030881~beta-2-microglobulin binding	9	0.537634	1.5804e-06	H2-K1; H2-Q2; H2-Q4; H2-Q10; H2-Q1; H2-D1; H2-T23; H2-Q6; H2-Q7	1410	13	17446	8.56596	0.00207765	0.000297072	0.00258429			GOTERM_MF_DIRECT	GO:0016717~oxidoreductase activity, acting on paired donors, with oxidation of a pair of donors resulting in the reduction of molecular oxygen to two molecules of water	4	0.302801	0.00215825	SCD1; SCD2; FADS1; SCD4	1082	5	17446	12.8991	0.934985	0.203686	3.45479
GOTERM_BP_DIRECT	GO:0071356~cellular response to tumor necrosis factor	26	1.55317	1.491e-06	ZFP36; IL6; CCL3; CCL2; EDN1; CCL9; CCL8; RORA; CCL5; CCL4; CCL7; BRCA1; DCSTAMP; CCL6; LCN2; ACTR3; CCL12; ZFP36L2; CCL22; OCSTAMP; SLC2A4; GATA3; IRF1; ZC3H12A; ACOD1; GBA	1450	110	18082	2.94754	0.00700988	0.000293064	0.00282009			GOTERM_BP_DIRECT	GO:0006486~protein glycosylation	17	1.2869	0.00228092	ST6GAL1; SEC1; FUT10; GALNT4; ST6GALNAC6; ST3GAL3; ST3GAL2; COG7; SDF2L1; DAD1; B3GLCT; RPN1; B4GALT6; UGGT1; B4GALNT1; B4GALT5; SERP1	1130	116	18082	2.34509	0.999707	0.348254	4.1039
GOTERM_MF_DIRECT	GO:0042608~T cell receptor binding	9	0.537634	3.42548e-06	H2-K1; H2-Q2; H2-Q4; H2-Q10; H2-Q1; H2-D1; H2-Q6; H2-Q7; EPS8L1	1410	14	17446	7.9541	0.0044978	0.000563334	0.0056013			GOTERM_MF_DIRECT	GO:0019899~enzyme binding	39	2.95231	0.00297612	KMT2E; ABCD1; EGLN1; HACD1; FKBP1A; CAD; ACAT1; TSPYL1; TSPAN10; PPP1R3B; DYNLL1; CD4; RARA; SCARB2; TOP2B; GCHFR; DHCR24; CUTA; P4HB; RCOR2; MSH2; GRIN1; YWHAB; TSPAN14; EPHX1; CYB5A; PARK2; IL6RA; ADRB2; PLSCR4; MLEC; MAPK14; IGF2R; PDGFRB; AKAP6; SORT1; PARP1; EIF2AK3; HIST1H2AN	1082	384	17446	1.63758	0.976957	0.25176	4.73445
GOTERM_BP_DIRECT	GO:0043065~positive regulation of apoptotic process	53	3.16607	2.99646e-06	TSPO; PTGS2; HIP1R; PPARG; TGFB3; PMAIP1; LPAR1; DAXX; PDCD1; HMOX1; MAP3K9; IL1B; FAS; CASP1; TOP2A; FOSL1; LTA; HMGA2; BCL2L11; DDIT3; HIF1A; FAM72A; GADD45G; SCIN; UBD; RIPK2; GADD45B; GADD45A; TNF; TNFRSF12A; ADAMTSL4; KLRK1; SP110; BCL2L1; SRC; ZFP110; ALDH1A3; TGM2; BCL6; PHLDA1; IL6; NR4A1; IFIT2; NOTCH1; TNFSF10; PLA2G4A; NUPR1; DUSP1; ITGA6; BCL2A1B; BCL2A1A; ID3; DUSP6	1450	335	18082	1.97292	0.0140379	0.000565334	0.00566744
GOTERM_BP_DIRECT	GO:0019886~antigen processing and presentation of exogenous peptide antigen via MHC class II	9	0.537634	3.23084e-06	H2-OA; H2-EB1; CTSE; H2-DMB1; H2-AA; H2-AB1; H2-DMA; CD74; H2-DMB2	1450	14	18082	8.01665	0.0151275	0.000586102	0.00611071
GOTERM_BP_DIRECT	GO:0090026~positive regulation of monocyte chemotaxis	9	0.537634	3.23084e-06	CCL2; CREB3; AIF1; CCR1; CCR2; SERPINE1; PLA2G7; CCL5; CXCL10	1450	14	18082	8.01665	0.0151275	0.000586102	0.00611071
GOTERM_BP_DIRECT	GO:0050728~negative regulation of inflammatory response	22	1.31422	3.65926e-06	ZFP36; TYRO3; PPARD; PTGER4; PTPN2; SOCS3; SMAD3; RORA; NLRP3; IL10; TNFAIP6; PTGIS; SMPDL3B; CD44; AOAH; GATA3; METRNL; CALCRL; TNFAIP3; ACOD1; PLA2G5; NR1H3	1450	87	18082	3.15342	0.0171162	0.000639218	0.00692099
GOTERM_BP_DIRECT	GO:0070098~chemokine-mediated signaling pathway	17	1.01553	3.92647e-06	CCL3; CCL2; CCR1; CXCL2; CXCL9; CCL9; CCL8; CCL5; CCL4; CCL7; CCL6; CXCL10; CCR9; CCL12; GPR35; CCL22; CCR2	1450	55	18082	3.85447	0.0183546	0.000661393	0.00742638
GOTERM_BP_DIRECT	GO:0043491~protein kinase B signaling	14	0.83632	4.29935e-06	TYRO3; CCL3; CCL2; TNF; AXL; CD40; CCL5; EPHA2; CCL12; PLK3; IL1B; THEM4; MERTK; MT3	1450	38	18082	4.59434	0.02008	0.000699217	0.0081316
GOTERM_BP_DIRECT	GO:0030335~positive regulation of cell migration	37	2.21027	4.93295e-06	C3AR1; CCL3; GCNT2; AIF1; BCAR1; CSF1; CCR1; EDN1; CCL5; CXCL10; SEMA3G; CXCR4; SEMA3E; SEMA3C; ANGPTL3; FLT1; LYN; SPHK1; SMAD3; SNAI2; MMP14; TNFAIP6; NOTCH1; CORO1A; SEMA6C; ITGA6; CARMIL2; CARMIL1; CXCL16; FGFR1OP; VEGFA; CD274; PDGFRA; HBEGF; LAMC2; CTSH; PLAU	1450	203	18082	2.27292	0.023005	0.00077549	0.0093299
GOTERM_BP_DIRECT	GO:0045824~negative regulation of innate immune response	9	0.537634	6.43533e-06	IFI202B; TYRO3; NMI; SMPDL3B; CCR1; TRAFD1; ACOD1; TNFAIP3; DHX58	1450	15	18082	7.48221	0.0299057	0.000978939	0.0121713
GOTERM_BP_DIRECT	GO:0006956~complement activation	9	0.537634	6.43533e-06	C1RA; C1RB; C4A; C4B; C3; CFB; RGCC; C1S1; C1S2	1450	15	18082	7.48221	0.0299057	0.000978939	0.0121713
GOTERM_BP_DIRECT	GO:0060326~cell chemotaxis	20	1.19474	9.11626e-06	CCL3; CCL2; BCAR1; CXCL2; CCL9; CXCL9; CCL8; FPR2; LPAR1; CCL4; EPHA2; CCL6; CXCL10; CCL12; CCL22; ARRB2; CXCL14; VEGFA; PDGFRA; HBEGF	1450	78	18082	3.19752	0.0420989	0.00134318	0.0172413
GOTERM_MF_DIRECT	GO:0005102~receptor binding	60	3.58423	1.12447e-05	PVR; NXPH3; GRIP1; EDN1; H2-D1; PRDX5; FGF13; RSPO1; CLCF1; SERPINE1; DLG4; IL1B; NOS2; CAT; WNT6; IDUA; H2-K1; ICOSL; CRTAM; LYN; IL27; NECTIN4; PLAUR; HAO1; CD86; STYK1; UCN2; RND1; ARRB2; GM8909; VEGFA; RIPK2; PLA2G5; H2-T3; HSPA1A; POMC; SRC; LIF; HSPA8; HAP1; RASA1; GBA; H2-Q2; FYB; LPL; FZD8; H2-Q4; H2-Q10; IL6; TMC8; H2-M3; H2-M2; HCK; H2-Q1; H2-Q6; H2-Q7; H2-T22; H2-T23; JAK3; CD200	1410	412	17446	1.8019	0.0146892	0.00164288	0.0183861
GOTERM_BP_DIRECT	GO:0002479~antigen processing and presentation of exogenous peptide antigen via MHC class I, TAP-dependent	12	0.716846	1.10251e-05	H2-K1; PSMB10; PSMB7; H2-Q10; H2-D1; H2-T23; H2-Q7; PSMB8; B2M; TAPBP; H2-T3; PSMB9	1450	30	18082	4.98814	0.0506868	0.00157502	0.020851
GOTERM_BP_DIRECT	GO:0035457~cellular response to interferon-alpha	8	0.477897	1.15591e-05	IFIT3; IFIT2; IFIT1; GATA3; AXL; IFIT3B; MYC; IFI204	1450	12	18082	8.31356	0.0530757	0.00160272	0.0218609
GOTERM_BP_DIRECT	GO:0048661~positive regulation of smooth muscle cell proliferation	20	1.19474	1.34895e-05	EGR1; C3AR1; IL6; TNF; PTGS2; AIF1; EDN1; CCL5; STAT1; HIF1A; ID2; HMOX1; VEGFA; ZFP143; TGM2; CAMK2D; HBEGF; CALCRL; MYC; PTAFR	1450	80	18082	3.11759	0.061661	0.00181675	0.0255114
GOTERM_MF_DIRECT	GO:0008009~chemokine activity	15	0.896057	1.65585e-05	CCL3; CCL2; CXCL2; CXCL9; CCL9; CCL8; CCL5; CCL4; CCL7; CCL6; CXCL10; CCL12; CCL22; CXCL14; CXCL16	1410	48	17446	3.86658	0.0215555	0.00217675	0.0270735
GOTERM_MF_DIRECT	GO:0000166~nucleotide binding	206	12.3059	2.06485e-05	ADCY3; MOK; RAD51C; RAD51B; TARS2; ADCY2; TUBB2B; TUBB2A; ACTG1; ACTG2; OASL2; MAP3K9; RAPGEF3; TLK2; NUP35; GTPBP2; TYRO3; GBP5; GTPBP6; MYH3; POLE; MTPAP; WNK2; MYH9; RFC5; RND3; RND1; ABCB1A; PARP14; PDGFRA; MAPK7; RAB13; STK17B; CHEK1; IGF2BP2; ACSBG1; MOV10; VRK2; POLQ; DHX58; RECQL4; SPHK1; ACACB; DDX4; KIF3C; GNAT3; EPHA2; ATP13A4; RIT1; DHX40; GRK5; GK; CLCN7; ACVRL1; CPEB2; RAB5C; CPEB4;…	1410	1936	17446	1.31655	0.0268078	0.00246729	0.0337596
GOTERM_MF_DIRECT	GO:0031625~ubiquitin protein ligase binding	45	2.68817	2.12034e-05	TRAF1; TRIOBP; SLC22A18; WFS1; ABTB2; UCHL1; PML; TRIB3; HSPA1A; DAXX; ACTG1; TMEM173; CXCR4; SQSTM1; TUBB5; RALA; PER1; TUBA1B; MYC; HSPA8; TRAF4; RNF31; FBXO7; FZD8; GABARAPL1; EGR2; LYN; DTX1; SMAD7; SMAD6; SMAD3; H2-AB1; TNFRSF14; CD40; PRR5L; FZD5; UBE2C; BRCA1; HIF1A; ARRB2; DIO2; RAD18; MDM2; JAK1; FAF1	1410	284	17446	1.96052	0.0275183	0.00232263	0.0346668
GOTERM_MF_DIRECT	GO:0017017~MAP kinase tyrosine/serine/threonine phosphatase activity	8	0.477897	2.45229e-05	DUSP5; DUSP4; DUSP2; DUSP1; DUSP16; DUSP10; DUSP8; DUSP6	1410	13	17446	7.61418	0.0317573	0.00247942	0.0400929
GOTERM_MF_DIRECT	GO:0000978~RNA polymerase II core promoter proximal region sequence-specific DNA binding	53	3.16607	2.67852e-05	JDP2; ARNT2; ZFP639; IFI214; IFI211; MYC; FOSL1; BATF3; BATF2; EGR2; GMEB2; RELB; ESR1; SIX4; MXD1; GRHL1; DDIT3; MTF1; TGIF1; TXK; PRDM1; TFEB; MYBL1; HOXA2; NR1D1; LHX2; POU2F2; TEAD4; PER1; SKIL; ETV4; NR1H3; ZBTB7B; ACTB; PLAG1; CREB3; MAFB; SMAD6; MNDAL; SMAD3; ARID3B; STAT1; STAT3; ATF4; ATF3; ETS2; IRF1; IFI209; IRF4; IFI208; IFI203; IFI205; IFI204	1410	359	17446	1.82666	0.0346357	0.00251467	0.0437908
GOTERM_BP_DIRECT	GO:0042127~regulation of cell proliferation	38	2.27001	2.61881e-05	PPARD; TNF; APOBEC1; PTGS2; TNFRSF26; TNC; CXCL2; IL4RA; CXCL9; CHEK1; JAG1; SRC; CXCL10; SERPINE1; PLCD3; ADAM33; BCL6; CNN2; NOS2; FAS; RAPGEF2; FANCA; TES; PTGER2; SGK1; IL6; HCK; BRCA2; BRCA1; NOTCH1; PLA2G4A; STYK1; TNFRSF10B; HIF1A; JAK1; TXK; PRDM1; PLAU	1450	227	18082	2.08755	0.116229	0.00342626	0.0495213
GOTERM_BP_DIRECT	GO:0048247~lymphocyte chemotaxis	12	0.716846	3.12031e-05	CCL12; CCL22; CCL3; CCL2; CXCL16; CCL9; CCL8; CCL5; ADAM8; CCL4; CCL7; CCL6	1450	33	18082	4.53467	0.136894	0.00397097	0.0590018
GOTERM_BP_DIRECT	GO:0008285~negative regulation of cell proliferation	55	3.28554	3.54359e-05	ACVRL1; PTGS2; PPARG; TGFB3; IL10; SLFN1; SLFN2; PTGES; HMOX1; GATA3; 4930503L19RIK; IL1B; ZFP503; RAPGEF2; FOSL1; ERDR1; IL1A; LYN; INCA1; WNK2; HMGA1; OSM; SSTR5; VEGFC; CTH; BTG1; PTPRV; DLL4; RGCC; SCIN; TGIF1; TNF; IFITM3; PML; HSPA1A; FTH1; LIF; BCL6; RUNX1; TES; HMGA1-RS1; IL6; NOS1; PTPN2; SMAD6; PTPN14; BRIP1; SMAD3; TRIM24; FZD5; STAT3; IFIT3; NOTCH1; IRF1; ALOX8	1450	384	18082	1.78612	0.153961	0.00439006	0.0670031
GOTERM_BP_DIRECT	GO:0050830~defense response to Gram-positive bacterium	21	1.25448	3.82563e-05	GBP7; GBP6; TNF; C5AR1; HCK; GBP9; KLRK1; TNFRSF14; GBP2B; EPHA2; B2M; NOD1; CD36; GBP10; MPO; RIPK2; H2-T23; GBP3; SSC5D; GBP2; LTA	1450	93	18082	2.81588	0.165144	0.00461742	0.0723342
GOTERM_BP_DIRECT	GO:0032496~response to lipopolysaccharide	34	2.03106	4.01114e-05	TNF; PTGS2; TNFRSF26; CXCL2; EDN1; DUSP10; CXCL9; NOCT; GCH1; CXCL10; SLC11A1; PTGIR; PTGES; IL10RA; TICAM1; IL1B; FAS; NOS2; CASP1; LTA; PTGER2; PELI1; C5AR1; PTGER4; TNFRSF14; CD40; STAT1; NOTCH1; CCR7; TNFRSF10B; MPO; ACOD1; MGST1; PTAFR	1450	197	18082	2.15224	0.17242	0.00472006	0.0758405
GOTERM_BP_DIRECT	GO:0032729~positive regulation of interferon-gamma production	15	0.896057	4.10692e-05	TNF; H2-M3; KLRK1; FZD5; SLC11A1; IL12RB1; CARMIL2; ULBP1; IRF8; CCR2; IL1B; RIPK2; TXK; RUNX1; LTA	1450	52	18082	3.59721	0.176151	0.00471491	0.0776508
GOTERM_BP_DIRECT	GO:0010332~response to gamma radiation	12	0.716846	4.28035e-05	GPX1; APOBEC1; CCL2; FANCD2; GATA3; CXCL2; PML; BRCA2; MYC; PNP; CCL7; CXCL10	1450	34	18082	4.4013	0.182865	0.00479682	0.0809286
GOTERM_BP_DIRECT	GO:0043123~positive regulation of I-kappaB kinase/NF-kappaB signaling	28	1.67264	4.9155e-05	TNF; SLC20A1; ZC3HAV1; LPAR1; TLR9; NOD1; HMOX1; TICAM1; TGM2; IL1B; RHOC; CASP1; IL1A; RNF31; PELI1; BST2; EDA2R; CD40; SECTM1A; ECM1; CLEC4N; CTH; TNFSF10; CD36; PLK2; MIB2; UBD; RIPK2	1450	149	18082	2.34342	0.20699	0.00537894	0.0929321
GOTERM_BP_DIRECT	GO:0045944~positive regulation of transcription from RNA polymerase II promoter	115	6.86977	5.71763e-05	LMO4; ARNT2; EDN1; TGFB3; ZFP639; RORA; JAG1; IL10; TLR9; NLRC5; GATA2; GABPB1; GATA3; IL1B; RAPGEF3; IFRD1; IL1A; CIITA; RELB; CD40; MED13; SIX4; PTPRN; GRHL1; DDIT3; HIF1A; PRDM9; ZFP462; MTF1; IFNB1; RGCC; VEGFA; ZFP821; MAPK7; SLC40A1; CCL3; TFEB; MYBL1; POMC; ATF1; LIF; SLC11A1; HOXA2; LHX2; TEAD4; RUNX1; NR1H3; PLAG1; KLF6; MAFB; MET; ARID3B; SMAD3; NR4A1; NEUROG2; BRCA1; ATF4; NOTCH1; ATF3…	1450	995	18082	1.4413	0.236441	0.00611227	0.108089
GOTERM_MF_DIRECT	GO:0004950~chemokine receptor activity	9	0.537634	9.2469e-05	CCR9; CCRL2; CCR7; GPR35; CCR5; CXCR4; CCR1; CCR2; XCR1	1410	20	17446	5.56787	0.114581	0.00808016	0.151101
GOTERM_BP_DIRECT	GO:0048010~vascular endothelial growth factor receptor signaling pathway	10	0.597372	8.33252e-05	VEGFC; FLT1; CCL2; NRP1; PGF; BCAR1; FLT4; VEGFA; VAV1; SRC	1450	25	18082	4.98814	0.325069	0.00869849	0.157486
GOTERM_BP_DIRECT	GO:0030593~neutrophil chemotaxis	17	1.01553	8.64946e-05	CCL3; CCL2; C5AR1; CXCL2; CCL9; CCL8; ITGB2; CCL5; CCL4; VAV1; CCL7; ITGAM; CCL6; CCL12; CCL22; IL1B; CSF3R	1450	69	18082	3.0724	0.335087	0.00883249	0.163472
GOTERM_BP_DIRECT	GO:0031663~lipopolysaccharide-mediated signaling pathway	11	0.657109	9.81769e-05	IRAK2; CCL12; CCL3; CCL2; TNF; LYN; TICAM1; IL1B; RIPK2; STAT1; CCL5	1450	31	18082	4.42496	0.370747	0.00980736	0.185531
GOTERM_BP_DIRECT	GO:0042102~positive regulation of T cell proliferation	16	0.955795	0.000125425	ITGAL; IL6; AIF1; IL15; CCL5; PNP; NCK2; CD86; CORO1A; CCR7; TNFSF13B; CARMIL2; CD274; IL1B; JAK3; SPN	1450	64	18082	3.11759	0.446666	0.0122534	0.236967
GOTERM_MF_DIRECT	GO:0005524~ATP binding	161	9.61768	0.000156762	ADCY3; MOK; RAD51C; RAD51B; TARS2; ADCY2; PKMYT1; DMPK; ACTG1; ACTG2; NLRC5; OASL2; MAP3K9; OASL1; MLKL; TLK2; CIITA; TYRO3; MYH3; MYO3B; KIF5C; MTPAP; PIM1; WNK2; MYH9; MAP4K3; RFC5; ABCB1A; RIOK3; PDGFRA; RIPK3; RIPK2; MAPK7; SRXN1; OAS1D; IFIH1; ASS1; STK17B; MAP4K1; HSPA1A; CHEK1; ULK4; HSPA1B; SRC; KARS; ACSBG1; CMPK2; MOV10; VRK2; LMTK2; DYRK4; ENTPD1; RUNX1; POLQ; DNAJA4; DHX58; RHOBTB3; R…	1410	1507	17446	1.32187	0.186423	0.0128119	0.256033
GOTERM_BP_DIRECT	GO:0007049~cell cycle	76	4.54002	0.000156421	NBN; SEPT3; KNTC1; PKMYT1; CDT1; CDC45; CGREF1; CDCA8; MCM8; FANCI; MIS18A; RALA; NUP37; TLK2; MASTL; CCNO; MTUS1; PIM1; HMGA2; UBE2C; FOXN3; DDIT3; RBBP8; UHRF2; TIMELESS; CCND2; SPAG5; FANCD2; NSL1; RGCC; BUB1B; LIN54; MAPK7; USP22; MAD2L2; SEPT6; PDCD2L; MAPRE3; NUP43; GADD45A; TRIOBP; HAUS5; LIN9; NEDD9; CHEK1; CEP55; SRC; MLF1; SPC24; BUB1; SKA1; DDIAS; ZWILCH; PARD6A; PARD6B; DLGAP5; PSRC1;…	1450	614	18082	1.54356	0.521957	0.0149495	0.295446
GOTERM_BP_DIRECT	GO:0045429~positive regulation of nitric oxide biosynthetic process	13	0.776583	0.000159346	IL6; TNF; ASS1; H2-M3; PTGS2; AIF1; ESR1; KLRK1; SMAD3; ITGB2; ULBP1; TICAM1; IL1B	1450	45	18082	3.60254	0.528509	0.0149246	0.300962
GOTERM_BP_DIRECT	GO:0071345~cellular response to cytokine stimulus	11	0.657109	0.000176704	CSF3; CCR7; CD86; CXCR4; GATA3; SOCS1; NOS2; JAK3; STAT1; DDIAS; STAT3	1450	33	18082	4.15678	0.565588	0.0162154	0.333694
GOTERM_BP_DIRECT	GO:0019885~antigen processing and presentation of endogenous peptide antigen via MHC class I	5	0.298686	0.000192266	TAP2; TAP1; ERAP1; B2M; TAPBP	1450	5	18082	12.4703	0.596347	0.0172949	0.363032
GOTERM_MF_DIRECT	GO:0001078~transcriptional repressor activity, RNA polymerase II core promoter proximal region sequence-specific binding	24	1.43369	0.00024774	BATF3; JDP2; MNDAL; HMGA2; MXD1; SNAI2; HOXA2; ATF3; IFI214; NR1D1; GATA3; ETS2; TGIF1; IFI209; IFI208; BHLHE40; PRDM1; SKIL; GFI1; IFI203; IFI211; NFIL3; IFI205; IFI204	1410	129	17446	2.30196	0.278243	0.0189976	0.404342
GOTERM_BP_DIRECT	GO:0050727~regulation of inflammatory response	15	0.896057	0.000264375	IL1R1; LYN; ESR1; GGT1; NLRP3; TLR9; CASP4; SLC7A2; FANCD2; CLCF1; BCL6; ZYX; CASP1; FANCA; TNIP1	1450	61	18082	3.06648	0.712774	0.0232626	0.498864
GOTERM_BP_DIRECT	GO:0001913~T cell mediated cytotoxicity	7	0.41816	0.000274693	SERPINB9; RAET1D; RAET1E; CTSC; STX11; CTSH; EMP2	1450	13	18082	6.7148	0.726425	0.0237175	0.518285
GOTERM_BP_DIRECT	GO:0002237~response to molecule of bacterial origin	7	0.41816	0.000274693	H2-M3; TAP2; CXCL2; TNFAIP3; IL10; B2M; TLR9	1450	13	18082	6.7148	0.726425	0.0237175	0.518285
GOTERM_MF_DIRECT	GO:0016787~hydrolase activity	161	9.61768	0.000343853	PDP1; APOBEC1; LGMN; GGT1; PLPPR2; GPCPD1; DNASE1L3; OTUB2; C1RA; C1RB; HTRA1; ERAP1; HTRA4; ADAM8; VNN3; IDUA; NUDT1; GBP5; BST1; NUDT13; RAD9A; HDAC11; PDE4C; PTPDC1; POR; OTUD3; OTUD1; ABCB1A; PTPRV; ACAP1; ST14; ADAMTS1; NEU3; TNFAIP3; GBP3; GBP2; ADAMTS4; IFIH1; DUSP10; PPT1; GBP2B; MOV10; PSMB7; ECE1; DUSP13; GALNS; ADAM33; IIGP1; ENTPD1; DHX58; RHOBTB3; RECQL4; LPL; GDE1; ACY3; CFB; PTPN2;…	1410	1533	17446	1.29945	0.36402	0.0248303	0.560796
GOTERM_BP_DIRECT	GO:0001666~response to hypoxia	31	1.85185	0.000311905	ACVRL1; CCL2; PGF; EDN1; ARNT2; TGFB3; PML; PTGIS; ECE1; CXCR4; HMOX1; CAMK2D; NOS2; CAT; CASP1; LTA; MT3; MUC1; EGR1; SLC8A1; FLT1; NOS1; SMAD3; MMP14; TACC3; DDIT4; VEGFC; HIF1A; PYGM; VEGFA; PLAU	1450	192	18082	2.01344	0.770488	0.0264051	0.588301
GOTERM_BP_DIRECT	GO:0044406~adhesion of symbiont to host	6	0.358423	0.000314359	GBP7; GBP6; GBP9; GBP2B; GBP3; GBP2	1450	9	18082	8.31356	0.77313	0.0261412	0.592916
GOTERM_BP_DIRECT	GO:0002504~antigen processing and presentation of peptide or polysaccharide antigen via MHC class II	6	0.358423	0.000314359	H2-EB1; H2-OB; H2-DMB1; H2-AA; H2-AB1; H2-DMA	1450	9	18082	8.31356	0.77313	0.0261412	0.592916
GOTERM_BP_DIRECT	GO:0006952~defense response	22	1.31422	0.000329644	IRGM1; GM12185; IRGM2; TNF; H2-D1; IFI47; CD74; TAPBP; CD83; IGTP; NOD1; CCR5; IFNB1; F830016B08RIK; TAP1; GM4841; MPO; TGTP1; TGTP2; ACOD1; GM4951; SSC5D	1450	116	18082	2.36507	0.78892	0.0269208	0.62166
GOTERM_MF_DIRECT	GO:0008134~transcription factor binding	47	2.80765	0.000429211	PPARD; NBN; E2F5; LMO4; PPARG; BCL2L1; RORA; DAXX; MED12L; GATA2; TMEM173; IFI214; GATA3; PER2; PER1; IFI211; MYC; RASA1; HSPA8; EGR1; HMGA1-RS1; MAFB; MNDAL; PIM1; ESR1; NR4A1; SMAD3; H2-AB1; HDAC11; PTPRN; NLRP3; HMGA1; STAT3; DDIT3; ATF4; HIF1A; TNFRSF10B; EAF1; ID1; PPP1R13B; IFI209; IFI208; ID3; IFI203; HDAC7; IFI205; IFI204	1410	342	17446	1.70039	0.431619	0.0292971	0.69955
GOTERM_BP_DIRECT	GO:0050731~positive regulation of peptidyl-tyrosine phosphorylation	20	1.19474	0.000377093	CSF3; IL6; NRP1; LYN; TNFRSF14; KITL; SRC; CD74; OSM; LIF; VEGFC; CD36; ARRB2; CD44; VEGFA; PDGFRA; HBEGF; RIPK2; AREG; RASA1	1450	101	18082	2.46938	0.831271	0.0302145	0.71084
GOTERM_BP_DIRECT	GO:0051928~positive regulation of calcium ion transport	10	0.597372	0.000404522	TSPO; CCL3; ARRB2; ANK2; WFS1; CCR1; STIM2; JAK3; CCL5; CCL4	1450	30	18082	4.15678	0.85176	0.0318368	0.762357
GOTERM_BP_DIRECT	GO:0044344~cellular response to fibroblast growth factor stimulus	10	0.597372	0.000404522	ZFP36; ZFP36L2; CCL2; CD44; DLL4; NR4A1; CCL5; SNAI2; MYC; GCLM	1450	30	18082	4.15678	0.85176	0.0318368	0.762357
GOTERM_BP_DIRECT	GO:0001916~positive regulation of T cell mediated cytotoxicity	8	0.477897	0.000445382	H2-K1; H2-M3; TAP2; H2-D1; H2-T23; PNP; HSPA8; B2M	1450	19	18082	5.25067	0.877761	0.0344232	0.839055
GOTERM_BP_DIRECT	GO:1901741~positive regulation of myoblast fusion	8	0.477897	0.000445382	IL4RA; CXCL9; CCL8; FLT3L; CD53; GDF15; EHD1; EHD2	1450	19	18082	5.25067	0.877761	0.0344232	0.839055
GOTERM_MF_DIRECT	GO:0046982~protein heterodimerization activity	64	3.82318	0.000567554	PPARD; JDP2; ADCY2; PGF; HIP1R; ARNT2; H2-D1; TGFB3; SDCBP2; GABPB1; CLCF1; TOP2A; MYC; IRAK2; H2-K1; TYRO3; STX1A; DDIT3; HIF1A; TIMELESS; VEGFA; H2-AA; SRI; ITGAL; ABTB2; TFEB; ITGB2; BCL2L1; RRAGD; RIMS2; GCLM; ITGAM; ATF1; TAP2; TAP1; ENO4; BHLHE40; NR1H3; FBXO7; H2-Q2; MAF; H2-Q4; H2-Q10; KCNB1; MET; H2-Q1; AXL; NR4A1; SMAD3; H2-AB1; H2-Q6; FXR2; H2-Q7; CABYR; SMC4; ATF4; NOTCH1; CYBB; ATF3;…	1410	514	17446	1.54061	0.526268	0.0366665	0.924047
GOTERM_BP_DIRECT	GO:2000503~positive regulation of natural killer cell chemotaxis	5	0.298686	0.000540019	CCL3; CXCL14; CCL5; CCL4; CCL7	1450	6	18082	10.392	0.921801	0.0409179	1.01648
GOTERM_BP_DIRECT	GO:0042270~protection from natural killer cell mediated cytotoxicity	5	0.298686	0.000540019	SERPINB9; TAP2; TAP1; CLEC2D; H2-T23	1450	6	18082	10.392	0.921801	0.0409179	1.01648
GOTERM_BP_DIRECT	GO:0019221~cytokine-mediated signaling pathway	25	1.49343	0.000569559	IL1F9; IL1R1; CCL2; CD44; IIGP1; IL1B; IL1A; FLRT3; KLF6; FLRT2; IL6; IL2RB; SOCS3; SOCS1; IL1RN; RTN4R; STAT1; PTPRN; CISH; STAT3; CCL12; IFNB1; CCR2; JAK1; JAK3	1450	146	18082	2.13533	0.93198	0.0424276	1.0718
GOTERM_BP_DIRECT	GO:0043547~positive regulation of GTPase activity	25	1.49343	0.000569559	DENND6B; F11R; CCL3; CCL2; ARHGEF19; CCL9; RTN4R; CCL8; CD40; CCL5; RGS16; VAV1; CCL4; CCL7; CCL6; CCL12; CCR7; CCL22; RGS1; ITGA6; RGS2; PKP4; RAPGEF3; RAPGEF2; RASA1	1450	146	18082	2.13533	0.93198	0.0424276	1.0718
GOTERM_BP_DIRECT	GO:0042981~regulation of apoptotic process	31	1.85185	0.000578405	PHLPP1; TRAF1; TNFRSF26; BCL2L1; PMAIP1; DIP2A; PTGIS; CASP4; NOD1; ANK2; FAS; CASP1; MYC; TRAF4; DEDD2; IRAK2; EGR1; SGK1; IL6; BCL2L14; ESR1; TNFRSF14; CD40; TRIM24; SNAI2; BCL2L11; TNFRSF10B; DUSP1; BCL2A1A; RIPK2; GDF15	1450	199	18082	1.94262	0.934761	0.0424034	1.08836
GOTERM_BP_DIRECT	GO:0034097~response to cytokine	17	1.01553	0.000609204	PTGS2; RELB; PML; SERPINA3F; BCL2L1; CCL5; STAT1; STAT3; CORO1A; SERPINA3G; PTGES; CXCL16; CD274; SKIL; XCR1; FOSL1; PLA2G5	1450	81	18082	2.61723	0.943589	0.0439293	1.146
GOTERM_MF_DIRECT	GO:0005164~tumor necrosis factor receptor binding	10	0.597372	0.000724951	TRAF1; TNFSF10; TNF; TNFSF13B; TNFSF15; ERAP1; STAT1; LTB; TRAF4; LTA	1410	32	17446	3.86658	0.61495	0.0444295	1.17889
GOTERM_MF_DIRECT	GO:0023026~MHC class II protein complex binding	7	0.41816	0.000726044	H2-OA; H2-OB; H2-DMB1; H2-DMA; CD74; H2-DMB2; HSPA8	1410	15	17446	5.77409	0.615504	0.0425161	1.18065
GOTERM_BP_DIRECT	GO:0002250~adaptive immune response	24	1.43369	0.000668528	TRPM4; ADGRE1; CRTAM; ICOSL; LYN; LILRB4A; KLRK1; TFEB; SLAMF7; CD74; CLEC4N; CD86; IFNB1; SERPINA3G; TAP2; TAP1; RIPK2; ERAP1; H2-T23; TXK; CLEC4A2; PRDM1; RNF19B; JAK3	1450	139	18082	2.15315	0.957369	0.0473818	1.25693
GOTERM_BP_DIRECT	GO:0032755~positive regulation of interleukin-6 production	13	0.776583	0.000677492	IL1F9; RAB7B; IL6; TNF; TLR9; NOD1; CD36; CCR5; MAPK13; TICAM1; RIPK2; IL1B; IL1A	1450	52	18082	3.11759	0.959135	0.047292	1.27368
GOTERM_BP_DIRECT	GO:0000188~inactivation of MAPK activity	7	0.41816	0.000696486	DUSP4; DUSP1; DUSP16; DUSP10; SPRED3; DUSP8; DUSP6	1450	15	18082	5.81949	0.96264	0.047878	1.30917
GOTERM_BP_DIRECT	GO:0045662~negative regulation of myoblast differentiation	9	0.537634	0.000702903	IL1F9; NOTCH1; PPARD; TNF; CXCL14; CCL9; ID3; DDIT3; CXCL10	1450	26	18082	4.31666	0.963755	0.0476153	1.32115
GOTERM_BP_DIRECT	GO:0043154~negative regulation of cysteine-type endopeptidase activity involved in apoptotic process	15	0.896057	0.000730875	IL6; NR4A1; HSPA1B; SRC; POR; IFI202B; GPX1; ARRB2; NAIP2; CD44; VEGFA; USP47; MDM2; MICAL1; MT3	1450	67	18082	2.79187	0.968239	0.0487641	1.37338
GOTERM_BP_DIRECT	GO:0071407~cellular response to organic cyclic compound	16	0.955795	0.000778748	CCL3; MSR1; TNF; PPARG; SOCS1; TIPARP; CCL5; STAT1; STAT3; CCNB1; CCL12; RGS20; TMEM173; ITGA6; IL1B; NOS2	1450	75	18082	2.66034	0.974665	0.0511533	1.46272
GOTERM_MF_DIRECT	GO:0003950~NAD+ ADP-ribosyltransferase activity	8	0.477897	0.000933661	PARP9; ZC3HAV1; PARP14; PARP8; TIPARP; PARP6; PARP3; PARP11	1410	21	17446	4.71354	0.707495	0.0520434	1.51586
GOTERM_BP_DIRECT	GO:0007169~transmembrane receptor protein tyrosine kinase signaling pathway	19	1.13501	0.00091537	FLT1; PILRB1; LYN; STAP1; CSF1; HCK; FLT4; MET; AHI1; EPHA2; INSRR; DOK1; STYK1; PDGFRA; JAK1; TXK; JAK3; PILRA; LCP2	1450	100	18082	2.36937	0.986709	0.0590402	1.71723
GOTERM_MF_DIRECT	GO:0042288~MHC class I protein binding	7	0.41816	0.00108271	PILRB1; TAP2; TAP1; KLRK1; TUBB5; H2-T23; PILRA	1410	16	17446	5.41321	0.759639	0.0576708	1.75583
GOTERM_BP_DIRECT	GO:0002548~monocyte chemotaxis	11	0.657109	0.000965875	CCL12; CCL22; CCL3; FLT1; CCL2; CCR2; CCL9; CCL8; CCL4; CCL7; CCL6	1450	40	18082	3.42934	0.98953	0.061359	1.81116
GOTERM_BP_DIRECT	GO:0008630~intrinsic apoptotic signaling pathway in response to DNA damage	13	0.776583	0.000970044	TNF; PML; BRCA2; PMAIP1; BCL2L1; PNP; EPHA2; BCL2L11; BRCA1; BCL2A1B; BCL2A1A; HMOX1; MYC	1450	54	18082	3.00212	0.989734	0.0607978	1.81891
GOTERM_MF_DIRECT	GO:0031730~CCR5 chemokine receptor binding	5	0.298686	0.00121533	JAK1; STAT1; CCL5; CCL4; STAT3	1410	7	17446	8.83789	0.798173	0.0620079	1.96891
GOTERM_BP_DIRECT	GO:0035556~intracellular signal transduction	51	3.04659	0.00111848	GNA13; ADCY3; ADCY2; EDN1; STAC3; SIRPB1A; NOD1; TIAM2; GAB2; HMOX1; RAPGEF3; TLK2; MASTL; AKT3; ZFP36; ARHGEF3; SGK1; LYN; SOCS3; SOCS1; WNK2; MAP4K3; DOK1; MAST1; ASB2; KSR1; LCP2; PLEK2; STK17B; ASB11; MAP4K1; SRC; DGKA; PLCL1; RASGRP4; PLCD3; RASA4; GPR155; SPSB1; PLEK; SMAD7; DGKH; RACGAP1; VAV1; CISH; DNMBP; DUSP1; MAPK13; CHN1; JAK1; JAK3	1450	400	18082	1.58997	0.994907	0.0688644	2.09446
GOTERM_BP_DIRECT	GO:0031622~positive regulation of fever generation	5	0.298686	0.00117993	TNF; PTGS2; CCR5; IL1B; CCL5	1450	7	18082	8.90739	0.99619	0.0715781	2.20831
GOTERM_BP_DIRECT	GO:0010942~positive regulation of cell death	12	0.716846	0.00119354	EGR1; NOD1; PTGS2; IRF1; IL1B; ZC3H12A; FAS; FAF1; LPAR1; BCL2L11; MT3; DUSP6	1450	48	18082	3.11759	0.996428	0.0714565	2.23353
GOTERM_BP_DIRECT	GO:0035924~cellular response to vascular endothelial growth factor stimulus	8	0.477897	0.00121769	NOTCH1; FLT1; NRP1; DLL4; FLT4; VEGFA; ERN1; NR4A1	1450	22	18082	4.53467	0.996813	0.071938	2.27823
GOTERM_BP_DIRECT	GO:0016477~cell migration	29	1.73238	0.00134135	PVR; NRP1; BCAR1; NANOS1; SRC; GAB2; CD44; CXCR4; STRIP2; FMNL3; FLT1; AVL9; MMP14; SNAI2; EPHA2; NCK2; SDC1; CORO1A; STYK1; CARMIL2; CARMIL1; ST14; VEGFA; PDGFRA; JAK1; HBEGF; LAMC1; JAK3; EMP2	1450	191	18082	1.8934	0.998223	0.0779807	2.50682
GOTERM_BP_DIRECT	GO:0009617~response to bacterium	10	0.597372	0.00138643	SLC11A1; SERPINB9; IL27; BAIAP2; IRF8; ADH7; SP110; STAT1; CASP1; FCGR1	1450	35	18082	3.56296	0.998564	0.0795176	2.59003
GOTERM_BP_DIRECT	GO:0008584~male gonad development	20	1.19474	0.00139911	NUDT1; ESR1; BRIP1; SIX4; BCL2L1; HMGA2; INSL6; MMP14; KITL; BCL2L11; TLR9; ADAM3; TNFSF10; COL9A3; TNFRSF10B; NUPR1; GATA3; FANCA; ERCC1; RHOBTB3	1450	112	18082	2.22685	0.998647	0.0792535	2.61342
GOTERM_BP_DIRECT	GO:0016525~negative regulation of angiogenesis	15	0.896057	0.0015323	COL4A2; CCL2; PML; STAT1; EPHA2; GPR4; CXCL10; LIF; CD36; STAB1; ECSCR; SEMA3E; RGCC; CCR2; ADAMTS1	1450	72	18082	2.59799	0.999279	0.0854474	2.8588
GOTERM_BP_DIRECT	GO:0032869~cellular response to insulin stimulus	17	1.01553	0.00154442	WDTC1; SGK1; APOBEC1; CCL2; CPEB2; PPARG; TRIB3; STAT1; SRC; SLC2A4; PTPRV; SLC25A33; RAB13; MYC; GSTP1; AKT3; BGLAP2	1450	88	18082	2.40904	0.999319	0.08509	2.88111
GOTERM_BP_DIRECT	GO:0002040~sprouting angiogenesis	9	0.537634	0.00155583	NOTCH1; FLT1; NRP1; PGF; FLT4; VEGFA; CCBE1; SEMA3E; ENG	1450	29	18082	3.87011	0.999355	0.084704	2.90209
GOTERM_MF_DIRECT	GO:0004725~protein tyrosine phosphatase activity	18	1.07527	0.00184474	PTPN2; PTPN14; DUSP10; TIMM50; PTPRN; PTPDC1; DUSP5; EYA4; DUSP4; DUSP2; DUSP1; DUSP13; PTPRV; DUSP16; PTPN1; MTMR7; DUSP8; DUSP6	1410	97	17446	2.29603	0.911956	0.0892239	2.97422
GOTERM_BP_DIRECT	GO:0007204~positive regulation of cytosolic calcium ion concentration	24	1.43369	0.00160111	GNA13; TRPM4; C3AR1; SLC8A1; CCL3; GNA15; PTGER2; C5AR1; PTGER4; CCR1; CXCL2; EDN1; ESR1; FPR2; GATA2; PTGIR; GPR35; CD36; CCR5; PDGFRA; DLG4; IL1B; ADRA1A; JAK3	1450	148	18082	2.02222	0.999479	0.0860697	2.98534
GOTERM_BP_DIRECT	GO:0001542~ovulation from ovarian follicle	6	0.358423	0.00161058	AFP; PLA2G4A; MMP19; ADAMTS1; NOS2; OAS1D	1450	12	18082	6.23517	0.999502	0.0855832	3.00275
GOTERM_BP_DIRECT	GO:0001818~negative regulation of cytokine production	6	0.358423	0.00161058	SLC11A1; PPARG; AXL; MERTK; IL10; EPHA2	1450	12	18082	6.23517	0.999502	0.0855832	3.00275
GOTERM_BP_DIRECT	GO:0045088~regulation of innate immune response	6	0.358423	0.00161058	IRF7; IRF1; DUSP10; SAMHD1; TNFAIP3; DHX58	1450	12	18082	6.23517	0.999502	0.0855832	3.00275
GOTERM_BP_DIRECT	GO:0032720~negative regulation of tumor necrosis factor production	11	0.657109	0.00175295	TSPO; ARRB2; PTGER4; GPR18; AXL; ZC3H12A; TNFAIP3; POMC; NFKBIL1; IL10; GSTP1	1450	43	18082	3.19009	0.999746	0.091765	3.26403
GOTERM_MF_DIRECT	GO:0008270~zinc ion binding	114	6.81004	0.00208138	APOBEC1; PDLIM7; LMO4; PDLIM4; PDLIM2; RORA; GATA2; GATA3; TRIM45; ERAP1; LONRF3; RNF149; ADAM8; RNF31; DTX3L; POLE; SP140; UHRF2; MIB2; RAD18; ADAMTS1; ST18; TNFAIP3; NEURL3; ADAMTS4; TRAF1; ZFAND5; IFIH1; ZFAND3; RABGGTB; TRIM69; LHX2; ADAM33; DHX58; TRAF4; NR1H3; RECQL4; CRIP2; LPP; SMAD3; NR4A1; WHSC1; INTS12; CSRP2; BRCA1; TRIM59; PTPN1; TRAFD1; PHF6; ZMAT1; ZBTB32; PPARD; ZCCHC24; PPARG; ZC…	1410	1075	17446	1.31212	0.935555	0.0965673	3.34969
GOTERM_BP_DIRECT	GO:0042512~negative regulation of tyrosine phosphorylation of Stat1 protein	4	0.238949	0.00193122	SOCS3; PTPN2; SOCS1; IRF1	1450	4	18082	12.4703	0.999891	0.0995235	3.59026
GOTERM_BP_DIRECT	GO:0051591~response to cAMP	12	0.716846	0.00201563	SDC1; PYGM; DUSP1; CREM; MMP19; PER1; AREG; STAT1; VGF; PTPRN; FOSL1; PLA2G5	1450	51	18082	2.9342	0.999927	0.102529	3.74436
GOTERM_BP_DIRECT	GO:0043277~apoptotic cell clearance	7	0.41816	0.00209577	TYRO3; CD36; CCR2; AXL; TGM2; MERTK; NR1H3	1450	18	18082	4.84958	0.99995	0.105255	3.89046
GOTERM_MF_DIRECT	GO:0001047~core promoter binding	15	0.896057	0.00246566	RELB; MNDAL; HMGA2; NOTCH1; IFI214; MTF1; PER2; IFI209; IFI208; RUNX1; IFI211; IFI203; GADD45A; IFI205; IFI204	1410	75	17446	2.47461	0.96118	0.109551	3.9565
GOTERM_BP_DIRECT	GO:0016337~single organismal cell-cell adhesion	19	1.13501	0.00226071	PVR; ITGAL; ICAM2; CCDC80; CEP41; ITGB2; VEZT; NECTIN4; CD53; MYH9; SRC; ITGAM; NRCAM; ITGA6; PKP4; TCAM1; GPA33; VMP1; ADAM8	1450	108	18082	2.19386	0.999977	0.111877	4.19047
GOTERM_BP_DIRECT	GO:0007179~transforming growth factor beta receptor signaling pathway	15	0.896057	0.00229552	CCL2; ACVRL1; GCNT2; SMAD7; SMAD6; PML; TGFB3; SMAD3; SRC; ARRB2; ZFYVE9; SKIL; ZYX; SMURF1; ENG	1450	75	18082	2.49407	0.99998	0.112326	4.25367
GOTERM_BP_DIRECT	GO:0006909~phagocytosis	12	0.716846	0.00237464	ITGAL; SLC11A1; GATA2; CORO1A; UNC13D; HCK; PECAM1; IRF8; AXL; ITGB2; MERTK; VAV1	1450	52	18082	2.87777	0.999987	0.114783	4.39719
GOTERM_BP_DIRECT	GO:0060397~JAK-STAT cascade involved in growth hormone signaling pathway	6	0.358423	0.00244551	LYN; SOCS3; SOCS1; PTPN1; STAT1; STAT3	1450	13	18082	5.75554	0.99999	0.116811	4.52557
GOTERM_BP_DIRECT	GO:0051092~positive regulation of NF-kappaB transcription factor activity	19	1.13501	0.00250973	TRAF1; IRAK2; RAB7B; TNF; SPHK1; EDA2R; ITGB2; CD40; NLRP3; TLR9; CTH; NOD1; TICAM1; RIPK3; IL1B; RIPK2; CAT; ADAM8; RNF31	1450	109	18082	2.17373	0.999993	0.118496	4.64175
GOTERM_BP_DIRECT	GO:0048469~cell maturation	11	0.657109	0.00251933	GATA2; ID2; GATA3; VEGFA; PPARG; POU2F2; AXL; BFSP1; NEUROG2; IL15; FZD5	1450	45	18082	3.04831	0.999993	0.117746	4.65911

## Sheet: File S1D
File S1D: GO term analysis for 65-79*PE-upregulated DEGs under M1 polarizing conditions (FDR <0.05)														File S1D: GO term analysis for 65-79*PE-downregulated DEGs under M1 polarizing conditions (FDR <0.05)
Category	Term	Count	X.	PValue	Genes	List.Total	Pop.Hits	Pop.Total	Fold.Enrichment	Bonferroni	Benjamini	FDR		Unique GO terms
GOTERM_BP_DIRECT	GO:0002376~immune system process	92	8.14159	1.26517e-34	TLR1; H2-D1; C1QC; PDCD1; TLR9; B2M; NLRC5; C1RA; TMEM173; C1RB; CASP4; NOD1; OASL2; OASL1; ERAP1; CLEC4A2; MX1; CD300C2; TRPM4; H2-K1; ADGRE1; ICOSL; GBP5; LYN; IL27; HERC6; H2-DMB1; CD40; NLRP3; C1QA; PRKD2; C1QB; CD86; SERPINA3G; CD300LF; RIPK2; H2-AA; TXK; ACOD1; CD300LD; IFIH1; LST1; CD300LD3; C3; CSF1; IL4RA; KLRK1; RSAD2; SP110; GBP2B; CD74; IL23A; SQSTM1; TAP2; TAP1; IIGP1; BCL6; MR1; AMI…	972	383	18082	4.46858	4.45212e-31	4.45212e-31	2.31863e-31		Category	Term	Count	X.	PValue	Genes	List.Total	Pop.Hits	Pop.Total	Fold.Enrichment	Bonferroni	Benjamini	FDR
GOTERM_BP_DIRECT	GO:0006955~immune response	62	5.48673	3.94653e-22	TLR1; TNFSF15; H2-D1; IL15; IL10; TLR9; B2M; CXCL10; SH2D6; OASL2; OASL1; IL1B; FAS; NFIL3; LTB; LTA; H2-K1; H2-DMB1; ZFR2; H2-DMB2; CCR9; SERPINB9; TNFRSF10B; CD36; TNFSF13B; CCR5; H2-OA; H2-OB; H2-AA; LCP2; CSF3; CCL3; LST1; CCL2; TNF; CXCL2; CXCL9; CCL8; CCL4; CD74; CCL7; CCL6; CCL22; IL23A; H2-Q2; FYB; TLR12; IL6; IL7; H2-Q1; H2-AB1; SECTM1A; MARCH1; CCL12; TNFSF10; P2RY14; CD274; H2-EB1; IRF…	972	272	18082	4.24036	1.38878e-18	6.94391e-19	7.23266e-19		GOTERM_BP_DIRECT	GO:0006334~nucleosome assembly	21	1.9962	2.41782e-07	HIST1H2BC; HIST1H1B; HIST1H1A; HIST1H2BH; HIST2H3C2; HIST1H2BM; HIST2H2BB; HIST1H2BN; HIST1H4A; HIST1H2BK; HIST1H4B; HIST1H2BL; HIST2H2BE; HIST1H3A; HIST1H2BJ; HIST1H3B; H3F3A; HIST1H4F; HIST1H3G; SMARCA2; HIST1H3H	921	104	18082	3.96436	0.000803844	0.000803844	0.00044037
GOTERM_BP_DIRECT	GO:0035458~cellular response to interferon-beta	26	2.30088	5.75819e-22	GBP2B; TMEM173; IGTP; GM4841; IIGP1; IRGM1; GM12185; GBP6; IRGM2; IFI47; STAT1; IFIT3; IFI202B; IFIT1; F830016B08RIK; IRF1; TGTP1; IFI209; TGTP2; IFI203; ACOD1; GM4951; GBP3; GBP2; IFI205; IFI204	972	41	18082	11.7969	2.02631e-18	6.75436e-19	1.05528e-18		GOTERM_BP_DIRECT	GO:0032776~DNA methylation on cytosine	12	1.14068	2.68338e-07	DNMT3A; UHRF1; HIST1H4A; HIST1H4B; HIST1H3A; HIST1H3B; HIST2H3C2; H3F3A; HIST1H4F; HIST1H3G; DNMT3B; HIST1H3H	921	32	18082	7.36238	0.000892093	0.000446146	0.000488738
GOTERM_BP_DIRECT	GO:0071346~cellular response to interferon-gamma	28	2.47788	2.72277e-17	GBP8; CIITA; GBP7; GBP6; CCL3; CCL2; GBP5; STAR; AIF1; EDN1; GBP9; CCL8; H2-AB1; GBP2B; H2-Q7; CCL4; CCL7; CCL6; CCL12; CCL22; IL12RB1; GBP10; NOS2; ACOD1; GBP4; GBP3; MYC; GBP2	972	68	18082	7.66001	9.58143e-14	2.39536e-14	4.98993e-14		GOTERM_MF_DIRECT	GO:0005096~GTPase activator activity	30	2.85171	6.79714e-06	ARHGDIG; TBC1D16; ARHGAP22; RGS10; TBC1D15; RGS11; DOCK1; EVI5; RASGRP3; TBC1D4; CDC42EP4; TBC1D2; TBC1D2B; GM14137; SIPA1L2; RGS18; ARHGAP24; DOCK4; ARHGAP31; SGSM1; ACAP3; ARRB1; STXBP5; SGSM3; JUN; GRTP1; SRGAP3; RIN2; RGSL1; ARAP3	874	235	17446	2.54823	0.00728707	0.00728707	0.010839
GOTERM_BP_DIRECT	GO:0006954~inflammatory response	61	5.39823	4.13069e-16	PTGS2; AIF1; TLR1; PPARG; IL15; MMP25; IL10; TLR9; CXCL10; CCRL2; CASP4; IL1B; NOS2; FAS; LTA; CIITA; NFKBIZ; PTGER2; GBP5; C5AR1; LYN; C4B; IL27; TNFRSF14; CD40; NLRP3; IFI202B; TNFRSF10B; CCR5; PLA2G7; ACOD1; C3AR1; CCL3; CCL2; TNF; C3; CSF1; CRLF2; CXCL2; CXCL9; CCL8; FPR2; CCL4; CCL7; CCL6; SLC11A1; CCL22; IL23A; BCL6; TLR12; HAVCR2; IL6; HCK; AXL; CELA1; EPHA2; CCL12; CYBB; LTB4R1; THEMIS2; …	972	344	18082	3.29877	1.56275e-12	3.12528e-13	8.10463e-13		GOTERM_MF_DIRECT	GO:0016829~lyase activity	21	1.9962	1.9542e-05	GUCY2G; GGCX; PAM; THA1; MVD; NEIL3; ALDOC; ADCY6; NPL; ECHDC1; ECHDC2; HACD1; LTC4S; GLDC; GLUL; ADCY9; CSAD; ENO2; FASN; CAR2; MOCS1	874	139	17446	3.01571	0.0208078	0.0104586	0.0311594
GOTERM_BP_DIRECT	GO:0042832~defense response to protozoan	17	1.50442	3.02803e-13	TLR12; GBP7; GBP6; IL6; IRGM2; BATF2; GBP9; IL4RA; CD40; GBP2B; IL10; SLC11A1; IRF8; GBP10; IIGP1; GBP3; GBP2	972	30	18082	10.5416	1.0654e-09	1.77568e-10	5.54856e-10		GOTERM_BP_DIRECT	GO:0051290~protein heterotetramerization	12	1.14068	1.7959e-05	HIST1H4A; HIST1H4B; ALDOC; RRM2; HIST1H3A; HIST1H3B; HIST2H3C2; HIST1H4F; S100A10; HIST1H3G; HIST1H3H; LRP4	921	47	18082	5.01268	0.0579833	0.0197138	0.0327047
GOTERM_BP_DIRECT	GO:0045087~innate immune response	55	4.86726	3.78875e-10	TLR1; C1QC; TLR9; B2M; C1RA; NLRC5; C1RB; TMEM173; CASP4; NOD1; OASL2; OASL1; CLEC4A2; MX1; LYN; C4B; IL27; HERC6; NLRP3; C1QA; IFI202B; C1QB; LCK; RIPK2; TXK; ACOD1; IFIH1; C3; CSF1; KLRK1; RSAD2; SP110; IL23A; IIGP1; MR1; ZBP1; TLR12; HAVCR2; IRGM1; CFB; HCK; AXL; SLAMF7; FCGR1; LCN2; IFIT3; IFIT2; IFIT1; CYBB; FYN; IRF7; C1RL; IRF1; C1S1; C1S2	972	400	18082	2.5579	1.33326e-06	1.90466e-07	6.94351e-07		GOTERM_BP_DIRECT	GO:0008152~metabolic process	46	4.37262	2.46156e-05	ARSB; PAM; NDST1; ENPP2; NDST2; ECHDC1; HMGCS1; ECHDC2; ECHDC3; ACAT2; ACAT1; GALK2; GSTM1; ACSS1; LPCAT1; OXCT1; STARD9; MAN1A; FASN; GALC; PHOSPHO1; ACAA1A; ACAA1B; LARGE1; BCKDHA; ACAA2; NADK2; HYAL1; LYZ2; LYZ1; ACADM; ACY1; LPGAT1; NEIL3; GUSB; ACACA; NPL; NADK; LPCAT2; ALDH3B1; PNPLA7; SULF2; PYGL; PGGHG; CAMK1; ALDH9A1	921	463	18082	1.95058	0.0786105	0.02026	0.0448243
GOTERM_MF_DIRECT	GO:0042605~peptide antigen binding	17	1.50442	7.78265e-10	H2-Q2; H2-K1; H2-Q4; H2-Q10; H2-M3; H2-Q1; H2-D1; H2-AB1; H2-Q6; H2-Q7; GM8909; TAP2; TAP1; H2-AA; H2-T22; H2-T23; H2-T3	952	45	17446	6.92302	8.20291e-07	8.20291e-07	1.23788e-06		GOTERM_MF_DIRECT	GO:0005515~protein binding	255	24.2395	4.66593e-05	S100A4; XRCC5; EFNA2; ITSN1; MXI1; RAB1A; CITED2; CCDC141; KIFAP3; WWP1; PIK3C3; INSIG1; ABCB10; ADGRB1; MAP2K6; S100A1; SYK; RARG; ATRNL1; RCOR2; RXRA; SKP2; BSN; PTPRS; PTPRO; PPARGC1B; UHRF1; GRB10; GLUL; MAGEE1; JUN; MNT; PDGFRB; CAMK1; RAB15; VGLL4; TRAPPC1; EIF2AK3; CDK5R1; NFKBID; TDRD9; DAG1; NFKBIA; AFAP1L1; KCNJ2; RAC3; FBXO5; WDHD1; CDC42EP4; DNMT3B; OLFM1; TYROBP; DHX9; DNMT3A; BMP2; …	874	4092	17446	1.24391	0.0489671	0.0165963	0.0743826
GOTERM_MF_DIRECT	GO:0005125~cytokine activity	37	3.27434	1.3985e-09	CSF3; CCL3; TNF; CCL2; IL16; CSF1; CRLF2; FAM3B; CXCL2; EDN1; CXCL9; TNFSF15; CCL8; IL15; CCL4; CCL7; IL10; CCL6; CXCL10; CCL22; IL23A; CLCF1; IL1B; FLT3L; LTB; EBI3; LTA; IL6; IL7; IL27; SECTM1A; KITL; CCL12; TNFSF10; TNFSF13B; CXCL16; GDF15	952	214	17446	3.16845	1.47402e-06	7.37008e-07	2.2244e-06		GOTERM_BP_DIRECT	GO:0018105~peptidyl-serine phosphorylation	20	1.90114	4.35516e-05	PDK1; CDC7; PDK2; CLSPN; CDK5R1; SGK3; TGFBR1; TGFBR2; PINK1; PBK; SRC; ATM; GAS6; SBK1; RPS6KA2; ULK1; HIPK2; EIF2AK3; CAMK2A; SYK	921	133	18082	2.95233	0.134853	0.0285555	0.0792933
GOTERM_BP_DIRECT	GO:0002474~antigen processing and presentation of peptide antigen via MHC class I	15	1.32743	1.89174e-09	H2-K1; H2-Q2; H2-Q4; H2-Q10; H2-M3; H2-Q1; H2-D1; H2-Q6; H2-Q7; B2M; GM8909; H2-T22; H2-T23; MR1; H2-T3	972	36	18082	7.7512	6.657e-06	8.32127e-07	3.46692e-06		GOTERM_MF_DIRECT	GO:0016301~kinase activity	58	5.51331	7.43459e-05	PRPF4B; ZAK; PRKAG2; FAM20C; PINK1; CAMKK2; CKB; MAP3K6; PRKAR2A; COL4A3BP; PIK3C3; COQ8A; SIK1; SIK2; MAP2K6; MATK; SYK; CDC7; PIK3CG; SRPK2; SGK3; SKP2; PBK; ACVR2B; HIPK2; TNNI3K; AKAP6; PDGFRB; CAMK1; EIF2AK3; FRK; CDK5R1; FGR; FGGY; BMPR2; SRC; GALK2; SBK1; PIK3R5; CERK; PIK3R3; CAMK2A; PIK3R1; TYROBP; PDK1; NADK2; PDK2; AK1; TGFBR1; TGFBR2; AK3; NADK; ATM; AK8; ULK1; RPS6KA2; PRKAR1B; TNK2	874	674	17446	1.71772	0.0768829	0.0198011	0.118495
GOTERM_MF_DIRECT	GO:0005525~GTP binding	51	4.51327	8.61209e-09	TUBB2A; RHOV; RHOU; GM4841; GBP10; RHOC; RHOD; ARL5C; MX1; TUBG2; HCAR2; GNL1; AGAP2; TUBB3; CIITA; GBP8; GBP7; GBP6; GBP5; GBP9; IFI47; RND1; RAB19; RAB13; SEPT6; GBP4; ARL4C; GBP3; GBP2; RTKN; GBP2B; GCH1; IGTP; RHOBTB2; TGM2; IIGP1; EHD2; GM4070; RHOBTB3; GM12185; IRGM1; IRGM2; RAB33A; GNAT2; P2RX5; F830016B08RIK; TGTP1; RAB39; RIT1; TGTP2; GM4951	952	383	17446	2.44023	9.0771e-06	3.02571e-06	1.3698e-05		GOTERM_MF_DIRECT	GO:0016747~transferase activity, transferring acyl groups other than amino-acyl groups	8	0.760456	9.28298e-05	ACAA2; MOGAT1; MBOAT1; ELOVL6; ACAT2; ACAA1A; ACAT1; ACAA1B	874	23	17446	6.94299	0.0950626	0.0197797	0.147935
GOTERM_MF_DIRECT	GO:0046977~TAP binding	8	0.707965	1.06738e-08	H2-K1; H2-Q2; H2-Q4; H2-Q10; H2-Q1; H2-D1; H2-Q6; H2-Q7	952	8	17446	18.3256	1.12501e-05	2.81255e-06	1.69774e-05		GOTERM_BP_DIRECT	GO:0006629~lipid metabolic process	44	4.18251	8.71287e-05	MVD; LDLR; ENPP2; PTGS1; PRKAG2; ABHD4; HMGCS1; ECHDC2; HACD1; LPCAT1; PTGES; INSIG1; FASN; GALC; PLA1A; SRD5A1; PCYT1A; ELOVL6; ACAA1A; ACAA1B; PLTP; NSDHL; DHCR24; ACAA2; MOGAT1; ACADM; TNXB; PLB1; LPGAT1; CYP11A1; IL1RN; ACACA; FADS2; LPCAT2; LPIN1; GDPD1; CPT1A; SREBF2; PNPLA7; LIPN; MBOAT1; OSBPL10; KDSR; FABP5	921	459	18082	1.88203	0.251589	0.0471525	0.158573
GOTERM_BP_DIRECT	GO:0071222~cellular response to lipopolysaccharide	34	3.00885	2.37054e-08	CSF3; CCL2; TNF; STAR; NFKBIB; CXCL2; KLRK1; IL10; TLR9; CXCL10; CMPK2; B2M; SERPINE1; GBP10; NOS2; GFI1; HAVCR2; IL6; GBP6; FCGR4; AXL; CD40; NLRP3; STAT1; NFKBIL1; LCN2; CD86; CD36; CXCL16; IRF8; RIPK2; ACOD1; GBP2; GSTP1	972	209	18082	3.02631	8.34157e-05	9.26876e-06	4.3444e-05		GOTERM_BP_DIRECT	GO:0008285~negative regulation of cell proliferation	38	3.61217	0.000151074	HIST1H2AB; ING4; HIST1H2AC; TFAP4; KMT2A; ADORA2A; HIST1H2AD; FOXO4; TIMP2; KANK2; CD9; PTGES; KIFAP3; RARB; DHCR24; FKTN; BMP2; RARG; ADARB1; NF2; IL1RL1; JARID2; RXRA; TGFBR2; WDR6; PTPN14; IGF1; TAX1BP3; ADGRG1; ATF5; TNFRSF9; XIRP1; ADM; RPS6KA2; JUN; HIST1H2AI; SMARCA2; HIST1H2AN	921	384	18082	1.94285	0.394989	0.0692709	0.274802
GOTERM_MF_DIRECT	GO:0030881~beta-2-microglobulin binding	9	0.79646	7.62937e-08	H2-K1; H2-Q2; H2-Q4; H2-Q10; H2-Q1; H2-D1; H2-T23; H2-Q6; H2-Q7	952	13	17446	12.687	8.04103e-05	1.60826e-05	0.00012135		GOTERM_BP_DIRECT	GO:0035556~intracellular signal transduction	39	3.70722	0.000166246	ZAK; PREX1; PRKAG2; ADCY6; PINK1; ASB13; ITSN1; SRC; SH3BP5L; RGS11; PLCB4; STAC2; DDX3X; TIAM1; ASB10; SIK1; SIK2; SCG2; NFATC1; SYK; GUCY2G; PDK1; SRPK2; VAV3; SGK3; TGFBR1; NFAM1; SOCS5; SH3BP5; LAT; TULP4; TNS1; ADCY9; RPS6KA2; WSB2; PDGFRB; DEPTOR; AKAP6; NEURL2	921	400	18082	1.91422	0.424768	0.0667878	0.302361
GOTERM_BP_DIRECT	GO:0019882~antigen processing and presentation	16	1.41593	9.6205e-08	H2-Q2; H2-K1; H2-Q1; H2-D1; H2-DMB1; H2-AB1; CD74; PSMB8; RAB33A; H2-DMB2; PSMB9; H2-OA; H2-EB1; H2-AA; MR1; H2-DMA	972	54	18082	5.51196	0.000338488	3.3854e-05	0.000176311		GOTERM_MF_DIRECT	GO:0016740~transferase activity	105	9.98099	0.000192117	PRPF4B; ZAK; FAM20C; ST3GAL1; GSTM1; MAP3K6; WWP1; PIK3C3; COQ8A; TFB2M; ELOVL6; MAP2K6; SYK; MATK; PIK3CG; ACAA2; LPCAT2; ESCO2; PARP16; CAMK1; PDGFRB; MGAT5; EXT1; EIF2AK3; FGR; SETD1B; BMPR2; HMGCS1; OAS2; ACAT2; ACAT1; SRC; LPCAT1; SBK1; POLM; B3GLCT; PCYT1A; B4GALT6; DNMT3B; SUGCT; B4GALT5; NADK2; DNMT3A; FKTN; ST6GAL1; AK1; TGFBR1; TGFBR2; AK3; ATM; AK8; TST; ULK1; ST8SIA4; TNK2; SEC1; NDST…	874	1472	17446	1.42386	0.186767	0.0338694	0.305932
GOTERM_BP_DIRECT	GO:0043065~positive regulation of apoptotic process	44	3.89381	1.02941e-07	TNF; PTGS2; TNFRSF12A; HIP1R; ADAMTSL4; PPARG; KLRK1; OSGIN1; SP110; BCL2L1; LPAR1; PDCD1; PDCD2; HMOX1; MAP3K9; TGM2; IL1B; BCL6; FAS; CASP1; FOSL1; LTA; PHLDA1; ZFP346; IL6; NR4A1; HMGA2; DDIT3; IFIT2; NOTCH1; TNFSF10; PLA2G4A; NUPR1; FAM72A; BCL2A1B; DUSP1; ITGA6; BCL2A1A; UBD; RIPK2; ID3; GADD45B; GADD45A; DUSP6	972	335	18082	2.44336	0.000362185	3.29314e-05	0.000188657		GOTERM_MF_DIRECT	GO:0042803~protein homodimerization activity	64	6.08365	0.00022001	E2F8; TIRAP; HP; ZBTB38; GLDC; GSTM1; PRKAR2A; FAM109A; ABCB10; BHLHE41; ANO6; S100A1; COL23A1; FMR1; NECTIN1; ACTN1; NR0B2; PTPRO; VEGFB; AMBP; ADRB2; RBPMS; JUN; EXT1; ALDH9A1; SNX9; TFAP4; KMT2A; MVD; MCL1; ABCD1; HMGCS1; ACAT1; GPD1L; MYOM3; OXCT1; FASN; ENO2; IDH1; PCYT1A; CD4; MYOM1; CAMK2A; CD28; PDK1; NADK2; PDK2; ADSSL1; BMP2; ADARB1; MSH2; TLR13; ANXA1; S100A10; LHPP; IL6RA; ABCG2; VWF;…	874	798	17446	1.60089	0.210817	0.0332569	0.350279
GOTERM_MF_DIRECT	GO:0042608~T cell receptor binding	9	0.79646	1.69487e-07	H2-K1; H2-Q2; H2-Q4; H2-Q10; FYN; H2-Q1; H2-D1; H2-Q6; H2-Q7	952	14	17446	11.7808	0.000178623	2.97727e-05	0.000269579		GOTERM_BP_DIRECT	GO:0045815~positive regulation of gene expression, epigenetic	9	0.855513	0.000193882	HIST1H4A; HIST1H4B; HIST1H3A; HIST1H3B; HIST2H3C2; H3F3A; HIST1H4F; HIST1H3G; HIST1H3H	921	33	18082	5.35446	0.475293	0.0691501	0.35254
GOTERM_BP_DIRECT	GO:0019886~antigen processing and presentation of exogenous peptide antigen via MHC class II	9	0.79646	1.51082e-07	H2-OA; H2-EB1; CTSE; H2-DMB1; H2-AA; H2-AB1; H2-DMA; CD74; H2-DMB2	972	14	18082	11.959	0.000531516	4.43038e-05	0.000276882		GOTERM_MF_DIRECT	GO:0019899~enzyme binding	37	3.51711	0.000228583	KMT2E; HIST1H2AB; HIST1H2AC; ADORA2A; ABCD1; HIST1H2AD; TSPAN5; NFKBIA; EGLN1; HACD1; ITGB3; FOXO4; ACAT1; SRC; GLDC; TSPAN10; CD4; GCHFR; DHCR24; RCOR2; MSH2; RXRA; TSPAN14; EPHX1; IL6RA; ADRB2; PLSCR4; IGF2R; MLEC; JUN; HIST1H2AI; PDGFRB; SLPI; AKAP6; SORT1; EIF2AK3; HIST1H2AN	874	384	17446	1.92334	0.218065	0.0302801	0.363904
GOTERM_BP_DIRECT	GO:0051607~defense response to virus	28	2.47788	2.69897e-07	IFIH1; APOBEC1; CXCL9; RSAD2; GBP2B; CXCL10; TLR9; NLRC5; TMEM173; IL23A; ITGAX; ISG15; DDX60; OASL2; OASL1; MX1; ZBP1; IL6; CD40; NLRP3; STAT2; IFIT3; IFIT2; CD86; IFIT1; UNC13D; IRF1; IFIT1BL1	972	167	18082	3.11905	0.000949316	7.30564e-05	0.00049463		GOTERM_BP_DIRECT	GO:0042127~regulation of cell proliferation	26	2.47148	0.000238756	FXYD2; FRK; FGR; PTGS1; MITF; EGLN3; JAG2; BMPR2; TNFRSF8; NFKBIA; SRC; E030030I06RIK; CDCA7; MATK; NF2; SGK3; JARID2; TGFBR2; ANXA1; BIRC6; IGF1; DUSP22; ATF5; TNFRSF9; PBX1; TNK2	921	227	18082	2.24871	0.548056	0.0763477	0.433967
GOTERM_MF_DIRECT	GO:0003924~GTPase activity	32	2.83186	3.65621e-07	TUBB2A; GBP2B; RHOU; IGTP; GM4841; GBP10; IIGP1; TUBG2; MX1; AGAP2; GNL1; TUBB3; GBP8; GBP7; GM12185; GBP6; IRGM1; GBP5; IRGM2; GBP9; IFI47; GNAT2; F830016B08RIK; GNB4; TGTP1; RIT1; TGTP2; RAB13; GBP4; GM4951; GBP3; GBP2	952	209	17446	2.80584	0.00038529	5.50506e-05	0.000581541		GOTERM_BP_DIRECT	GO:0050830~defense response to Gram-positive bacterium	15	1.42586	0.000245863	LYZ2; HIST1H2BC; LYZ1; FGR; TIRAP; ACP5; P2RX7; HIST1H2BN; ADM; HIST1H2BK; HIST1H2BL; HIST2H2BE; TNFAIP8; HIST1H2BJ; ADAM17	921	93	18082	3.16661	0.558616	0.0716525	0.446858
GOTERM_BP_DIRECT	GO:0009615~response to virus	19	1.68142	3.87529e-07	BATF3; IFIH1; TNF; ACTA2; RSAD2; BCL2L1; TLR9; CXCL10; IFIT3; LCN2; IFIT2; IFIT1; CCDC130; OASL2; DDX60; OASL1; TGTP1; TGTP2; MX1	972	84	18082	4.20779	0.00136278	9.74033e-05	0.000710208		GOTERM_MF_DIRECT	GO:0003824~catalytic activity	43	4.08745	0.000305491	ARSB; FHIT; PAM; LDHA; NDST1; ENPP2; NDST2; ALDOC; ECHDC1; HMGCS1; ECHDC2; ECHDC3; ACAT2; ACAT1; GLDC; CKB; ACSS1; CSAD; FASN; PCYT1A; ACAA1A; SUGCT; ACAA1B; MOCS1; LARGE1; DHCR24; ACAA2; HYAL1; LYZ2; LYZ1; NEIL3; ACACA; NPL; EPHX1; GMPR; GLUL; PPM1E; SULF2; PYGL; PPM1K; PGGHG; CAMK1; GPT	874	479	17446	1.79191	0.280183	0.0358696	0.486061
GOTERM_BP_DIRECT	GO:0043491~protein kinase B signaling	13	1.15044	3.97183e-07	P2RY12; CCL12; CCL3; CCL2; PLK3; TNF; AXL; IL1B; CD40; TMEM100; THEM4; EPHA2; MT3	972	38	18082	6.36414	0.00139671	9.31747e-05	0.0007279		GOTERM_BP_DIRECT	GO:0090630~activation of GTPase activity	13	1.23574	0.000292283	TBC1D2B; ARHGAP24; TAX1BP3; TBC1D16; CORO1C; TBC1D15; SGSM1; EVI5; SGSM3; TIAM1; GRTP1; TBC1D4; TBC1D2	921	73	18082	3.49629	0.621779	0.0778275	0.531015
GOTERM_BP_DIRECT	GO:0050830~defense response to Gram-positive bacterium	20	1.76991	4.07755e-07	HAVCR2; GBP7; GBP6; TNF; C5AR1; HCK; GBP9; KLRK1; TNFRSF14; GBP2B; EPHA2; B2M; NOD1; CD36; GBP10; RIPK2; H2-T23; GBP3; GBP2; LTA	972	93	18082	4.00062	0.00143386	8.96767e-05	0.000747277		GOTERM_BP_DIRECT	GO:0006897~endocytosis	22	2.09125	0.000363714	MRC1; PIK3CG; SNX9; MYO6; LDLR; SNX7; STAB2; ITSN1; RAB1A; LRP1; TFRC; ARRB1; ATP9A; RIN2; SH3KBP1; SORT1; EQTN; TNK2; FCHO2; DNM1; LRP4; EPN2	921	181	18082	2.38633	0.701783	0.0888719	0.660384
GOTERM_BP_DIRECT	GO:0034341~response to interferon-gamma	11	0.973451	4.59804e-07	CIITA; SLC11A1; CD86; IRGM2; CXCL16; H2-EB1; UBD; H2-AA; TGTP1; TGTP2; GCH1	972	26	18082	7.87045	0.00161674	9.51749e-05	0.000842664		GOTERM_BP_DIRECT	GO:0010634~positive regulation of epithelial cell migration	9	0.855513	0.000369024	HYAL1; CAPN7; DOCK1; ENPP2; JUN; TGFBR2; BMPR2; DOCK5; SRC	921	36	18082	4.90825	0.707005	0.0839512	0.669994
GOTERM_MF_DIRECT	GO:0005515~protein binding	288	25.4867	5.74557e-07	PVR; ADCY3; PDLIM7; AIF1; EDN1; SLC52A3; B2M; HOOK2; ADAM3; ISG15; HTRA1; SERPINE1; CEP290; FAS; CD300C2; F11R; ICOSL; GBP5; STC2; KIF5C; PIM1; RAD9A; CD40; CCR9; SSTR5; SPAG8; CD36; UNC13D; PGM5; ADAMTS1; GRAP2; ADAMTS4; IQCB1; IL1R1; SCN1B; NFKBIB; CACNB1; PPT1; HSPA1A; BCL2L1; IGF2BP3; HSPA1B; CD74; PFN2; UPK1A; DNMT3L; FBXO6; HAP1; ZFP346; PELI1; CCDC155; SLAMF7; KIF3C; EPHA2; NCKAP1; NOTCH1;…	952	4092	17446	1.28978	0.0006054	7.56951e-05	0.000913864		GOTERM_BP_DIRECT	GO:0031338~regulation of vesicle fusion	9	0.855513	0.000450062	TBC1D16; TBC1D15; TBC1D2B; SGSM1; EVI5; SGSM3; GRTP1; TBC1D4; TBC1D2	921	37	18082	4.7756	0.776254	0.0949963	0.816557
GOTERM_BP_DIRECT	GO:0006935~chemotaxis	22	1.9469	1.14014e-06	C3AR1; CCL3; FLT1; C5AR1; CCL2; CREB3; LYN; IL16; CXCL2; CXCL9; CCL8; FPR2; CCL4; CCL7; CCL6; CXCL10; CCR9; CCRL2; CCL12; CCL22; CCR5; CXCL16	972	118	18082	3.46833	0.00400412	0.000222873	0.00208947		GOTERM_BP_DIRECT	GO:0043065~positive regulation of apoptotic process	33	3.13688	0.000478246	STEAP3; ING4; TFAP4; ZAK; MMP9; CLU; TNFRSF8; EGLN1; SRC; TSC22D1; DDX3X; FAM162A; RARB; PHLDA3; ANO6; MAP2K6; BMP2; RARG; EEF1A2; RXRA; ANXA1; ATM; JMY; P2RX7; ADRB2; RASSF6; ADM; RPS6KA2; IGF2R; JUN; BNIP3L; RASSF2; PDGFRB	921	335	18082	1.934	0.796283	0.0946549	0.86748
GOTERM_MF_DIRECT	GO:0005102~receptor binding	48	4.24779	1.34086e-06	PVR; ACOX2; NXPH3; EDN1; H2-D1; PRDX5; HSPA1A; IL17RC; ACOT4; RSPO1; CLCF1; SERPINE1; IL1B; NOS2; CAT; WNT6; HAP1; IDUA; H2-Q2; H2-K1; FYB; MAG; LPL; H2-Q4; IL6; ICOSL; H2-Q10; TMC8; LYN; H2-M3; IL27; HCK; H2-Q1; NECTIN4; H2-Q6; H2-Q7; STX1B; CD86; RND1; ARRB2; GM8909; FYN; H2-T22; RIPK2; H2-T23; SLC27A2; PLA2G5; H2-T3	952	412	17446	2.13502	0.00141227	0.000157018	0.0021327		GOTERM_BP_DIRECT	GO:0007166~cell surface receptor signaling pathway	24	2.28137	0.000810482	PDK1; CD101; OLFR460; PLXNA2; ADGRE5; TSPAN5; ANXA1; TIRAP; TSPAN14; TSPAN7; ITPKB; CXCR3; ADGRG1; CD24A; FCGR3; CD9; TSPAN10; GIPR; CD22; CD4; ADGRL1; GLP2R; ADGRB1; SYK	921	219	18082	2.15156	0.932576	0.14669	1.46593
GOTERM_BP_DIRECT	GO:0002479~antigen processing and presentation of exogenous peptide antigen via MHC class I, TAP-dependent	11	0.973451	2.13624e-06	H2-K1; PSMB10; H2-Q10; H2-D1; H2-T23; H2-Q7; PSMB8; B2M; H2-T3; TAPBP; PSMB9	972	30	18082	6.82106	0.00748924	0.000395576	0.00391493		GOTERM_BP_DIRECT	GO:0008286~insulin receptor signaling pathway	10	0.95057	0.000971804	PDK2; GRB10; SOGA1; EIF4EBP2; BAIAP2L1; RHOQ; FOXO4; PIK3R3; SIK2; PIK3R1	921	51	18082	3.84961	0.960592	0.164442	1.75528
GOTERM_BP_DIRECT	GO:0071347~cellular response to interleukin-1	17	1.50442	4.4435e-06	CCL3; IL6; CCL2; CXCL2; EDN1; CCL8; CCL4; CCL7; CCL6; LCN2; CCL12; CCL22; PTGIS; SERPINE1; IRF1; ACOD1; MYC	972	80	18082	3.95311	0.0155151	0.000781531	0.00814314		GOTERM_BP_DIRECT	GO:0001932~regulation of protein phosphorylation	11	1.04563	0.00107033	CORO1C; PIK3CG; PRKAR2B; PRKAR2A; CCDC88C; PRKAR1B; IGF1; ITPKB; TLR7; LRP4; FNIP2	921	62	18082	3.48328	0.971613	0.170941	1.93159
GOTERM_BP_DIRECT	GO:0042102~positive regulation of T cell proliferation	15	1.32743	5.82892e-06	HAVCR2; ITGAL; IL6; AIF1; IL15; NCK2; CD86; CORO1A; IL23A; TNFSF13B; CARMIL2; CD46; CD274; IL1B; SPN	972	64	18082	4.36005	0.0203031	0.000976287	0.0106819		GOTERM_BP_DIRECT	GO:0019731~antibacterial humoral response	8	0.760456	0.00115175	HIST1H2BC; HIST1H2BN; HIST1H2BK; ADM; HIST2H2BE; HIST1H2BL; HIST1H2BJ; SLPI	921	33	18082	4.75952	0.978354	0.174402	2.07709
GOTERM_BP_DIRECT	GO:0070374~positive regulation of ERK1 and ERK2 cascade	27	2.38938	8.8876e-06	CCL3; CCL2; GCNT2; C3; NPNT; CCL8; SCIMP; CCL4; CD74; CCL7; CCL6; GLIPR2; CCL22; NOD1; IL1B; MT3; HAVCR2; IL6; C5AR1; FLT4; ESR1; CCL12; PRKD2; CD36; ARRB2; RIPK2; PLA2G5	972	188	18082	2.67169	0.0307916	0.00142061	0.0162867		GOTERM_BP_DIRECT	GO:0006335~DNA replication-dependent nucleosome assembly	8	0.760456	0.00115175	HIST1H4A; HIST1H4B; HIST1H3A; HIST1H3B; HIST2H3C2; HIST1H4F; HIST1H3G; HIST1H3H	921	33	18082	4.75952	0.978354	0.174402	2.07709
GOTERM_BP_DIRECT	GO:0032729~positive regulation of interferon-gamma production	13	1.15044	1.50885e-05	HAVCR2; TNF; H2-M3; KLRK1; SLC11A1; IL12RB1; IL23A; CARMIL2; IRF8; RIPK2; IL1B; TXK; LTA	972	52	18082	4.65072	0.0517118	0.00230589	0.0276485		GOTERM_BP_DIRECT	GO:0035630~bone mineralization involved in bone maturation	4	0.380228	0.00121517	BMP2; IGF1; PHOSPHO1; ANO6	921	5	18082	15.7064	0.982475	0.175169	2.19026
GOTERM_BP_DIRECT	GO:0035457~cellular response to interferon-alpha	7	0.619469	1.64967e-05	IFIT3; IFIT2; IFIT1; STAR; AXL; MYC; IFI204	972	12	18082	10.8517	0.0563993	0.00241592	0.0302285		GOTERM_MF_DIRECT	GO:0015293~symporter activity	15	1.42586	0.00139505	SLC5A3; SLC38A2; SLC12A2; SLC20A2; SLC6A12; SLC16A12; SLC12A5; SLC6A13; SLC24A5; SLC16A7; SLC24A3; SLC6A6; SLC5A6; SLC36A4; SLC25A18	874	112	17446	2.67336	0.777343	0.139475	2.20167
GOTERM_BP_DIRECT	GO:0006915~apoptotic process	56	4.95575	1.85404e-05	HTATIP2; HIP1R; FAM3B; SHF; DNASE1L3; PDCD1; PDCD2; ASAH2; TMEM173; NOD1; CASP7; HMOX1; MAP3K9; FAS; CASP1; HCAR2; SHC4; BCL2L14; C5AR1; CHAC1; PIM1; DDIT3; TNS4; TNFRSF10B; SERPINA3G; BUB1B; RIPK2; SIAH2; GADD45B; THEM4; PPP1R15A; TNF; TNFRSF12A; ADAMTSL4; GPR65; RTKN; TRIB3; BCL2L1; SP110; ECE1; TRIM69; SQSTM1; XAF1; PHLDA1; RMDN3; NR4A1; STAT1; EPHA2; LCN2; IFIT2; TNFSF10; PLK3; CSRNP2; BCL2A1…	972	570	18082	1.82765	0.0631613	0.00260637	0.0339729		GOTERM_BP_DIRECT	GO:0006635~fatty acid beta-oxidation	9	0.855513	0.00150812	ACAA2; ACADM; ABCD1; ECHDC2; ACAT2; ACAA1A; ACAT1; ACAA1B; CPT1A	921	44	18082	4.01584	0.993394	0.204012	2.71145
GOTERM_BP_DIRECT	GO:0050729~positive regulation of inflammatory response	14	1.23894	2.43664e-05	CCL3; ADORA3; TNF; CCL2; CCL8; CCL4; CCL7; CCL6; TLR9; CCL12; PLA2G4A; CCR5; SERPINE1; TGM2	972	63	18082	4.13397	0.082173	0.0032925	0.044646		GOTERM_BP_DIRECT	GO:0006468~protein phosphorylation	47	4.46768	0.00167957	FRK; RNASEL; CDK5R1; PRPF4B; FGR; ZAK; FAM20C; BMPR2; PINK1; SRC; CAMKK2; ST3GAL1; MAP3K6; SBK1; PIK3C3; SIK1; SIK2; CAMK2A; MAP2K6; PIK3R1; MATK; SYK; GUCY2G; CDC7; PDK1; PIK3CG; PDK2; SRPK2; BMP2; SGK3; TGFBR1; TGFBR2; PBK; ATM; GAS6; FNIP2; ACVR2B; P2RX7; ULK1; RPS6KA2; PRKAR1B; HIPK2; PDGFRB; TNNI3K; CAMK1; TNK2; EIF2AK3	921	576	18082	1.602	0.996269	0.215795	3.01528
GOTERM_BP_DIRECT	GO:0070098~chemokine-mediated signaling pathway	13	1.15044	2.76413e-05	CCR9; CCL12; CCL22; GPR35; CCL3; CCL2; CXCL2; CXCL9; CCL8; CCL4; CCL7; CCL6; CXCL10	972	55	18082	4.39704	0.09269	0.00359615	0.0506451		GOTERM_BP_DIRECT	GO:0000183~chromatin silencing at rDNA	10	0.95057	0.001694	HIST1H4A; HIST1H4B; HIST1H3A; HIST1H3B; HIST2H3C2; H3F3A; HIST1H4F; HIST1H3G; DNMT3B; HIST1H3H	921	55	18082	3.56964	0.996444	0.209397	3.0408
GOTERM_MF_DIRECT	GO:0008009~chemokine activity	12	1.06195	4.19e-05	CCL12; CCL22; CCL3; CCL2; CXCL16; CXCL2; CXCL9; CCL8; CCL4; CCL7; CCL6; CXCL10	952	48	17446	4.58141	0.0432025	0.00440661	0.0666237		GOTERM_BP_DIRECT	GO:0016477~cell migration	21	1.9962	0.00178632	VAV3; RHBDF1; RASGEF1A; ITGA4; ITGB3; ADGRG1; CD24A; SRC; RAB1A; DCHS1; SDC1; DOCK1; S1PR1; CXCR4; TIAM1; SH3KBP1; PDGFRB; TREM1; TNK2; TREM3; MATK	921	191	18082	2.1586	0.997385	0.211691	3.20399
GOTERM_BP_DIRECT	GO:0019885~antigen processing and presentation of endogenous peptide antigen via MHC class I	5	0.442478	3.95662e-05	TAP2; TAP1; ERAP1; B2M; TAPBP	972	5	18082	18.6029	0.129978	0.00496038	0.0724868		GOTERM_BP_DIRECT	GO:0050731~positive regulation of peptidyl-tyrosine phosphorylation	14	1.3308	0.00181001	ENPP2; IGF1; ITGB3; CD24A; SRC; PLPP3; IL6RA; CD80; CD4; SEMA4D; TNK2; TREM2; LRP4; SYK	921	101	18082	2.72141	0.997584	0.206857	3.24581
GOTERM_BP_DIRECT	GO:0006952~defense response	19	1.68142	4.52053e-05	GM12185; IRGM1; IRGM2; TNF; TLR1; H2-D1; IFI47; CD74; TAPBP; IGTP; NOD1; CCR5; F830016B08RIK; GM4841; TAP1; TGTP1; TGTP2; ACOD1; GM4951	972	116	18082	3.04702	0.147073	0.00547054	0.0828138		GOTERM_MF_DIRECT	GO:0005085~guanyl-nucleotide exchange factor activity	18	1.71103	0.00210832	VAV3; PREX1; RAB3IL1; DENND2A; ITSN1; DOCK5; RALGDS; RGL2; DOCK4; SH2D3C; DOCK1; ARFGEF3; TIAM1; DENND4C; ARHGEF40; ST5; IQSEC1; FBXO8	874	156	17446	2.3032	0.896786	0.186533	3.30972
GOTERM_BP_DIRECT	GO:0044406~adhesion of symbiont to host	6	0.530973	4.64534e-05	GBP7; GBP6; GBP9; GBP2B; GBP3; GBP2	972	9	18082	12.4019	0.150811	0.00543429	0.0850992		GOTERM_MF_DIRECT	GO:0008603~cAMP-dependent protein kinase regulator activity	4	0.380228	0.00222855	PRKAR2B; PRKAR2A; PRKAR1B; PRKAG2	874	6	17446	13.3074	0.909336	0.18131	3.49533
GOTERM_BP_DIRECT	GO:0002504~antigen processing and presentation of peptide or polysaccharide antigen via MHC class II	6	0.530973	4.64534e-05	H2-EB1; H2-OB; H2-DMB1; H2-AA; H2-AB1; H2-DMA	972	9	18082	12.4019	0.150811	0.00543429	0.0850992		GOTERM_BP_DIRECT	GO:0043409~negative regulation of MAPK cascade	6	0.570342	0.00215716	P2RX7; DUSP3; NF2; PSMD10; ASH1L; DAG1	921	19	18082	6.1999	0.99924	0.233574	3.85685
GOTERM_BP_DIRECT	GO:0043123~positive regulation of I-kappaB kinase/NF-kappaB signaling	22	1.9469	4.7623e-05	PELI1; LURAP1; TNF; SLC20A1; EDA2R; CD40; LPAR1; SECTM1A; TLR9; TNFSF10; CTH; NOD1; CD36; PLK2; FYN; HMOX1; TGM2; IL1B; UBD; RIPK2; RHOC; CASP1	972	149	18082	2.74673	0.154299	0.00539152	0.0872411		GOTERM_BP_DIRECT	GO:0045780~positive regulation of bone resorption	6	0.570342	0.00275707	TFRC; ITGB3; CAR2; TMEM64; PPARGC1B; SYK	921	20	18082	5.8899	0.999897	0.279603	4.90421
GOTERM_BP_DIRECT	GO:0050873~brown fat cell differentiation	10	0.884956	5.55181e-05	LAMB3; PTGS2; RGS2; ITGA6; SLC2A4; ADIG; MRAP; PPARG; METRNL; ZFP516	972	34	18082	5.47144	0.177473	0.00608683	0.101697
GOTERM_BP_DIRECT	GO:0060326~cell chemotaxis	15	1.32743	6.18868e-05	CCL3; CCL2; CXCL2; CXCL9; CCL8; FPR2; LPAR1; CCL4; EPHA2; CCL6; CXCL10; CCL12; CCL22; ARRB2; BIN2	972	78	18082	3.57748	0.195703	0.00657786	0.113357
GOTERM_BP_DIRECT	GO:0030593~neutrophil chemotaxis	14	1.23894	6.67385e-05	CCL3; CCL2; C5AR1; CXCL2; CCL8; ITGB2; CCL4; CCL7; CCL6; CCL12; CCL22; IL1B; CSF3R; AMICA1	972	69	18082	3.7745	0.209319	0.00688386	0.122239
GOTERM_BP_DIRECT	GO:0006956~complement activation	7	0.619469	7.77195e-05	C1RA; C1RB; C4B; C3; CFB; C1S1; C1S2	972	15	18082	8.68134	0.239292	0.00778399	0.142338
GOTERM_BP_DIRECT	GO:0042270~protection from natural killer cell mediated cytotoxicity	5	0.442478	0.000113628	SERPINB9; TAP2; TAP1; CLEC2D; H2-T23	972	6	18082	15.5024	0.3296	0.0110464	0.208038
GOTERM_BP_DIRECT	GO:0032496~response to lipopolysaccharide	25	2.21239	0.000151439	PTGER2; PELI1; PTGER3; TNF; C5AR1; PTGS2; CXCL2; EDN1; DUSP10; CXCL9; TNFRSF14; CD40; STAT1; GCH1; CXCL10; SLC11A1; NOTCH1; TNFRSF10B; IL10RA; IL1B; NOS2; FAS; ACOD1; CASP1; LTA	972	197	18082	2.36077	0.413131	0.0143009	0.277173
GOTERM_BP_DIRECT	GO:0002250~adaptive immune response	20	1.76991	0.000162223	HAVCR2; TRPM4; ADGRE1; ICOSL; LYN; KLRK1; SLAMF7; CD74; PRKD2; CD86; SERPINA3G; FYN; TAP2; TAP1; RIPK2; ERAP1; H2-T23; CLEC4A2; TXK; RNF19B	972	139	18082	2.67667	0.434989	0.0149117	0.296884
GOTERM_BP_DIRECT	GO:0031622~positive regulation of fever generation	5	0.442478	0.000253829	TNF; PTGER3; PTGS2; CCR5; IL1B	972	7	18082	13.2878	0.590712	0.0226457	0.464162
GOTERM_BP_DIRECT	GO:0071276~cellular response to cadmium ion	6	0.530973	0.000254929	CYBB; STAR; HMOX1; MT2; OGG1; MT3	972	12	18082	9.30144	0.592294	0.0221805	0.466168
GOTERM_BP_DIRECT	GO:0048247~lymphocyte chemotaxis	9	0.79646	0.000280282	CCL12; CCL22; CCL3; CCL2; CXCL16; CCL8; CCL4; CCL7; CCL6	972	33	18082	5.07351	0.627103	0.0237727	0.512419
GOTERM_BP_DIRECT	GO:0001916~positive regulation of T cell mediated cytotoxicity	7	0.619469	0.000350034	H2-K1; IL23A; H2-M3; TAP2; H2-D1; H2-T23; B2M	972	19	18082	6.85369	0.708287	0.028907	0.639554
GOTERM_BP_DIRECT	GO:0002237~response to molecule of bacterial origin	6	0.530973	0.000395982	H2-M3; TAP2; CXCL2; IL10; B2M; TLR9	972	13	18082	8.58594	0.751854	0.0318928	0.723219
GOTERM_BP_DIRECT	GO:0009617~response to bacterium	9	0.79646	0.000431882	SLC11A1; SERPINB9; IL27; IRF8; ADH7; SP110; STAT1; CASP1; FCGR1	972	35	18082	4.7836	0.781315	0.0339582	0.788541
GOTERM_BP_DIRECT	GO:0007155~cell adhesion	45	3.9823	0.000479601	MPZL3; ITGAL; TNFRSF12A; NPNT; MYBPC3; NEDD9; BCAM; ITGB2; 9430020K01RIK; NRCAM; LAMB3; SORBS3; LAMB2; ITGAX; ITGB7; TGFBI; CSF3R; ZYX; ANGPTL3; AMICA1; SELPLG; KLRA2; F11R; MAG; PODXL; ICAM2; CDHR3; NID2; NECTIN4; KITL; SSPO; EPHA2; PRKD2; AMIGO3; CD36; PGM5; ITGA6; CDH17; ITGA7; TCAM1; DST; EMP2; ENG; MYH10; ROM1	972	485	18082	1.72604	0.815133	0.0368188	0.875305
GOTERM_BP_DIRECT	GO:0001525~angiogenesis	27	2.38938	0.000501799	CCL2; ACVRL1; HTATIP2; PTGS2; TNFRSF12A; NRCAM; ANGPTL6; HMOX1; SERPINE1; HOXA7; TGFBI; PLCD3; TMEM100; CALCRL; ANGPTL3; FMNL3; FLT1; FLT4; MMP19; CCDC80; RASIP1; EPHA2; CCL12; PRKD2; NOTCH1; ENG; PLAU	972	239	18082	2.10158	0.829031	0.0376694	0.915642
GOTERM_BP_DIRECT	GO:0045429~positive regulation of nitric oxide biosynthetic process	10	0.884956	0.000551346	IL6; TNF; PTGS2; ASS1; H2-M3; AIF1; KLRK1; ESR1; IL1B; ITGB2	972	45	18082	4.13397	0.8564	0.0404511	1.00562
GOTERM_BP_DIRECT	GO:0090026~positive regulation of monocyte chemotaxis	6	0.530973	0.000588834	CCL2; CREB3; AIF1; SERPINE1; PLA2G7; CXCL10	972	14	18082	7.97266	0.874156	0.0422625	1.07365
GOTERM_BP_DIRECT	GO:0045766~positive regulation of angiogenesis	17	1.50442	0.000751818	C3AR1; FLT1; ACVRL1; C5AR1; C3; ITGB2; CELA1; PRKD2; CYBB; PTGIS; HMOX1; SERPINE1; IL1B; ERAP1; ANGPTL3; ENG; CTSH	972	121	18082	2.61363	0.929111	0.0525803	1.36889
GOTERM_MF_DIRECT	GO:0023026~MHC class II protein complex binding	6	0.530973	0.000903683	H2-OA; H2-OB; H2-DMB1; H2-DMA; CD74; H2-DMB2	952	15	17446	7.33025	0.614384	0.0829822	1.42772
GOTERM_BP_DIRECT	GO:0071356~cellular response to tumor necrosis factor	16	1.41593	0.000786759	LCN2; CCL12; IL6; CCL22; CCL3; OCSTAMP; CCL2; SLC2A4; NPNT; EDN1; IRF1; CCL8; ACOD1; CCL4; CCL7; CCL6	972	110	18082	2.70587	0.937319	0.0538876	1.43208
GOTERM_BP_DIRECT	GO:0009314~response to radiation	8	0.707965	0.000863859	F11R; IL1R1; PLK3; RAD9A; BCL2L1; OGG1; SNAI2; MYC	972	30	18082	4.96077	0.952224	0.0578889	1.57137
GOTERM_BP_DIRECT	GO:0007169~transmembrane receptor protein tyrosine kinase signaling pathway	15	1.32743	0.000893863	FLT1; LYN; CSF1; HCK; FLT4; MET; DDR2; EPHA2; INSRR; FYN; SH2D6; LCK; TXK; LCP2; SHC4	972	100	18082	2.79043	0.957015	0.0587227	1.62553
GOTERM_MF_DIRECT	GO:0008138~protein tyrosine/serine/threonine phosphatase activity	9	0.79646	0.00122461	DUSP5; DUSP2; DUSP1; DUSP27; DUSP23; DUSP10; CDKN3; PTPDC1; DUSP6	952	40	17446	4.12327	0.725149	0.102038	1.93013
GOTERM_BP_DIRECT	GO:0031663~lipopolysaccharide-mediated signaling pathway	8	0.707965	0.00106471	CCL12; CCL3; CCL2; TNF; LYN; IL1B; RIPK2; STAT1	972	31	18082	4.80074	0.976452	0.0682871	1.93337
GOTERM_BP_DIRECT	GO:0002548~monocyte chemotaxis	9	0.79646	0.0011124	CCL12; CCL22; CCL3; FLT1; CCL2; CCL8; CCL4; CCL7; CCL6	972	40	18082	4.18565	0.980094	0.0699638	2.01913
GOTERM_MF_DIRECT	GO:0005164~tumor necrosis factor receptor binding	8	0.707965	0.00141809	TNFSF10; TNF; TNFSF13B; TNFSF15; ERAP1; STAT1; LTB; LTA	952	32	17446	4.58141	0.775914	0.108684	2.23187
GOTERM_BP_DIRECT	GO:0002827~positive regulation of T-helper 1 type immune response	5	0.442478	0.00133703	SLC11A1; IL12RB1; IL23A; RIPK2; H2-AB1	972	10	18082	9.30144	0.990979	0.0820412	2.42215
GOTERM_MF_DIRECT	GO:0016787~hydrolase activity	111	9.82301	0.00159081	APOBEC1; PLPPR2; DNASE1L3; OTUB2; C1RA; C1RB; HTRA1; ERAP1; IDUA; GBP5; BST1; RAD9A; PDE4C; HDAC11; PTPDC1; OTUD1; ACAP1; ST14; ADAMTS1; NEU3; GBP3; GBP2; ADAMTS4; AMZ1; IFIH1; DUSP10; PPT1; GBP2B; ECE1; ENTPD5; IIGP1; ENTPD1; NTHL1; RHOBTB3; RECQL4; LPL; CFB; ACY3; DUSP23; PSMB8; PSMB9; PLA2G4A; PDE7B; DDX52; PLAU; HDAC7; UCHL1; ESD; TMEM62; MMP23; MMP25; ACOT4; ASAH2; AFMID; CASP4; AOAH; CASP7;…	952	1533	17446	1.3269	0.813261	0.112956	2.5005
GOTERM_BP_DIRECT	GO:0050727~regulation of inflammatory response	11	0.973451	0.00141348	IL1R1; CASP4; LYN; CLCF1; SLC7A2; ESR1; BCL6; ZYX; CASP1; NLRP3; TLR9	972	61	18082	3.35462	0.993109	0.0850494	2.55897
GOTERM_BP_DIRECT	GO:0051591~response to cAMP	10	0.884956	0.00141879	PYGM; DUSP1; MMP19; PER1; FOSB; STAT1; VGF; PTPRN; FOSL1; PLA2G5	972	51	18082	3.64762	0.993237	0.083922	2.56845
GOTERM_MF_DIRECT	GO:0001078~transcriptional repressor activity, RNA polymerase II core promoter proximal region sequence-specific binding	17	1.50442	0.00174853	BATF3; JDP2; MNDAL; HMGA2; SNAI2; IFI214; ATF3; ETS2; IFI209; ZFPM2; IFI208; GFI1; IFI203; NFIL3; IFI211; IFI205; IFI204	952	129	17446	2.41501	0.841906	0.115711	2.74519
GOTERM_BP_DIRECT	GO:0009968~negative regulation of signal transduction	10	0.884956	0.00187783	RGS20; RGS1; ARRB2; RGS2; RGS3; SOCS3; SOCS1; RGS16; PRR5L; PMEPA1	972	53	18082	3.50998	0.998659	0.107777	3.38602
GOTERM_BP_DIRECT	GO:0032825~positive regulation of natural killer cell differentiation	5	0.442478	0.00201214	AXL; IRF1; IL15RA; IL15; FLT3L	972	11	18082	8.45585	0.999165	0.113198	3.624
GOTERM_BP_DIRECT	GO:0007165~signal transduction	92	8.14159	0.00202277	GPR84; GPR85; PLXNA3; ACVRL1; GPR160; TLR1; PPARG; ARNT2; PLPPR2; LPAR1; IL15; SHF; RHOV; TLR9; SCTR; ARHGAP4; CCRL2; PACSIN1; ANK2; TIAM2; FAS; CALCRL; WNT6; HCAR2; HTR1F; ICOSL; ADGRE1; PTGER2; C5AR1; IL18RAP; PTGER3; LYN; GPR18; SOCS3; RASIP1; ARHGAP27; PDE4C; ARRDC3; HMGA2; SIGIRR; CCR9; SSTR5; OLFR56; CHRM4; TNFRSF10B; ARHGAP33; ARRB2; CCR5; CHRM3; ACAP1; GNB4; ZFP516; C3AR1; IL1R1; TNF; GPR…	972	1255	18082	1.36372	0.999196	0.111975	3.64282
GOTERM_BP_DIRECT	GO:0043066~negative regulation of apoptotic process	48	4.24779	0.00204063	AIF1; HIP1R; ARNT2; PRDX5; PPT1; BCL2L1; HSPA1B; INSL6; IL10; CD74; PDCD1; STK40; BCL6; CAT; FAS; HSPA5; AGAP2; MT3; IL2RB; IL6; NOS1; SOCS3; HCK; FLT4; PIM1; AXL; SIX4; HMGA2; SNAI2; KITL; IFIT3; SERPINB9; CTH; PLK3; MAD2L1; BCL2A1B; PLK2; DUSP1; CCND2; BCL2A1A; ID1; USP47; SIAH2; GRK5; OGG1; SLC40A1; CTSH; GSTP1	972	566	18082	1.57763	0.999245	0.111163	3.6744
GOTERM_MF_DIRECT	GO:0001047~core promoter binding	12	1.06195	0.00237485	NOTCH1; IFI214; MNDAL; PER2; IFI209; IFI208; HMGA2; IFI203; IFI211; GADD45A; IFI205; IFI204	952	75	17446	2.9321	0.918411	0.144979	3.71121
GOTERM_MF_DIRECT	GO:0000978~RNA polymerase II core promoter proximal region sequence-specific DNA binding	34	3.00885	0.00238131	JDP2; ARNT2; ZFP639; IFI214; HOXA7; POU2F2; PER1; IFI211; FOSL1; MYC; ETV4; ZBTB7B; BATF3; BATF2; CREB3; MAFB; MNDAL; ESR1; ARID3B; FOSB; SIX4; GRHL1; STAT1; DDIT3; NRF1; ATF3; ETS2; IRF1; TXK; IFI209; IFI208; IFI203; IFI205; IFI204	952	359	17446	1.73558	0.918967	0.137411	3.72114
GOTERM_BP_DIRECT	GO:0071407~cellular response to organic cyclic compound	12	1.06195	0.0021142	P2RY12; CCL12; RGS20; TMEM173; CCL3; TNF; ITGA6; PPARG; SOCS1; IL1B; NOS2; STAT1	972	75	18082	2.97646	0.999417	0.11319	3.80447
GOTERM_BP_DIRECT	GO:0043547~positive regulation of GTPase activity	18	1.59292	0.00217149	DENND6B; F11R; CCL3; CCL2; ARHGEF19; RTN4R; ARHGAP27; CCL8; CD40; RGS16; CCL4; CCL7; CCL6; CCL12; CCL22; RGS1; ITGA6; RGS2	972	146	18082	2.29351	0.999524	0.114343	3.90563
GOTERM_BP_DIRECT	GO:0042981~regulation of apoptotic process	22	1.9469	0.00242471	IL6; BCL2L14; ESR1; TNFRSF14; BCL2L1; CD40; SNAI2; DIP2A; TNFRSF10B; PTGIS; NOD1; CASP4; DUSP1; ANK2; BCL2A1A; FYN; LCK; RIPK2; FAS; CASP1; GDF15; MYC	972	199	18082	2.0566	0.999805	0.124958	4.35155
GOTERM_BP_DIRECT	GO:0006958~complement activation, classical pathway	10	0.884956	0.00244839	C1QA; C1QB; C1RA; C1RB; C4B; C3; C1RL; C1S1; C1S2; C1QC	972	55	18082	3.38234	0.999821	0.124285	4.39315
GOTERM_BP_DIRECT	GO:0032088~negative regulation of NF-kappaB transcription factor activity	11	0.973451	0.00259754	HAVCR2; NLRC5; PELI1; PTGIS; ARRB2; GFI1; CAT; ACOD1; NLRP3; NFKBIL1; TLR9	972	66	18082	3.10048	0.999894	0.12949	4.6548
GOTERM_BP_DIRECT	GO:0042127~regulation of cell proliferation	24	2.12389	0.0026246	IL6; PTGER2; APOBEC1; TNF; PTGS2; HCK; CXCL2; IL4RA; CXCL9; CELA1; CXCL10; PLA2G4A; NOTCH1; TNFRSF10B; FYN; SERPINE1; LCK; PLCD3; BCL6; TXK; CNN2; FAS; NOS2; PLAU	972	227	18082	1.96682	0.999904	0.128929	4.70219
GOTERM_BP_DIRECT	GO:0008584~male gonad development	15	1.32743	0.00268458	STAR; ESR1; SIX4; BCL2L1; HMGA2; INSL6; KITL; TLR9; ADAM3; TNFSF10; COL9A3; TNFRSF10B; NUPR1; ERCC1; RHOBTB3	972	112	18082	2.49146	0.999922	0.129871	4.80717
GOTERM_BP_DIRECT	GO:0002819~regulation of adaptive immune response	4	0.353982	0.00273167	IRF7; RIPK3; IRF1; DUSP10	972	6	18082	12.4019	0.999934	0.130212	4.8895
GOTERM_BP_DIRECT	GO:1901741~positive regulation of myoblast fusion	6	0.530973	0.00273286	IL4RA; CXCL9; CCL8; FLT3L; GDF15; EHD2	972	19	18082	5.87459	0.999934	0.128529	4.89159
67.4352
79.3972
