# Supplementary material for: HLA-DRB1 allelic epitopes that associate with autoimmune disease risk or protection activate reciprocal macrophage polarization
Source: Sci Rep. 2021 Jan 28;11:2599. doi: 10.1038/s41598-021-82195-3 (PMC7844024; doi:10.1038/s41598-021-82195-3)
Supplement: Supplementary file 2 — Supplementary Information 2. [file 41598_2021_82195_MOESM2_ESM.xlsx]

## Sheet: File S2A
File S2A: List of unique 65-79*SE-modulated DEGs under M1 polarizing conditions (Padj <0.05, Fold Change >1.5)
Upregulated	baseMean	log2FoldChange	FC	pvalue	-Log10(padj)	padj		Downregulated	baseMean	log2FoldChange	FC	pvalue	-Log10(padj)	padj
H2-T10	252.255	2.60556	6.08629	3.41734e-128	124.757	1.75161e-125		Uck2	6067.68	-0.76945	1.70462	8.87573e-89	85.71	1.94973e-86
Rgl1	6782.2	1.32511	2.50552	1.736e-101	98.259	5.50837e-99		Fads1	4212.02	-0.678085	1.60002	2.45257e-79	76.3778	4.19034e-77
Ankrd50	1536.71	1.68034	3.20504	5.2608e-97	93.8474	1.42113e-94		Hsd17b4	1189.02	-0.898486	1.86411	8.25113e-78	74.883	1.30905e-75
H2-Q5	718.09	2.1113	4.32081	8.98937e-76	72.8693	1.35111e-73		Mdh1	9526.17	-1.05309	2.07496	5.61369e-77	74.0605	8.69904e-75
Rala	2755.84	1.00316	2.00438	1.37437e-75	72.6882	2.05028e-73		Rpn1	23184.6	-0.912962	1.88291	1.71847e-75	72.5944	2.54461e-73
Odc1	5501.7	1.6964	3.24092	1.31434e-72	69.7448	1.79957e-70		Clstn1	1922.31	-1.00521	2.00723	1.6857e-68	65.6765	2.10607e-66
Ubap1	2144.28	0.901662	1.86822	1.15612e-68	65.8348	1.46271e-66		Hnrnpm	4835.09	-0.715253	1.64177	2.34134e-68	65.5365	2.90705e-66
Kcmf1	2372.67	0.840784	1.79102	5.28989e-66	63.2237	5.97429e-64		Slc17a5	1526.25	-1.1092	2.15726	1.45948e-66	63.7577	1.747e-64
Ticam1	1670.2	1.22461	2.33692	8.86999e-61	58.0501	8.9101e-59		Dock2	12244.6	-0.675255	1.59688	2.5702e-66	63.5197	3.02225e-64
Snhg6	465.891	1.1394	2.2029	2.79868e-58	55.5826	2.61428e-56		Ywhab	3879.76	-0.695038	1.61893	5.65878e-63	60.2252	5.95363e-61
Gde1	2216.42	1.29534	2.45434	5.66968e-58	55.2861	5.1752e-56		Smim14	1694.77	-1.02855	2.03997	1.33021e-60	57.8806	1.31638e-58
Gab2	3028.84	1.49177	2.81233	3.03601e-56	53.5729	2.67356e-54		Arhgap30	4630.85	-0.643945	1.5626	4.22879e-58	55.4094	3.89555e-56
Dusp4	3742.7	1.96853	3.91368	1.91938e-54	51.7926	1.61212e-52		Anxa9	452.362	-1.23195	2.34884	1.24877e-54	51.9775	1.05329e-52
Arrdc4	165.201	1.88503	3.69361	9.27739e-54	51.1192	7.60061e-52		Pccb	990.232	-0.739778	1.66992	2.61064e-54	51.6627	2.17445e-52
Zfp36	788.641	1.68582	3.21724	1.77004e-53	50.8421	1.43834e-51		Ralbp1	1986.84	-0.662569	1.5829	5.16222e-54	51.372	4.24662e-52
Vav1	6054.34	0.699208	1.62361	1.77938e-53	50.8416	1.44008e-51		Sec63	3088.52	-0.669396	1.59041	1.8519e-53	50.8278	1.48673e-51
Rnf31	732.288	0.802128	1.74367	1.7928e-53	50.8401	1.44508e-51		Timm21	483.515	-1.03272	2.04587	6.6602e-53	50.2788	5.26235e-51
Fgd6	1231.68	1.36212	2.57063	3.67034e-53	50.5342	2.92311e-51		Akap1	773.62	-0.7652	1.69961	2.15041e-52	49.78	1.65972e-50
Tatdn2	3947.29	1.04425	2.06229	4.17807e-50	47.5207	3.01515e-48		Mbtps1	2713.15	-0.685294	1.60803	3.08138e-50	47.6514	2.23177e-48
Cd44	7968.59	1.24014	2.36221	2.75556e-49	46.7108	1.94642e-47		Vps13d	2008.06	-0.756278	1.68913	5.30726e-47	44.45	3.54823e-45
Zbtb17	882.749	1.02356	2.03293	1.664e-47	44.9508	1.11998e-45		Lrpprc	3688.47	-0.727841	1.65616	1.30748e-46	44.0628	8.65445e-45
Gfm2	1279.29	0.620893	1.53783	1.30127e-46	44.0634	8.64199e-45		Parp1	4404.07	-0.612801	1.52923	1.4368e-46	44.0232	9.47912e-45
Csrnp1	320.746	1.89581	3.72132	6.51009e-46	43.3756	4.21155e-44		Apex1	2591.69	-0.918452	1.89009	1.97649e-44	41.9178	1.20826e-42
Dmpk	210.951	2.822	7.07144	1.2696e-45	43.0911	8.10839e-44		Cdk16	1623.48	-0.950722	1.93284	1.47885e-43	41.062	8.66929e-42
Kpna4	2066.2	1.66327	3.16733	6.42886e-45	42.3976	4.00352e-43		Wdr3	3054.72	-0.674281	1.5958	2.05209e-43	40.9223	1.19596e-41
Parp6	549.409	1.01114	2.0155	4.75414e-44	41.5472	2.83687e-42		Cyp51	992.06	-1.17729	2.26152	2.57416e-43	40.8251	1.49586e-41
Flrt2	3052.65	1.36644	2.57834	5.61301e-44	41.4763	3.33941e-42		Dyrk3	506.401	-0.987216	1.98236	4.02466e-43	40.6348	2.31853e-41
Riok3	2772.35	0.716317	1.64298	1.28159e-42	40.1429	7.19634e-41		Atp2a3	1006.66	-1.07169	2.1019	6.97428e-43	40.3997	3.98338e-41
Mdm2	4627.42	1.29176	2.44827	1.76423e-42	40.0077	9.82368e-41		Srm	4408.42	-1.05426	2.07665	7.56796e-43	40.3668	4.29783e-41
Akt3	1088.36	1.07091	2.10076	2.5977e-42	39.8421	1.43845e-40		Vwa8	2343.45	-0.893828	1.8581	2.31318e-42	39.8913	1.28446e-40
Mthfd2	5460.17	0.933128	1.90941	2.37014e-41	38.8879	1.29451e-39		Emp3	4679.81	-0.832009	1.78016	5.81536e-41	38.5098	3.09173e-39
Fam65c	386.024	1.81597	3.52095	5.22654e-41	38.5538	2.79354e-39		Slc38a10	6685.07	-0.646815	1.56571	1.00018e-40	38.2812	5.23394e-39
H2-K2	895.866	2.07844	4.22351	2.21268e-40	37.942	1.14293e-38		9030617O03Rik	871.039	-0.884256	1.84581	1.17882e-40	38.2109	6.15262e-39
Smurf1	1910.42	1.03359	2.04711	1.25101e-38	36.2147	6.09942e-37		Msmo1	1702.83	-1.14134	2.20586	2.00038e-40	37.9835	1.03864e-38
Basp1	3381.06	1.41211	2.66126	1.53565e-38	36.1299	7.41488e-37		Cers5	1461	-0.834492	1.78323	6.07263e-40	37.5091	3.09673e-38
Plxna1	10858.8	1.34908	2.5475	1.78428e-38	36.0658	8.59462e-37		Abcb1b	2443.51	-0.803921	1.74584	6.69873e-40	37.4676	3.40732e-38
Pcnx	1888.94	0.810991	1.75442	3.38377e-38	35.793	1.61051e-36		Hadh	1168.67	-0.728794	1.65725	6.23418e-39	36.514	3.06195e-37
Exosc10	2591.73	0.698862	1.62322	3.86033e-38	35.7389	1.8243e-36		Crat	1727.59	-0.685322	1.60806	1.50123e-38	36.1387	7.26625e-37
Rabggtb	1564.05	0.988439	1.98404	4.17483e-38	35.7059	1.96828e-36		Lpcat3	907.567	-0.952945	1.93582	2.80375e-38	35.8726	1.34084e-36
Stat3	2680.33	0.819483	1.76477	6.27661e-38	35.5329	2.93153e-36		Ctdsp1	1315.59	-0.7799	1.71701	3.81552e-38	35.7429	1.8074e-36
Snhg12	567.821	1.57188	2.97292	9.85732e-38	35.3389	4.58251e-36		Tmem51	449.041	-1.6181	3.0697	8.12856e-38	35.4216	3.78764e-36
Faf1	3206	0.695223	1.61913	1.24809e-37	35.2394	5.76196e-36		Tmem154	1185.31	-0.811788	1.75539	1.13797e-37	35.2775	5.27798e-36
Zbtb21	1347.99	0.721443	1.64883	2.21371e-37	34.9926	1.01729e-35		Cyb5b	3813.65	-0.681535	1.60385	2.96831e-37	34.8682	1.35472e-35
Car13	1300.85	1.10127	2.14544	4.75423e-37	34.6675	2.15016e-35		Pon2	2072.63	-0.936609	1.91402	3.18446e-37	34.8386	1.45005e-35
Fxr2	2486.13	0.775881	1.71223	6.3803e-37	34.5437	2.85969e-35		Hpgds	5455.91	-0.768798	1.70385	4.35791e-37	34.7043	1.97539e-35
Lpin2	1067.79	0.833765	1.78233	1.1076e-35	33.3232	4.75125e-34		Csnk1g2	2022.71	-0.822174	1.76807	7.18446e-37	34.4941	3.20574e-35
Pgf	71.3136	3.74907	13.4457	1.39537e-35	33.2247	5.96014e-34		Scd2	8197.62	-1.76345	3.39508	1.14344e-36	34.2942	5.0794e-35
Atf4	21283.8	0.76207	1.69592	2.32025e-35	33.0067	9.84752e-34		Slc30a5	3141.78	-0.921492	1.89407	5.5602e-36	33.6187	2.40581e-34
Gpank1	493.321	1.06422	2.09104	2.42218e-35	32.9898	1.02366e-33		Kdm2b	471.222	-0.960829	1.94643	1.16917e-35	33.3006	5.00464e-34
Dok1	1591.31	0.835425	1.78438	2.76183e-35	32.9347	1.16229e-33		Sec11c	4086.03	-0.618929	1.53573	2.68716e-35	32.9457	1.13326e-33
Pkp4	1069.73	0.783048	1.72076	4.98439e-35	32.6837	2.07147e-33		Txndc5	6528.73	-1.08949	2.12799	3.02058e-35	32.8985	1.26321e-33
Ranbp9	1057.37	0.894263	1.85866	7.12827e-35	32.531	2.94409e-33		Anxa3	2462.1	-0.814539	1.75874	3.84961e-35	32.7941	1.60655e-33
Grina	3356.47	0.74973	1.68148	7.74621e-35	32.4967	3.18615e-33		Uggt1	7997.54	-0.805908	1.74825	1.00758e-34	32.3843	4.12736e-33
Lap3	2530.79	0.746839	1.67811	7.96321e-35	32.4856	3.26868e-33		Kdelc2	659.771	-0.859253	1.8141	2.84715e-34	31.9463	1.1315e-32
Ints12	1312.53	0.599623	1.51532	1.02528e-34	32.3785	4.18274e-33		Rbm14	720.382	-1.02169	2.0303	7.71809e-34	31.5226	3.00165e-32
Ell2	980.501	1.35945	2.56587	1.27408e-34	32.2868	5.16608e-33		Sub1	1666.74	-0.93391	1.91045	1.18545e-33	31.3413	4.55716e-32
Tiparp	1493.64	1.55518	2.93871	1.39654e-34	32.2479	5.65118e-33		Nptn	3177.46	-0.767987	1.70289	1.21498e-33	31.3315	4.66171e-32
Whsc1	2050.74	0.655163	1.57479	1.66374e-34	32.1727	6.71881e-33		St6galnac6	952.458	-0.668763	1.58971	5.04542e-33	30.7263	1.87817e-31
Wdtc1	1137.14	0.848657	1.80082	1.78758e-34	32.1433	7.18989e-33		Gatb	1139.6	-0.803808	1.7457	6.10602e-33	30.6466	2.25618e-31
Sirpb1a	317.367	1.68099	3.20648	2.02843e-34	32.091	8.10965e-33		Rcc2	7770.57	-0.748619	1.68018	7.4628e-33	30.5611	2.74736e-31
Mapk7	1024.3	0.756282	1.68913	6.07199e-34	31.6226	2.38466e-32		Scarb2	1892.87	-0.772854	1.70865	7.61554e-33	30.5531	2.79843e-31
Dnttip2	4194.38	0.666243	1.58694	6.52427e-34	31.5931	2.55225e-32		Wdpcp	350.659	-1.00735	2.01022	5.33376e-32	29.7265	1.87715e-30
Clec5a	5125.14	0.918266	1.88984	7.24021e-34	31.5496	2.82128e-32		Colgalt1	3592.52	-0.632427	1.55017	5.45361e-32	29.7176	1.91595e-30
Tbc1d9	795.389	1.15092	2.22056	2.40929e-33	31.0366	9.19115e-32		Cog7	1574.82	-0.603283	1.51917	6.22146e-32	29.6627	2.17425e-30
Ttc1	1175	0.711356	1.63734	4.95657e-33	30.7324	1.852e-31		Selenof	4847.63	-0.642416	1.56094	1.11128e-31	29.4168	3.83008e-30
Gba	8324.89	0.649673	1.56881	8.76289e-33	30.4945	3.20238e-31		Rab31	3165.15	-0.702993	1.62788	1.7186e-31	29.2334	5.84264e-30
Gabarapl1	1932	0.798687	1.73952	1.41619e-32	30.2908	5.1193e-31		Ica1	1097.51	-0.743158	1.67384	2.11294e-31	29.1466	7.13475e-30
Tgif1	2619.6	0.81279	1.7566	1.60815e-32	30.2364	5.80269e-31		Mapk14	1743.38	-0.717611	1.64446	2.47336e-31	29.079	8.3377e-30
Nudt9	1603.6	0.636025	1.55404	1.63308e-32	30.2305	5.88202e-31		Srrt	5203.57	-0.687199	1.61015	2.91469e-31	29.0098	9.77594e-30
Ifitm3	13660.5	0.837698	1.7872	2.00184e-32	30.1444	7.17147e-31		Glo1	1089.11	-0.775244	1.71148	3.7036e-31	28.9065	1.24012e-29
Parp3	729.154	0.995006	1.99309	2.68607e-32	30.0198	9.5542e-31		Slc10a7	731.526	-0.799469	1.74046	8.43531e-31	28.5613	2.74628e-29
Nufip1	1027.03	0.856541	1.81069	1.08335e-31	29.4263	3.74674e-30		Chd4	7909.55	-0.598593	1.51424	1.37672e-30	28.352	4.44599e-29
Irak2	2047.63	1.21943	2.32854	1.10888e-31	29.417	3.82842e-30		Med22	828.812	-0.70523	1.6304	2.47931e-30	28.1049	7.85441e-29
Hmga1	3176.46	0.835965	1.78505	1.46334e-31	29.301	5.00038e-30		Fbxo21	652.346	-0.996111	1.99462	2.58151e-30	28.088	8.16526e-29
St6galnac4	2943.92	0.759106	1.69244	1.4762e-31	29.2979	5.0357e-30		Ube2d1	307.622	-0.903066	1.87004	2.65246e-30	28.0769	8.37642e-29
Gk	1181.73	1.14377	2.20958	2.71616e-31	29.0397	9.1254e-30		Ubfd1	1525.85	-0.789208	1.72813	3.70428e-30	27.936	1.15882e-28
Galns	898.489	0.798035	1.73873	4.00131e-31	28.8759	1.33088e-29		Mgat2	3066.75	-1.06517	2.09242	5.32263e-30	27.7846	1.64197e-28
Pitpnm1	1091.95	0.795959	1.73623	4.14181e-31	28.8616	1.37533e-29		Snx14	731.471	-0.663949	1.58441	1.82391e-29	27.2623	5.46628e-28
March5	1659.64	0.710589	1.63647	5.56529e-31	28.7355	1.83884e-29		Tjp2	782.366	-0.790707	1.72992	1.88769e-29	27.2487	5.6405e-28
Slfn2	4111.12	0.864692	1.82095	5.70097e-31	28.7257	1.88057e-29		Fam3c	782.859	-0.714062	1.64042	3.74965e-29	26.9564	1.10554e-27
Snhg1	1225.63	1.30804	2.47605	6.86431e-31	28.6472	2.25316e-29		Patz1	624.486	-0.906644	1.87468	3.7619e-29	26.9556	1.10752e-27
Actr3	9556.38	0.796768	1.7372	7.28248e-31	28.6229	2.3826e-29		1810026J23Rik	820.394	-0.70912	1.63481	4.30475e-29	26.8977	1.26547e-27
4930453N24Rik	823.95	0.838278	1.78791	8.24835e-31	28.5696	2.69419e-29		Foxred1	871.227	-0.703962	1.62897	6.37121e-29	26.7313	1.85657e-27
Lrrc49	461.34	0.770138	1.70543	8.86605e-31	28.5403	2.88183e-29		Zfp706	1160.45	-0.594035	1.50946	7.0443e-29	26.6883	2.04972e-27
Kars	4938.29	0.602255	1.51809	9.82682e-31	28.4971	3.18376e-29		Tmem19	485.4	-0.865723	1.82225	7.76496e-29	26.6473	2.25285e-27
Psmb7	3937.14	0.750041	1.68184	1.08375e-30	28.4552	3.50552e-29		Recql	501.248	-0.836679	1.78593	8.29933e-29	26.6209	2.39399e-27
Naip2	1869.49	0.773553	1.70947	1.83548e-30	28.2285	5.90843e-29		Casp9	1088.7	-0.84364	1.79457	9.08246e-29	26.5823	2.61612e-27
Serpinb6a	6163.36	0.697842	1.62208	2.22893e-30	28.147	7.12902e-29		Anp32e	2454.49	-0.751997	1.68412	9.5276e-29	26.5628	2.73645e-27
Ptpn2	1222.28	0.882869	1.84404	2.25032e-30	28.1435	7.18592e-29		Stk24	1335.26	-0.682799	1.60525	1.1182e-28	26.4951	3.19783e-27
Atg12	1153.44	0.942364	1.92167	7.28693e-30	27.6522	2.2273e-28		Qdpr	1359.1	-0.750222	1.68205	1.58463e-28	26.3481	4.48679e-27
Siglec1	970.753	2.00007	4.00019	8.1743e-30	27.6043	2.48713e-28		Stx3	1511.8	-0.640112	1.55845	1.92095e-28	26.2663	5.41604e-27
Acsl1	1608.05	0.824313	1.77069	9.02277e-30	27.5627	2.73695e-28		Ikbip	297.176	-1.05816	2.08227	2.42798e-28	26.1664	6.81677e-27
Cd83	1329.75	1.64667	3.13111	1.90951e-29	27.2443	5.69717e-28		Agl	2047.74	-0.790981	1.73025	2.81649e-28	26.1038	7.87436e-27
Ninj1	6687.16	0.77453	1.71063	2.25792e-29	27.1728	6.71664e-28		Mrpl50	761.195	-0.823724	1.76997	4.2008e-28	25.932	1.16955e-26
Vezt	994.616	0.630147	1.54772	3.05513e-29	27.0435	9.04771e-28		Bag2	701.637	-0.796827	1.73728	5.12385e-28	25.8481	1.41864e-26
Adam8	13782.7	1.3261	2.50723	9.42797e-29	26.5668	2.71173e-27		Mut	1106.99	-0.67776	1.59965	6.30922e-28	25.7595	1.7396e-26
Rab3ip	357.157	0.865089	1.82145	1.37438e-28	26.4068	3.91924e-27		Yeats2	621.733	-0.69452	1.61835	7.2692e-28	25.6998	1.99603e-26
Ehd1	4128.31	0.849891	1.80236	1.54848e-28	26.3569	4.39688e-27		Edem1	15400.4	-0.678401	1.60037	9.94921e-28	25.5665	2.7133e-26
Timm50	1494.87	0.668101	1.58898	6.64433e-28	25.7377	1.82948e-26		Lyl1	1714.53	-0.990381	1.98671	1.08247e-27	25.5305	2.94803e-26
Mxd1	329.638	1.60107	3.03368	7.08459e-28	25.7104	1.94802e-26		Akr1b3	3121.57	-0.589075	1.50428	2.02317e-27	25.2641	5.44322e-26
Por	9611.48	0.725532	1.65351	2.21665e-27	25.2251	5.95575e-26		Slc7a6	910.64	-0.649654	1.56879	2.7413e-27	25.1346	7.33583e-26
Tnip1	2978.01	0.791037	1.73032	2.72548e-27	25.1365	7.30326e-26		Thtpa	615.848	-0.771675	1.70725	3.72818e-27	25.0056	9.87102e-26
Ccdc71l	644.801	0.810333	1.75362	3.25866e-27	25.0624	8.6623e-26		Top2b	1902.16	-0.797121	1.73763	6.4679e-27	24.7681	1.70572e-25
Nbn	863.066	0.984691	1.97889	3.28918e-27	25.0589	8.73184e-26		Ugt1a7c	1038.94	-0.766029	1.70058	6.69792e-27	24.7535	1.76405e-25
Cd53	9862.02	0.918976	1.89077	4.02454e-27	24.973	1.06416e-25		C2cd2l	1058.14	-0.939002	1.9172	6.78892e-27	24.7488	1.78332e-25
Jak1	5620.42	0.856638	1.81081	1.07038e-26	24.555	2.78606e-25		Sephs2	3006.83	-0.784535	1.72254	6.94592e-27	24.7394	1.82216e-25
Apba3	945.715	0.984708	1.97891	1.16046e-26	24.521	3.01266e-25		Tm7sf3	848.42	-0.753303	1.68565	1.09642e-26	24.5451	2.85012e-25
Lrrc8d	3336.21	0.666349	1.58705	2.31784e-26	24.2301	5.88737e-25		Txndc11	1809.84	-0.879516	1.83976	1.3273e-26	24.4644	3.43243e-25
Samhd1	5031.06	0.81612	1.76066	2.53709e-26	24.1936	6.40358e-25		Srsf9	1138.53	-0.70708	1.6325	1.78804e-26	24.34	4.57072e-25
Osbpl9	2994.74	0.645776	1.56458	3.22079e-26	24.0932	8.06813e-25		Dgcr8	560.621	-0.900769	1.86706	2.17276e-26	24.2565	5.53998e-25
Uba7	1052.05	0.730048	1.65869	3.31844e-26	24.0808	8.30234e-25		Wdfy4	4114.63	-0.701456	1.62615	2.222e-26	24.2473	5.65832e-25
Fip1l1	3239.34	0.618657	1.53545	4.54766e-26	23.9456	1.13351e-24		Klrg2	328.523	-1.28365	2.43455	2.90057e-26	24.1376	7.28423e-25
Msr1	8717.03	1.18279	2.27015	4.94862e-26	23.9105	1.22886e-24		Ndufs8	4642.43	-0.778041	1.7148	4.55878e-26	23.9451	1.13487e-24
Plk4	1087.44	1.14654	2.21382	8.35528e-26	23.6884	2.04935e-24		Zfp422	464.013	-0.845974	1.79748	4.85387e-26	23.9184	1.20683e-24
Mib2	1807.65	0.754542	1.6871	9.49511e-26	23.635	2.31755e-24		Ipo11	971.908	-0.674695	1.59626	4.98635e-26	23.9078	1.23647e-24
Tuba1a	599.711	0.954972	1.93854	1.07259e-25	23.5836	2.6084e-24		Arhgap1	2522.33	-0.610404	1.52669	6.02452e-26	23.8277	1.48679e-24
Fam49b	2739.79	0.886331	1.84847	1.28079e-25	23.5087	3.09964e-24		Atraid	814.548	-0.686681	1.60958	8.28353e-26	23.6916	2.03425e-24
Actb	79633.2	0.793117	1.73281	1.32019e-25	23.4966	3.18727e-24		Txnip	1852.62	-1.05542	2.07833	9.5951e-26	23.631	2.3391e-24
Clip2	620.155	1.04391	2.06181	1.50971e-25	23.442	3.61427e-24		Cd81	679.435	-0.738313	1.66822	1.17989e-25	23.5438	2.8589e-24
Parp9	1802.65	0.660893	1.58106	1.51404e-25	23.4413	3.6203e-24		Ctdsp2	683.989	-0.819258	1.7645	1.49948e-25	23.4444	3.59407e-24
Sirpb1c	124.305	1.66893	3.17979	1.92838e-25	23.3398	4.57276e-24		Mpv17	741.69	-0.759582	1.693	1.74932e-25	23.379	4.17788e-24
Fbxw17	386.287	0.820165	1.76561	3.17349e-25	23.1276	7.45453e-24		Hoxb7	298.902	-1.12958	2.18795	1.82379e-25	23.363	4.33502e-24
Agpat4	891.995	1.17122	2.25202	3.20443e-25	23.1244	7.50955e-24		Vcp	10450.6	-0.689708	1.61296	2.10418e-25	23.3024	4.98372e-24
Chd2	2877.83	1.14366	2.2094	3.20095e-25	23.1244	7.50955e-24		Bcat2	3018.26	-0.869496	1.82702	2.20982e-25	23.2817	5.22773e-24
Snhg5	762.879	1.61219	3.05717	3.44832e-25	23.0935	8.0622e-24		Nrros	4141.5	-0.706823	1.63221	2.59081e-25	23.2147	6.10016e-24
Eif4a2	2551.96	0.986188	1.98094	3.77528e-25	23.0552	8.80605e-24		Atxn7l3b	1100.9	-0.8078	1.75054	2.75689e-25	23.1882	6.48357e-24
Il1rn	6237.67	1.54019	2.90832	4.97333e-25	22.9391	1.15066e-23		Slc9a3r1	746.858	-0.98357	1.97735	3.92048e-25	23.0393	9.13408e-24
Coa4	438.833	0.866737	1.82353	5.0893e-25	22.9295	1.17613e-23		Smco3	133.092	-1.23847	2.35949	4.5874e-25	22.9731	1.06383e-23
Med4	788.162	0.790656	1.72986	6.37566e-25	22.8342	1.46494e-23		Ssr1	9643.63	-0.840162	1.79025	5.74648e-25	22.8778	1.32494e-23
Tmem134	916.627	0.641744	1.56021	7.35523e-25	22.7726	1.68807e-23		Vmac	166.406	-1.32233	2.5007	7.81465e-25	22.7478	1.78735e-23
Wdfy1	1281.32	0.587093	1.50222	7.55551e-25	22.7614	1.73205e-23		Ptov1	994.364	-0.827726	1.77489	8.87459e-25	22.694	2.02284e-23
Plekhf2	725.485	0.764196	1.69842	8.07533e-25	22.734	1.84487e-23		Ncbp2	1013.66	-0.619295	1.53612	1.1818e-24	22.5721	2.67848e-23
Pard6b	251.483	1.07856	2.11193	1.10635e-24	22.5998	2.51317e-23		Fdps	472.241	-1.31591	2.48959	1.20516e-24	22.5641	2.72833e-23
Gramd1a	1946.67	0.607215	1.52332	1.35751e-24	22.5134	3.06628e-23		Cyp27a1	690.636	-0.719973	1.64715	1.3687e-24	22.5103	3.08807e-23
Dgcr14	667.484	0.587841	1.503	1.50982e-24	22.4697	3.39117e-23		Hs2st1	700.994	-0.671743	1.593	1.4544e-24	22.4849	3.27403e-23
2310022A10Rik	1682.33	0.920888	1.89328	1.82451e-24	22.3889	4.0842e-23		Sf3b3	5002.03	-0.647711	1.56668	1.78498e-24	22.3979	4.0002e-23
Letmd1	865.176	0.641937	1.56042	1.85919e-24	22.3812	4.15719e-23		Agap3	1725.57	-0.704105	1.62913	1.93104e-24	22.3652	4.31302e-23
Sgk1	338.718	1.43468	2.70322	2.13853e-24	22.3219	4.76579e-23		Irgq	691.547	-0.922221	1.89503	2.19212e-24	22.3126	4.86895e-23
Zfand2a	2492.08	0.700504	1.62507	2.20171e-24	22.3112	4.88482e-23		Gga2	1954.35	-0.66616	1.58684	2.62724e-24	22.2378	5.78397e-23
Lilrb4a	20834.8	0.943029	1.92256	2.22675e-24	22.3072	4.92944e-23		Sigmar1	1347.39	-0.898631	1.8643	3.58356e-24	22.1063	7.82901e-23
1810032O08Rik	234.342	1.49033	2.80952	3.18836e-24	22.1551	6.99619e-23		G3bp2	2458.77	-0.776325	1.71276	3.87348e-24	22.073	8.45315e-23
Lamc1	4148.41	1.1848	2.27332	3.36695e-24	22.1324	7.37188e-23		Pcyox1	1069.04	-0.814822	1.75908	5.69434e-24	21.908	1.23594e-22
Lyar	1203.55	0.612843	1.52927	6.56756e-24	21.8479	1.4193e-22		Pdp2	592.192	-0.868437	1.82568	5.70785e-24	21.9074	1.23753e-22
Zpr1	1990.22	0.734278	1.66356	7.43353e-24	21.7974	1.59438e-22		Usp46	339.271	-1.07007	2.09954	5.96726e-24	21.8886	1.29237e-22
Nepro	572.425	1.14206	2.20696	1.12882e-23	21.6206	2.39544e-22		Mmgt2	580.285	-0.712382	1.63851	6.12352e-24	21.8779	1.32478e-22
Zfand5	2667.74	0.783034	1.72075	1.20372e-23	21.5946	2.54359e-22		Gmds	941.715	-0.785127	1.72324	6.9482e-24	21.8253	1.4951e-22
Dus2	544.639	0.753363	1.68572	1.34302e-23	21.5493	2.82302e-22		Tor4a	1960.71	-0.878717	1.83874	8.00654e-24	21.7656	1.71544e-22
Dcaf15	631.123	0.706923	1.63232	1.53577e-23	21.492	3.22142e-22		Sh2b3	2174.15	-0.603539	1.51944	8.41077e-24	21.7447	1.80012e-22
Slc15a3	1473.1	1.34423	2.53894	1.53973e-23	21.4913	3.22634e-22		Mcoln2	1473.55	-0.724461	1.65228	8.6223e-24	21.7344	1.84342e-22
Vmp1	3393.95	0.669159	1.59015	1.58271e-23	21.4798	3.31292e-22		6430548M08Rik	1796.48	-0.950485	1.93252	8.75252e-24	21.7283	1.86926e-22
Zfp110	1216.24	0.709618	1.63537	1.6385e-23	21.4661	3.41895e-22		Polr3h	661.657	-0.645929	1.56475	1.03203e-23	21.6582	2.19704e-22
Agfg1	2628.47	0.656248	1.57598	1.98599e-23	21.3862	4.10972e-22		Pja1	700.534	-0.603215	1.5191	1.29943e-23	21.5622	2.74005e-22
St3gal5	1572.51	0.664454	1.58497	2.13449e-23	21.3553	4.41245e-22		Map1lc3b	2038.53	-0.607353	1.52346	1.72073e-23	21.4453	3.5868e-22
Clcn7	5737.98	0.839754	1.78975	2.23273e-23	21.3367	4.60602e-22		Sorl1	866.532	-0.978387	1.97026	2.57011e-23	21.2773	5.28022e-22
Carmil1	237.262	1.20738	2.30919	2.924e-23	21.2231	5.98267e-22		Gbas	817.167	-0.60172	1.51752	3.07175e-23	21.2021	6.27857e-22
Noc3l	1136.97	0.80936	1.75243	4.56481e-23	21.0354	9.21723e-22		Twnk	520.564	-0.704267	1.62932	3.40578e-23	21.1586	6.94138e-22
Rassf8	1512.73	0.929059	1.90403	4.65227e-23	21.0276	9.38434e-22		Sec61b	2480.45	-0.834316	1.78301	3.56642e-23	21.1395	7.25256e-22
Rasa4	4600.68	0.594491	1.50994	5.40086e-23	20.9641	1.08615e-21		Trim14	445.02	-0.770559	1.70593	7.23513e-23	20.8389	1.4492e-21
Vcpkmt	500.543	0.754704	1.68729	5.49698e-23	20.9569	1.10437e-21		Ppa2	451.856	-0.742039	1.67254	7.94711e-23	20.7994	1.58704e-21
Epsti1	667.543	0.897328	1.86261	7.74104e-23	20.8101	1.54836e-21		Tlr2	2408.65	-0.821368	1.76708	8.32301e-23	20.7798	1.66045e-21
Otud3	334.548	0.723129	1.65076	8.90773e-23	20.7512	1.77356e-21		Rbmxl1	533.019	-0.836622	1.78586	8.43626e-23	20.7743	1.68136e-21
Gtpbp2	3664.93	0.699521	1.62397	9.14269e-23	20.7403	1.81853e-21		Sptssa	1207.96	-1.03548	2.0498	1.00055e-22	20.7033	1.98029e-21
Il7r	1833.19	1.11912	2.17214	9.26192e-23	20.7351	1.84042e-21		Srsf1	3915.14	-0.763958	1.69814	1.28703e-22	20.5956	2.53726e-21
Zkscan6	325.578	0.775923	1.71228	9.54797e-23	20.7232	1.89161e-21		Tfec	518.858	-0.877799	1.83757	1.39432e-22	20.5613	2.74606e-21
Abhd5	1821.85	0.598084	1.51371	1.21122e-22	20.6211	2.39251e-21		Snd1	11149.4	-0.600257	1.51599	1.64823e-22	20.4916	3.22388e-21
Akr1b8	2044.22	0.7562	1.68904	1.39631e-22	20.5611	2.74727e-21		Vamp3	1238.67	-0.665336	1.58594	1.65358e-22	20.4906	3.23118e-21
Phf11d	842.522	0.970588	1.95964	1.56675e-22	20.5132	3.06752e-21		Fahd1	263.584	-0.961795	1.94773	2.06323e-22	20.3979	4.00038e-21
Ghdc	465.839	0.693993	1.61775	1.80884e-22	20.4529	3.52424e-21		Ap3m1	2304.32	-0.599133	1.51481	2.13363e-22	20.3837	4.13288e-21
Npc2	12065.8	0.943257	1.92286	2.21668e-22	20.3676	4.28959e-21		Fig4	707.197	-0.662427	1.58274	4.29914e-22	20.0874	8.17696e-21
Zc3h12a	399.157	1.263	2.39995	2.62613e-22	20.2956	5.06233e-21		Arhgef10l	1466.57	-0.729889	1.65851	6.43436e-22	19.916	1.21342e-20
Prpf40b	349.402	0.862643	1.81837	2.77755e-22	20.2721	5.34391e-21		Srp9	1356.68	-0.594773	1.51023	6.65253e-22	19.9023	1.25221e-20
Map4k1	1029.55	0.931109	1.90674	3.00493e-22	20.2392	5.76474e-21		Pts	534.564	-0.764084	1.69829	6.87136e-22	19.8899	1.28854e-20
Abhd10	529.788	1.0013	2.0018	3.54075e-22	20.17	6.76022e-21		Pianp	2158.09	-0.923257	1.89639	7.03521e-22	19.8801	1.31803e-20
Raet1d	725.317	0.983712	1.97755	3.82101e-22	20.1374	7.28836e-21		Ostc	4435.27	-0.890372	1.85365	7.12528e-22	19.875	1.33366e-20
Ube2e2	328.104	0.955365	1.93907	5.17649e-22	20.0084	9.80834e-21		Fkbp1a	4607.1	-0.674292	1.59581	7.19511e-22	19.8711	1.34546e-20
Nr1d1	135.073	1.73838	3.33661	6.85367e-22	19.8906	1.28643e-20		Bod1	482.815	-0.600564	1.51631	8.17577e-22	19.8164	1.52599e-20
Gmeb2	726.258	0.818325	1.76336	9.6222e-22	19.7473	1.78928e-20		Map3k11	1421.74	-0.726173	1.65424	8.27508e-22	19.8116	1.54309e-20
Sp100	1314.23	0.688927	1.61208	1.78429e-21	19.4871	3.25735e-20		Amdhd2	3509.79	-0.622959	1.54003	9.06498e-22	19.7728	1.68723e-20
Fth1	213745	0.778188	1.71498	2.04342e-21	19.4294	3.72022e-20		Ppp1r14b	2287.96	-0.62273	1.53979	1.0042e-21	19.7292	1.86562e-20
Tubb5	17234.7	0.897604	1.86297	2.43924e-21	19.3541	4.42473e-20		Dhdh	597.894	-0.619662	1.53651	1.41999e-21	19.5835	2.60896e-20
Ptpn1	2176.72	0.877115	1.8367	2.45503e-21	19.3517	4.44932e-20		Tbc1d14	1225.64	-0.771516	1.70706	1.4237e-21	19.5828	2.61339e-20
Sdad1	2266.18	0.626796	1.54413	2.84876e-21	19.2891	5.1396e-20		A230050P20Rik	897.795	-0.709201	1.6349	1.53165e-21	19.5515	2.80897e-20
Daxx	1036.71	0.607833	1.52397	2.84663e-21	19.2891	5.1396e-20		Srsf2	4046.02	-0.616912	1.53359	1.65597e-21	19.5184	3.03139e-20
Eaf1	3513.77	0.716186	1.64283	2.95472e-21	19.2736	5.32596e-20		Tspyl1	970.453	-0.788702	1.72752	1.7344e-21	19.4991	3.16916e-20
Epb41l4aos	234.821	1.18128	2.26777	3.99864e-21	19.1453	7.15602e-20		Abcc4	1114.45	-1.06889	2.09781	1.95661e-21	19.4475	3.56867e-20
Phlpp1	580.694	1.58371	2.99739	5.14046e-21	19.0416	9.08557e-20		Fam63b	1223.6	-0.812613	1.75639	1.99751e-21	19.4389	3.63996e-20
Hnrnpdl	2008.85	0.812041	1.75569	5.96001e-21	18.9795	1.04825e-19		Naglu	2237.93	-0.844767	1.79597	4.26766e-21	19.1186	7.61022e-20
Plek	14832.5	1.01776	2.02478	6.45975e-21	18.9459	1.13272e-19		Inafm2	373.784	-0.823359	1.76952	4.434e-21	19.1028	7.89276e-20
Acot9	1575.8	0.613654	1.53013	7.20633e-21	18.8995	1.26032e-19		Phkb	736.464	-0.706138	1.63143	4.44305e-21	19.1023	7.90182e-20
Adcy2	448.215	0.685982	1.6088	8.91106e-21	18.8096	1.55032e-19		Marveld1	631.68	-0.896749	1.86187	4.6323e-21	19.0845	8.23108e-20
Eif1ad	2014.36	0.725551	1.65353	1.03262e-20	18.7467	1.79185e-19		Papss1	1339.92	-0.973365	1.96342	4.82941e-21	19.0672	8.56609e-20
Vipas39	2072.12	0.81039	1.75369	1.23741e-20	18.6704	2.13608e-19		Ttc13	717.143	-0.77659	1.71308	5.0524e-21	19.0488	8.93783e-20
Acot7	2599.43	0.689224	1.61242	1.4332e-20	18.6077	2.46767e-19		Cyb5r3	3136.61	-0.641786	1.56026	5.43492e-21	19.0182	9.58906e-20
Dhx40	662.726	0.870992	1.82892	1.7409e-20	18.5251	2.98461e-19		Zfp217	624.261	-0.846463	1.79809	6.22936e-21	18.9613	1.09328e-19
Lacc1	370.919	1.0133	2.01852	1.92265e-20	18.4842	3.27933e-19		Fkbp11	1397.03	-1.63375	3.10319	6.69492e-21	18.9311	1.1719e-19
Polr3d	980.197	0.634051	1.55192	2.47055e-20	18.3801	4.16762e-19		Car12	371.071	-0.918511	1.89016	7.25547e-21	18.8969	1.2678e-19
Ifrd1	4357.89	0.919218	1.89109	3.53398e-20	18.2261	5.94149e-19		Slc37a3	517.776	-0.803462	1.74528	1.05899e-20	18.7361	1.83602e-19
Rasd2	35.7922	3.04758	8.26824	3.90776e-20	18.1835	6.55336e-19		Ptp4a3	790.706	-0.904306	1.87164	1.43664e-20	18.607	2.47146e-19
Tbc1d10a	614.982	0.756157	1.68899	4.07557e-20	18.1656	6.82905e-19		Gdpgp1	277.171	-0.904451	1.87183	1.84197e-20	18.5017	3.14979e-19
Tmem120a	1998.43	0.627048	1.5444	4.97628e-20	18.0804	8.31042e-19		Hn1l	2902.74	-0.634861	1.55279	3.14527e-20	18.276	5.29687e-19
Spata6	631.763	0.731622	1.66051	5.98115e-20	18.0027	9.93875e-19		Nomo1	3652.29	-0.596209	1.51174	5.08341e-20	18.0719	8.47517e-19
Fbxo7	522.8	0.618624	1.53541	6.07269e-20	17.9968	1.00741e-18		Cbx8	186.558	-1.25724	2.39039	5.19057e-20	18.0632	8.64663e-19
Zfp511	580.972	0.615564	1.53216	7.21482e-20	17.9241	1.19095e-18		St7l	704.452	-0.593564	1.50897	5.88158e-20	18.0096	9.78143e-19
Hpcal1	1528.66	0.639859	1.55818	8.58595e-20	17.851	1.40914e-18		Zfp961	290.092	-0.905158	1.87275	6.1436e-20	17.9921	1.01833e-18
Abcc5	3046.14	0.803743	1.74562	8.76171e-20	17.843	1.43563e-18		C2cd2	268.126	-0.754719	1.6873	6.26416e-20	17.9844	1.03659e-18
Mrpl13	1268.54	0.630879	1.54851	1.03867e-19	17.7708	1.69494e-18		Dhcr7	694.321	-0.978129	1.96991	6.48502e-20	17.9697	1.07225e-18
Srfbp1	1175.2	0.755655	1.6884	1.06805e-19	17.7594	1.74004e-18		C87436	302.06	-0.646945	1.56585	8.46037e-20	17.8571	1.38967e-18
Dusp16	462.75	0.821077	1.76672	1.26776e-19	17.6882	2.05037e-18		Rabl2	211.18	-0.808395	1.75126	8.45671e-20	17.8571	1.38967e-18
Zfp513	812.91	0.682506	1.60493	1.66257e-19	17.5739	2.66732e-18		Kti12	747.674	-0.730477	1.65919	8.68502e-20	17.8464	1.42423e-18
Rnf115	2508.34	0.772291	1.70798	2.54947e-19	17.3924	4.05119e-18		Erp29	9304.15	-0.651617	1.57093	9.96827e-20	17.788	1.62932e-18
Relb	686.696	0.87371	1.83237	2.77178e-19	17.3571	4.39397e-18		Lss	1389.26	-0.730397	1.6591	1.08999e-19	17.751	1.77433e-18
Egr1	270.582	1.61737	3.06815	2.85121e-19	17.3459	4.50916e-18		Acad8	441.974	-0.686851	1.60977	1.19068e-19	17.7147	1.92882e-18
Ggh	423.447	0.817857	1.76279	3.61433e-19	17.246	5.67561e-18		Cryl1	547.999	-0.769118	1.70423	1.31303e-19	17.6733	2.12187e-18
Runx1	860.337	0.72466	1.65251	3.84708e-19	17.2196	6.03162e-18		Osgep	615.08	-0.75999	1.69348	1.39134e-19	17.6492	2.24297e-18
Mapk8ip3	1526.64	0.741588	1.67202	6.71149e-19	16.984	1.03761e-17		Wdr35	264.343	-0.683037	1.60552	1.60066e-19	17.5901	2.57005e-18
Cep95	334.758	0.70849	1.63409	6.81611e-19	16.9776	1.05297e-17		Mettl13	773.329	-0.589131	1.50434	2.06614e-19	17.4816	3.2989e-18
Sik3	1277.95	0.629242	1.54675	6.95228e-19	16.9693	1.07318e-17		Cby1	245.002	-0.897907	1.86336	2.40943e-19	17.4159	3.83782e-18
Tspo	1805.9	0.892541	1.85644	7.05836e-19	16.9631	1.08871e-17		Mrpl36	639.793	-0.728403	1.6568	2.49992e-19	17.4003	3.97877e-18
Hspa8	25484.1	1.25537	2.38728	9.75319e-19	16.826	1.49285e-17		Comt	1778.04	-0.68635	1.60921	2.83563e-19	17.3476	4.49162e-18
Zswim4	786.913	0.835963	1.78505	1.40709e-18	16.6724	2.12606e-17		Tm9sf2	2671.63	-0.846479	1.79811	2.85796e-19	17.3452	4.51625e-18
Gpcpd1	826.587	1.46372	2.75818	1.58543e-18	16.6216	2.3901e-17		Arhgef6	6428.58	-0.643247	1.56184	3.07703e-19	17.3142	4.85093e-18
Itgam	6747.8	1.11136	2.1605	1.71537e-18	16.5884	2.58015e-17		Hebp1	688.529	-0.801809	1.74329	3.36776e-19	17.2753	5.30509e-18
Tube1	135.233	1.09362	2.13409	2.13061e-18	16.4968	3.18556e-17		Cuta	1992.46	-0.634408	1.5523	3.56966e-19	17.251	5.60987e-18
Rgcc	62.0753	2.24887	4.75309	3.03099e-18	16.3489	4.47816e-17		Apex2	292.675	-0.775615	1.71192	4.49e-19	17.1535	7.02308e-18
Adra1a	235.036	1.24202	2.3653	3.3555e-18	16.306	4.943e-17		L2hgdh	357.85	-0.879122	1.83926	7.24204e-19	16.9523	1.11618e-17
Ptafr	3948.83	0.813644	1.75765	3.99741e-18	16.2325	5.85408e-17		Cenpv	374.622	-0.727561	1.65584	8.02681e-19	16.9083	1.23523e-17
Srgn	3752.7	0.664644	1.58518	4.56546e-18	16.1779	6.6385e-17		Ankrd49	714.72	-0.603179	1.51906	8.91459e-19	16.864	1.36763e-17
Zwilch	411.106	1.14971	2.21869	4.65442e-18	16.1699	6.76176e-17		Plxnc1	5797.82	-1.21264	2.31762	9.09337e-19	16.8557	1.39399e-17
Bst2	2827.19	0.708149	1.63371	4.66661e-18	16.1691	6.77455e-17		Arhgap17	1939.72	-0.76823	1.70318	9.84296e-19	16.8223	1.50544e-17
Ppard	604.608	0.994819	1.99283	4.90689e-18	16.1479	7.11304e-17		Slc25a13	778.778	-0.599782	1.51549	1.023e-18	16.8066	1.56105e-17
Zc3hav1	7753.61	0.682779	1.60523	5.16103e-18	16.1266	7.4706e-17		Cysltr1	280.991	-1.12954	2.1879	1.2185e-18	16.7326	1.8509e-17
Zfp180	1022.25	0.800404	1.74159	5.90862e-18	16.0692	8.52803e-17		Zbtb8a	185.671	-0.9829	1.97643	1.21979e-18	16.7325	1.85145e-17
Zbtb2	328.988	1.15104	2.22075	7.83659e-18	15.9506	1.12055e-16		Pomk	560.541	-0.699483	1.62392	1.56672e-18	16.6264	2.36368e-17
2810474O19Rik	2193.5	0.822082	1.76796	7.83199e-18	15.9506	1.12055e-16		Arl10	159.184	-1.01139	2.01585	1.77146e-18	16.575	2.66052e-17
Ppfia3	92.9714	1.26802	2.40831	9.13197e-18	15.8854	1.30205e-16		Scd1	1013.46	-1.36397	2.57393	2.01311e-18	16.5201	3.01891e-17
Usp22	1319.21	0.607542	1.52366	1.06943e-17	15.818	1.52048e-16		Itm2c	7762.34	-0.627684	1.54508	2.25215e-18	16.4734	3.36225e-17
Bhlhe40	2308.83	1.075	2.10672	1.35358e-17	15.7191	1.90952e-16		Coasy	1772.93	-0.694904	1.61878	2.27762e-18	16.4688	3.39774e-17
Rhbdd1	2814.02	0.86575	1.82229	1.50309e-17	15.6739	2.11896e-16		Mmab	277.205	-0.756146	1.68897	2.45666e-18	16.4369	3.65664e-17
Pdlim2	725.825	0.613426	1.52989	1.56995e-17	15.6556	2.21009e-16		Limk1	361.172	-0.834936	1.78378	2.48966e-18	16.4314	3.70301e-17
Rab5c	5077.67	0.601253	1.51703	2.3891e-17	15.4784	3.32346e-16		Gnaq	1755.77	-0.690317	1.61364	2.59994e-18	16.4129	3.86415e-17
Lonrf3	1831.87	0.89124	1.85477	2.93543e-17	15.3914	4.06085e-16		Prps1l3	533.018	-0.731902	1.66083	2.80507e-18	16.3816	4.15359e-17
Baiap2	838.253	0.982308	1.97562	4.34623e-17	15.2251	5.95485e-16		Bbs7	387.76	-0.804691	1.74677	2.98597e-18	16.3551	4.41491e-17
Bcl2l11	520.066	0.693139	1.6168	4.59212e-17	15.2015	6.28743e-16		Arl5a	623.824	-0.737559	1.66735	3.1055e-18	16.3387	4.58486e-17
Jag1	558.282	1.11597	2.16741	4.90318e-17	15.1743	6.69498e-16		Emc8	715.044	-0.62754	1.54493	3.43138e-18	16.2966	5.05105e-17
Sdc1	1014.32	1.39392	2.62793	6.39337e-17	15.0617	8.67641e-16		Rara	280.567	-0.99139	1.9881	3.54122e-18	16.2836	5.20507e-17
Tmem243	221.366	0.68612	1.60895	6.88017e-17	15.0305	9.32182e-16		Tmem165	1001.1	-0.621474	1.53845	4.03714e-18	16.2289	5.90362e-17
Tagln2	4052.07	0.645668	1.56446	1.08452e-16	14.8421	1.4386e-15		Ubxn2b	294.342	-0.828508	1.77585	4.04045e-18	16.2288	5.90413e-17
Uhrf2	1677.67	0.654953	1.57457	1.40996e-16	14.7313	1.85672e-15		Arhgef7	3404.01	-0.707247	1.63269	4.52412e-18	16.1813	6.58682e-17
Rbm39	6047.62	0.600503	1.51625	1.42748e-16	14.7265	1.87732e-15		BC017158	493.484	-0.666278	1.58697	5.21134e-18	16.1227	7.53797e-17
Vps37a	748.849	0.619282	1.53611	1.43476e-16	14.7245	1.88566e-15		Dido1	1340.71	-0.719941	1.64712	5.27766e-18	16.1176	7.62837e-17
Ccdc174	529.635	0.677504	1.59937	1.45347e-16	14.7192	1.90899e-15		Urod	630.946	-0.590336	1.5056	5.92147e-18	16.0685	8.54041e-17
Gtpbp6	381.378	0.674926	1.59651	1.86543e-16	14.6151	2.42615e-15		Rnf219	301.512	-0.750254	1.68209	7.02828e-18	15.996	1.00931e-16
Vegfc	202.914	1.23169	2.34841	1.87869e-16	14.6126	2.44022e-15		Avpi1	657.399	-1.17788	2.26243	8.86427e-18	15.8977	1.26569e-16
Tcaim	175.704	0.840044	1.7901	2.38937e-16	14.5107	3.08549e-15		Magt1	3382.46	-0.857852	1.81234	8.88448e-18	15.897	1.26767e-16
Pnp	1014.87	0.93138	1.9071	2.47642e-16	14.4957	3.19378e-15		Gskip	384.071	-0.735299	1.66474	1.14483e-17	15.79	1.62191e-16
Dnmbp	778.73	0.799983	1.74108	2.77252e-16	14.4486	3.55958e-15		Mccc2	542.746	-0.620867	1.5378	1.14855e-17	15.7889	1.62603e-16
Traf1	392.509	1.1051	2.15113	4.30863e-16	14.263	5.45814e-15		Dynll1	1917.57	-0.770053	1.70533	1.51452e-17	15.6709	2.13357e-16
Pla2g15	1220.3	1.15467	2.22634	4.56754e-16	14.2386	5.77242e-15		Wdr13	921.934	-0.679379	1.60145	1.66384e-17	15.6313	2.33732e-16
Morc4	86.3083	1.0027	2.00375	6.01636e-16	14.1223	7.54499e-15		Cyb5rl	198.834	-0.96035	1.94578	1.98136e-17	15.5576	2.76974e-16
Mus81	560.067	0.623867	1.541	6.69886e-16	14.0768	8.37987e-15		Hddc2	409.141	-0.775323	1.71157	2.2817e-17	15.4981	3.17627e-16
Il1a	37.135	2.40083	5.28106	6.73184e-16	14.0749	8.41585e-15		Mboat7	647.776	-0.643914	1.56256	2.3931e-17	15.478	3.32671e-16
Gadd45g	152.158	1.57079	2.97067	8.42267e-16	13.9814	1.04368e-14		Hes6	334.192	-0.884198	1.84574	2.61727e-17	15.4397	3.63328e-16
Slc22a4	73.2005	1.06413	2.09091	8.42669e-16	13.9814	1.04368e-14		Bcor	602.02	-0.716378	1.64305	2.74018e-17	15.4201	3.80127e-16
Pgap1	1410.98	1.13541	2.19681	9.4261e-16	13.9341	1.16385e-14		Ppil1	493.724	-0.738393	1.66832	2.76248e-17	15.4169	3.82954e-16
Stk17b	620.465	0.859403	1.81429	1.04824e-15	13.8901	1.28792e-14		Foxo3	1054.96	-0.657202	1.57702	3.03883e-17	15.3769	4.19808e-16
Rasa1	2060.68	0.853474	1.80685	1.09198e-15	13.8726	1.34083e-14		Ift20	1113.43	-0.803065	1.7448	3.31552e-17	15.3397	4.574e-16
Ptpn14	126.836	1.79893	3.47961	1.10393e-15	13.8682	1.35466e-14		Clcn4	1430.21	-0.631931	1.54964	3.51043e-17	15.3152	4.83955e-16
Scaper	639.503	0.72613	1.6542	1.45594e-15	13.7517	1.77141e-14		Aacs	938.97	-0.836388	1.78557	3.77961e-17	15.2846	5.19274e-16
Nedd4l	262.987	1.04195	2.05901	1.52088e-15	13.7343	1.84368e-14		Hexim1	1055.89	-0.653435	1.57291	4.84857e-17	15.1788	6.62495e-16
Dlg4	131.789	1.13738	2.19981	1.53633e-15	13.7302	1.86129e-14		Ctnnd1	434.55	-0.620366	1.53726	7.20711e-17	15.0117	9.73446e-16
Rapgef2	2657.34	0.770226	1.70554	1.55552e-15	13.7256	1.88111e-14		Scamp5	662.316	-0.725431	1.65339	7.20588e-17	15.0117	9.73446e-16
Mtf1	851.802	0.629357	1.54687	1.70633e-15	13.6878	2.05231e-14		Polr3k	539.746	-0.704005	1.62902	8.17664e-17	14.9589	1.0992e-15
Gpr157	184.486	1.21845	2.32696	1.83513e-15	13.6567	2.20459e-14		Entpd6	462.438	-0.751729	1.68381	8.67923e-17	14.9339	1.16442e-15
Zcchc8	1250.8	0.598861	1.51452	2.2986e-15	13.5617	2.74323e-14		L3hypdh	88.5298	-1.26774	2.40784	8.81552e-17	14.9277	1.18111e-15
Samd8	2039.65	0.850802	1.8035	2.60844e-15	13.5084	3.10188e-14		Tram1	7437.38	-1.02812	2.03936	9.25027e-17	14.9074	1.2377e-15
Samsn1	306.387	1.0586	2.0829	2.83996e-15	13.4727	3.36719e-14		Lfng	428.65	-0.987658	1.98296	9.3198e-17	14.9044	1.24617e-15
Nup43	395.94	0.829362	1.7769	3.1356e-15	13.4318	3.70015e-14		Usp54	219.298	-0.718697	1.64569	9.61946e-17	14.8913	1.28452e-15
Btg1	3014.23	0.741972	1.67246	3.25222e-15	13.4172	3.82648e-14		Emilin2	8855.67	-0.58797	1.50313	1.01014e-16	14.8713	1.34493e-15
Slc16a10	1850.55	0.608571	1.52475	3.99668e-15	13.33	4.67761e-14		Ndufb3	1124.12	-0.712651	1.63881	1.11677e-16	14.8299	1.4794e-15
Itm2b	7235.23	0.674958	1.59655	4.15394e-15	13.3147	4.84465e-14		B4galnt1	2899.02	-0.701135	1.62578	1.21926e-16	14.7924	1.61304e-15
Ddias	268.14	1.3169	2.49131	4.23831e-15	13.3065	4.93794e-14		Xpot	6526.33	-0.613785	1.53027	1.29944e-16	14.7656	1.71571e-15
Tlk2	1662.17	0.666346	1.58705	4.23887e-15	13.3065	4.93794e-14		Mat2a	2157.53	-0.760028	1.69352	1.3249e-16	14.7574	1.74817e-15
Cep135	495.341	0.72729	1.65553	4.30202e-15	13.3005	5.00567e-14		Pdia3	45941.1	-0.723105	1.65073	1.42074e-16	14.7282	1.86969e-15
Ptger4	99.4217	1.24944	2.37749	4.34372e-15	13.2966	5.05125e-14		Gpr180	460.849	-0.79484	1.73489	1.47802e-16	14.7122	1.93996e-15
Pdp1	682.966	0.806608	1.74909	4.57865e-15	13.2747	5.31208e-14		Eif2ak2	1118.13	-0.675762	1.59744	1.57902e-16	14.6846	2.06747e-15
Eif5	8133.96	0.809223	1.75227	5.37166e-15	13.2081	6.19259e-14		Lmna	14153	-0.621948	1.53895	1.59442e-16	14.6807	2.08589e-15
Crem	201.679	0.766942	1.70166	6.48651e-15	13.1275	7.45632e-14		Tm9sf3	5557.7	-0.70382	1.62881	2.11069e-16	14.5637	2.73092e-15
Gna13	4236.74	0.671052	1.59223	8.06397e-15	13.0344	9.23775e-14		Acads	1285.37	-0.716803	1.64354	2.45528e-16	14.4991	3.16857e-15
Capza2	5313.93	0.643254	1.56185	8.24982e-15	13.0248	9.44524e-14		Arid3a	568.806	-0.829795	1.77743	2.54919e-16	14.4834	3.28551e-15
Chtf18	348.143	1.08062	2.11494	8.39459e-15	13.0177	9.59999e-14		Orai3	992.619	-0.638418	1.55662	2.74963e-16	14.4519	3.53247e-15
Cenpu	148.125	1.16929	2.249	8.7793e-15	12.9985	1.00342e-13		Rnmt	1205.48	-0.588857	1.50405	3.05364e-16	14.4081	3.90796e-15
Prrg4	394.856	1.3128	2.48423	1.1562e-14	12.8831	1.30874e-13		Erc1	720.829	-0.739973	1.67015	3.14629e-16	14.3953	4.02395e-15
Pop4	305.059	0.671957	1.59323	1.55131e-14	12.7589	1.74217e-13		Pecr	209.042	-0.860298	1.81541	4.24433e-16	14.2689	5.38351e-15
Cep128	667.058	0.72627	1.65436	1.90219e-14	12.673	2.12311e-13		Cbx6	461.274	-0.938638	1.91672	4.51014e-16	14.2437	5.70618e-15
Tubb6	2802.76	0.697445	1.62163	2.26292e-14	12.6	2.5117e-13		Rbm12	183.596	-1.06422	2.09104	5.32829e-16	14.1737	6.70312e-15
Taf1b	618.412	0.606192	1.52224	2.51814e-14	12.5546	2.78879e-13		Manba	1564.2	-0.894791	1.85934	6.11515e-16	14.1155	7.66406e-15
Tjap1	519.387	0.602999	1.51887	2.5561e-14	12.5486	2.82769e-13		Extl2	589.682	-0.922248	1.89507	6.8408e-16	14.0685	8.54139e-15
Gabpb1	490.546	0.675355	1.59699	2.73863e-14	12.5196	3.02293e-13		Galnt4	164.938	-0.955906	1.9398	8.32344e-16	13.9862	1.03217e-14
Spire2	558.627	1.04306	2.06059	2.94894e-14	12.4889	3.24432e-13		Nfatc3	1643.02	-0.606961	1.52305	9.22206e-16	13.9431	1.14007e-14
Rapgef3	33.7897	2.11795	4.34075	3.02075e-14	12.4787	3.32149e-13		Zbtb8os	530.688	-0.636572	1.55463	1.25959e-15	13.8122	1.54096e-14
Pold1	1148.88	0.823073	1.76917	4.22074e-14	12.3386	4.58547e-13		Hnrnpa2b1	6418.81	-0.61959	1.53644	1.37556e-15	13.7745	1.68077e-14
Nudt13	308.178	0.773125	1.70897	4.3906e-14	12.3224	4.75966e-13		Tnni2	776.441	-0.681572	1.60389	1.39207e-15	13.7701	1.69784e-14
Spryd7	963.562	0.634946	1.55288	4.49968e-14	12.3124	4.87056e-13		Klhl18	300.82	-0.63703	1.55512	1.41783e-15	13.7627	1.72714e-14
Cdyl2	309.043	0.752845	1.68511	4.6298e-14	12.3008	5.00269e-13		Zfp523	511.857	-0.695913	1.61991	1.50358e-15	13.739	1.82403e-14
Lhfpl2	4951.61	0.805355	1.74758	5.69871e-14	12.2141	6.10816e-13		Bphl	313.784	-0.764592	1.69889	1.63067e-15	13.7064	1.96601e-14
Mov10	730.873	0.969227	1.95779	6.9408e-14	12.1303	7.40772e-13		Nucb1	10018.6	-0.671735	1.59299	1.98355e-15	13.6239	2.37717e-14
Vegfa	1298.86	0.987409	1.98262	6.97462e-14	12.1284	7.43984e-13		Rcn2	689.882	-0.611216	1.52755	2.45069e-15	13.5347	2.91951e-14
Impact	2130.5	0.744832	1.67578	6.98224e-14	12.1282	7.444e-13		Ctnnbip1	572.512	-0.605309	1.5213	2.55001e-15	13.5177	3.03601e-14
Rfc5	829.497	0.782959	1.72066	7.33677e-14	12.1076	7.80533e-13		Tmem241	251.412	-0.990737	1.9872	2.58692e-15	13.5117	3.07813e-14
Mtpap	930.043	0.594798	1.51026	8.73757e-14	12.034	9.24638e-13		Zfp207	3722.33	-0.629654	1.54719	3.24275e-15	13.4182	3.81759e-14
Ulbp1	270.639	1.12397	2.17946	9.56421e-14	11.9959	1.00944e-12		Smco4	148.912	-1.04152	2.0584	3.66667e-15	13.3664	4.30146e-14
Msh3	657.559	0.706694	1.63206	1.05039e-13	11.9566	1.10512e-12		Eri3	1336.87	-0.621219	1.53817	3.79151e-15	13.3521	4.4453e-14
Snrnp48	433.403	0.712633	1.63879	1.07883e-13	11.9454	1.13385e-12		Phf8	1007.68	-0.717288	1.64409	4.00357e-15	13.3297	4.6802e-14
Cdt1	1999.18	0.794013	1.73389	1.13278e-13	11.9249	1.18867e-12		Glt8d1	564.964	-0.599762	1.51547	4.30134e-15	13.3005	5.00567e-14
E2f5	220.314	0.693426	1.61712	1.20522e-13	11.8996	1.26006e-12		Slc35b4	1571.85	-0.661784	1.58204	4.44678e-15	13.2867	5.16809e-14
Nup37	666.897	0.708524	1.63413	1.25148e-13	11.8842	1.30569e-12		Hdac8	434.295	-0.668849	1.5898	6.01233e-15	13.1599	6.9192e-14
Pole	1078.03	0.845178	1.79649	1.31981e-13	11.8618	1.37478e-12		Srsf3	2010.59	-0.663489	1.58391	7.45531e-15	13.0678	8.5552e-14
Adnp2	1047.88	0.612398	1.5288	1.36709e-13	11.8483	1.41817e-12		Kyat1	68.9974	-1.18681	2.27648	8.27229e-15	13.0239	9.46554e-14
Tnfrsf26	742.135	0.868765	1.8261	1.39691e-13	11.8391	1.44836e-12		Dnase2a	3993.91	-0.713035	1.63925	1.0517e-14	12.9221	1.19655e-13
Rnf128	2146.44	0.716087	1.64272	1.41552e-13	11.8338	1.46613e-12		Adal	312.149	-0.815141	1.75947	1.14244e-14	12.8881	1.2939e-13
Impdh2	2625.1	0.683705	1.60626	1.60857e-13	11.7812	1.65493e-12		Mkl1	1468.23	-0.674518	1.59606	1.35426e-14	12.8157	1.52861e-13
Lgmn	23169.4	0.68821	1.61128	1.66683e-13	11.7662	1.7131e-12		Pcyt2	984.944	-0.628893	1.54638	1.72356e-14	12.7144	1.9302e-13
Stap1	2042.36	0.956413	1.94048	1.74932e-13	11.7464	1.79328e-12		Bet1	921.416	-0.616466	1.53311	1.95631e-14	12.6613	2.18108e-13
Lin54	725.281	0.963378	1.94987	1.79079e-13	11.7364	1.83485e-12		Fbxo9	536.441	-0.763135	1.69717	2.15245e-14	12.6213	2.39175e-13
Hsdl2	371.411	0.586354	1.50145	2.08481e-13	11.6726	2.12521e-12		4931406C07Rik	396.719	-0.679438	1.60152	2.32095e-14	12.5893	2.57468e-13
Lmtk2	1028.81	0.759598	1.69302	2.49435e-13	11.5996	2.51448e-12		Ccdc106	434.238	-0.712872	1.63906	2.7871e-14	12.5122	3.07473e-13
Ccr1	288.482	1.17887	2.26399	2.56678e-13	11.5878	2.58359e-12		Tspan13	246.172	-0.77041	1.70575	2.843e-14	12.504	3.13294e-13
Ahsa1	3371.1	0.812982	1.75684	2.71424e-13	11.5642	2.72788e-12		AW146154	130.913	-0.942295	1.92158	3.25057e-14	12.4478	3.56635e-13
Kremen1	391.668	0.600017	1.51573	2.936e-13	11.5314	2.94189e-12		Amigo1	139.21	-0.905094	1.87267	3.27072e-14	12.4453	3.58649e-13
Rsrc2	1909.75	0.765045	1.69942	2.9942e-13	11.5233	2.99719e-12		Cnr2	294.752	-0.755319	1.68801	4.32518e-14	12.3285	4.69384e-13
Map4k3	672.945	0.803847	1.74575	3.05503e-13	11.5152	3.0535e-12		Gm10676	112.552	-1.05157	2.07279	4.36302e-14	12.3249	4.73233e-13
Milr1	1320.65	0.913785	1.88398	3.19674e-13	11.4964	3.18876e-12		Ydjc	516.78	-0.767056	1.70179	4.49168e-14	12.3128	4.8666e-13
Tnfaip3	475.784	1.15212	2.2224	3.28274e-13	11.4855	3.26965e-12		Dolk	408.838	-0.590267	1.50553	4.77991e-14	12.2874	5.1593e-13
Osm	359.879	0.746114	1.67727	3.44837e-13	11.4646	3.4312e-12		Pex2	768.337	-0.606637	1.52271	4.92923e-14	12.2745	5.31474e-13
Fgf13	47.9387	1.21986	2.32924	3.46746e-13	11.4626	3.44677e-12		Mtfp1	128.2	-1.06838	2.09707	4.92723e-14	12.2745	5.31474e-13
Jak3	469.771	0.874402	1.83325	4.6534e-13	11.3391	4.58009e-12		Tysnd1	634.329	-0.660341	1.58046	6.04325e-14	12.1891	6.47051e-13
Uhrf1bp1l	2803.25	0.66392	1.58438	4.87684e-13	11.3192	4.79528e-12		Phka1	511.036	-0.591777	1.5071	6.39214e-14	12.1654	6.83309e-13
Zufsp	255.329	0.884738	1.84643	5.02559e-13	11.3066	4.93668e-12		P4hb	67704.7	-0.695264	1.61918	7.16143e-14	12.1177	7.62691e-13
Cenpt	301.571	0.743286	1.67398	6.30867e-13	11.2112	6.14872e-12		Ankrd46	402.457	-0.614571	1.5311	7.96022e-14	12.0733	8.44611e-13
Ptgir	2217.29	0.832097	1.78027	6.52309e-13	11.1971	6.35151e-12		St3gal3	867.692	-0.786993	1.72547	9.74351e-14	11.9883	1.02728e-12
Styk1	10.8646	2.41304	5.32596	7.44324e-13	11.1413	7.22283e-12		Tbccd1	538.672	-0.6685	1.58942	1.05411e-13	11.9553	1.10845e-12
Psap	77002.9	0.634198	1.55207	7.50832e-13	11.1379	7.27892e-12		Tfdp2	380.73	-0.663399	1.58381	1.10008e-13	11.9374	1.15497e-12
Rnf149	3125.54	0.649729	1.56887	7.58503e-13	11.1339	7.34616e-12		Xxylt1	399.539	-0.591772	1.5071	1.13701e-13	11.9235	1.19249e-12
Cd200r1	2524.58	0.675144	1.59676	7.67785e-13	11.1289	7.43245e-12		Nop10	734.764	-0.73575	1.66526	1.15233e-13	11.9182	1.20729e-12
Prrg2	223.904	0.650853	1.5701	7.80698e-13	11.1218	7.5538e-12		Tob1	282.254	-1.06863	2.09744	1.16597e-13	11.9137	1.21987e-12
Taf5	345.256	0.618073	1.53482	8.06672e-13	11.1086	7.7867e-12		Sfxn2	232.488	-0.79255	1.73213	1.32459e-13	11.8609	1.37765e-12
Ppp1r13b	374.978	0.602397	1.51824	8.125e-13	11.1058	7.83875e-12		Slc25a15	174.689	-0.912021	1.88168	1.40924e-13	11.8355	1.46038e-12
Cd52	3012.48	0.965975	1.95338	8.68998e-13	11.0772	8.37169e-12		Lrfn4	268.976	-0.954808	1.93832	1.45163e-13	11.8233	1.50197e-12
Tfcp2	285.049	0.598028	1.51365	9.68919e-13	11.0314	9.30293e-12		H1f0	2482.71	-0.678553	1.60053	1.73329e-13	11.7497	1.77958e-12
Dhx58	568.892	0.731357	1.6602	9.95018e-13	11.0207	9.53519e-12		Tprn	548.721	-0.689155	1.61234	1.74241e-13	11.7476	1.78802e-12
Mad2l2	317.867	0.596491	1.51203	1.00563e-12	11.0163	9.63228e-12		P3h1	720.712	-0.848581	1.80073	1.74628e-13	11.7469	1.79108e-12
Camk2d	1993.95	0.717952	1.64485	1.04001e-12	11.0029	9.93302e-12		Dnajc10	4243.23	-0.613999	1.5305	2.19412e-13	11.6517	2.22982e-12
Gm4131	9.84586	3.03057	8.17134	1.20278e-12	10.9427	1.14113e-11		Tmem123	2507.58	-0.654451	1.57402	2.30444e-13	11.6315	2.33599e-12
Serpinb8	824.909	0.669257	1.59025	1.28063e-12	10.916	1.21326e-11		Nckipsd	276.311	-0.617439	1.53415	3.03213e-13	11.518	3.03365e-12
Adat2	168.81	0.631954	1.54966	1.42828e-12	10.8695	1.35058e-11		Pde4a	309.904	-0.719393	1.64649	3.27185e-13	11.4867	3.26043e-12
Ccbe1	114.543	1.08066	2.11501	1.47511e-12	10.8559	1.39355e-11		Pdia6	29068.4	-0.7103	1.63614	3.85708e-13	11.4174	3.82455e-12
Dhfr	713.692	0.896506	1.86155	1.73449e-12	10.7886	1.62705e-11		Cdan1	298.647	-0.605902	1.52193	4.3316e-13	11.369	4.27599e-12
Src	815.033	0.651565	1.57087	1.82487e-12	10.7674	1.70863e-11		Rab1b	3721.77	-0.594571	1.51002	6.08744e-13	11.2254	5.95051e-12
Eea1	5269.71	0.876755	1.83624	2.14095e-12	10.6996	1.99709e-11		Crtap	837.432	-0.672588	1.59393	6.22303e-13	11.2163	6.0771e-12
Slc31a2	1547.55	0.682852	1.60531	2.26895e-12	10.675	2.11353e-11		Atp8b2	2073.08	-0.993731	1.99133	6.24561e-13	11.2149	6.09618e-12
Optn	38.8433	1.58034	2.9904	2.55196e-12	10.625	2.37162e-11		Kyat3	252.378	-0.804635	1.7467	6.70132e-13	11.186	6.51554e-12
Klf6	5330.13	0.815891	1.76039	2.55413e-12	10.6248	2.37254e-11		Isoc2a	592.116	-0.704756	1.62987	6.78952e-13	11.1806	6.59808e-12
Azin1	3470.24	0.837487	1.78693	3.14189e-12	10.5393	2.88897e-11		Mfsd4b4	277.398	-0.798604	1.73942	8.75062e-13	11.0744	8.42606e-12
Rbm7	1929.45	0.641979	1.56047	3.30555e-12	10.5176	3.03667e-11		Cstf2t	867.611	-0.614471	1.531	1.17078e-12	10.9536	1.11288e-11
Sema3g	7.81612	2.86683	7.29462	3.64975e-12	10.4756	3.34519e-11		Firre	785.99	-0.824382	1.77078	1.19399e-12	10.9456	1.13332e-11
Zfp143	608.122	0.590263	1.50552	4.15881e-12	10.4203	3.79957e-11		Msi2	892.522	-0.621575	1.53855	1.42011e-12	10.8716	1.34413e-11
Skil	738.944	0.898768	1.86447	5.28001e-12	10.3198	4.7889e-11		Slc35c1	1056.96	-0.954984	1.93856	1.59916e-12	10.822	1.50646e-11
Rdh13	1016.12	0.684173	1.60678	6.11682e-12	10.259	5.50789e-11		Zfp239	248.665	-0.86432	1.82048	1.67739e-12	10.8023	1.57645e-11
Tes	4528.63	0.624257	1.54142	6.17423e-12	10.2553	5.55458e-11		Aldh4a1	284.46	-0.8051	1.74727	2.39349e-12	10.6524	2.22643e-11
Ccl9	8447.05	0.993327	1.99077	6.79914e-12	10.2148	6.09757e-11		Slc17a9	761.882	-1.0233	2.03256	2.59378e-12	10.6185	2.40713e-11
Gm5150	26.4555	1.87172	3.6597	7.54937e-12	10.1706	6.75221e-11		Cbx2	147.403	-0.981777	1.9749	2.72789e-12	10.5976	2.52573e-11
Slc2a1	5511.28	1.11148	2.16067	7.8353e-12	10.1548	7.00168e-11		Polr2d	306.052	-0.60591	1.52194	2.85863e-12	10.5789	2.63718e-11
Coq5	1349.74	0.641733	1.5602	8.08108e-12	10.1416	7.21809e-11		Zbtb14	217.596	-1.00538	2.00747	3.00084e-12	10.5588	2.76182e-11
Brca2	521.432	0.80766	1.75037	8.64329e-12	10.1133	7.70305e-11		Dnajc3	13243.2	-1.06478	2.09185	3.70201e-12	10.4696	3.39153e-11
Rlf	1289.66	0.613309	1.52976	9.88213e-12	10.0583	8.74474e-11		Amer1	188.441	-0.816842	1.76155	3.87881e-12	10.4497	3.55025e-11
Tacc3	1302.34	0.705087	1.63024	9.97847e-12	10.0542	8.82609e-11		Sufu	375.953	-0.631182	1.54883	4.0312e-12	10.4334	3.68635e-11
Lin9	301.849	0.864777	1.82106	1.00228e-11	10.0525	8.86141e-11		Cdadc1	180.691	-0.631313	1.54897	4.0699e-12	10.4295	3.72004e-11
Ldlrad4	67.3335	1.06592	2.09351	1.0238e-11	10.0435	9.04766e-11		Klhl21	705.036	-0.824891	1.7714	4.1654e-12	10.4198	3.80385e-11
Abhd1	138.656	0.858796	1.81352	1.09742e-11	10.0143	9.67681e-11		Cfh	591.885	-0.861095	1.81642	4.21168e-12	10.4156	3.84085e-11
Erdr1	213.364	0.9375	1.91521	1.1491e-11	9.99486	1.01191e-10		Tmem41a	265.517	-0.588768	1.50396	4.27707e-12	10.4093	3.89693e-11
Myh9	19375	0.606023	1.52206	1.15368e-11	9.99332	1.0155e-10		March9	524.671	-0.882749	1.84389	4.4035e-12	10.3972	4.00664e-11
2700062C07Rik	222.49	0.684523	1.60717	1.27721e-11	9.95086	1.1198e-10		Dpagt1	1557.64	-0.593276	1.50867	4.89487e-12	10.3523	4.44362e-11
Ctc1	633.803	0.725287	1.65323	1.43071e-11	9.90309	1.24999e-10		Rin3	370.281	-0.855912	1.8099	5.54663e-12	10.2994	5.01934e-11
Gng2	1247.49	0.594324	1.50976	1.88e-11	9.78902	1.62549e-10		Isyna1	6228.5	-0.727901	1.65623	5.70618e-12	10.2878	5.15438e-11
Zfp420	194.801	0.813216	1.75712	1.89761e-11	9.78516	1.64e-10		Cbr4	274.86	-0.671952	1.59323	5.79379e-12	10.2818	5.22644e-11
Fzd5	335.133	0.886972	1.84929	2.01635e-11	9.7603	1.73662e-10		Slc25a36	849.791	-0.592341	1.50769	6.23982e-12	10.2513	5.60602e-11
Nr1h3	223.359	0.977715	1.96934	2.17176e-11	9.72917	1.86564e-10		Mfng	784.586	-0.58741	1.50255	1.08311e-11	10.0198	9.5549e-11
Zfp821	127.042	0.824545	1.77098	2.77984e-11	9.62531	2.36968e-10		Dnajb11	12053.8	-0.675505	1.59716	1.33905e-11	9.9309	1.17248e-10
Slc28a2	90.0163	1.08357	2.11928	2.88684e-11	9.61002	2.45461e-10		Ssx2ip	507.859	-0.646454	1.56532	1.4825e-11	9.88803	1.29411e-10
Slc8a1	341.263	1.03672	2.05156	3.3883e-11	9.54304	2.86393e-10		Utp14b	529.606	-0.638344	1.55654	1.75756e-11	9.81657	1.52556e-10
Ptges	160.576	1.13521	2.1965	3.89944e-11	9.48458	3.27658e-10		Ift80	227.167	-0.668379	1.58929	1.83765e-11	9.79873	1.58955e-10
Smc4	2318.98	0.788443	1.72721	3.90902e-11	9.4837	3.28325e-10		Bend3	300.283	-0.914221	1.88455	2.43115e-11	9.68129	2.0831e-10
Pml	777.004	0.612839	1.52927	3.93965e-11	9.48085	3.30481e-10		Hmgb3	224.071	-0.590849	1.50613	2.52483e-11	9.66561	2.15967e-10
Plaur	1110.16	0.843946	1.79495	4.09362e-11	9.46457	3.43109e-10		Pi16	927.57	-1.44305	2.71895	2.60119e-11	9.65342	2.22118e-10
Tubb2b	68.8114	1.12835	2.18609	4.70823e-11	9.4069	3.9183e-10		Klf2	203.024	-0.904004	1.87125	2.81857e-11	9.61986	2.39963e-10
4933430I17Rik	272.529	0.974649	1.96516	4.89554e-11	9.3905	4.0691e-10		Bpgm	244.14	-0.780008	1.71714	3.15851e-11	9.57213	2.67836e-10
Ccdc180	40.4736	1.39132	2.62318	5.77299e-11	9.32268	4.75689e-10		Cdc42ep3	357.083	-0.755174	1.68784	3.49994e-11	9.53006	2.95081e-10
Trmt10a	404.426	0.602564	1.51841	6.52856e-11	9.27123	5.35519e-10		Habp4	559.702	-0.641238	1.55967	4.2024e-11	9.45372	3.51784e-10
Hcn2	44.2017	1.38756	2.61635	6.6089e-11	9.26645	5.41442e-10		Zfp770	240.354	-0.893168	1.85725	4.21262e-11	9.45285	3.52491e-10
Zfp382	184.041	1.00712	2.0099	6.72051e-11	9.25971	5.4991e-10		S100pbp	402.939	-0.629859	1.54741	5.46676e-11	9.34455	4.5232e-10
Raet1e	747.645	0.796649	1.73706	7.1344e-11	9.23517	5.81871e-10		Slc45a4	1011.75	-0.638659	1.55688	6.22353e-11	9.29111	5.11547e-10
4930503L19Rik	309.224	0.939877	1.91836	7.22621e-11	9.2298	5.89119e-10		Homez	87.4962	-0.868519	1.82579	6.81091e-11	9.25408	5.57079e-10
Nup35	214.978	0.625213	1.54244	9.01718e-11	9.13699	7.29476e-10		Tmem198b	123.944	-0.854982	1.80874	6.85551e-11	9.25143	5.60498e-10
Brf2	313.704	0.612705	1.52912	1.08911e-10	9.05692	8.77168e-10		Mlycd	386.428	-0.688783	1.61192	6.99139e-11	9.24344	5.70906e-10
Eps8l1	5.62079	3.02297	8.1284	1.13691e-10	9.03896	9.14195e-10		Mettl8	313.276	-0.609118	1.52533	7.28596e-11	9.22675	5.93264e-10
Cxcr4	369.873	1.2927	2.44986	1.49059e-10	8.92498	1.18855e-09		Tango2	387.953	-0.707158	1.63258	7.66918e-11	9.20484	6.2396e-10
Clec4n	177.693	1.19891	2.29566	1.49938e-10	8.9226	1.19508e-09		Creb3l2	632.829	-0.756894	1.68985	1.22531e-10	9.00732	9.83297e-10
Mettl16	1465.14	0.613132	1.52958	1.53833e-10	8.91268	1.22271e-09		Zfp322a	255.572	-0.617492	1.53421	1.31373e-10	8.97792	1.05215e-09
Atf1	1167.38	0.648559	1.5676	1.55466e-10	8.90826	1.2352e-09		Rab3a	128.698	-0.935236	1.9122	1.40476e-10	8.9497	1.1228e-09
Hk2	3120.96	0.738598	1.66855	1.57604e-10	8.9025	1.25169e-09		Abcd2	107.604	-0.806741	1.74926	1.7864e-10	8.85067	1.41035e-09
Slc25a30	485.074	1.02396	2.03349	1.61962e-10	8.891	1.28528e-09		Camkmt	102.183	-0.766339	1.70095	1.83949e-10	8.83847	1.45055e-09
Fgfr1op	443.253	0.600061	1.51578	1.85055e-10	8.83604	1.45869e-09		Lsm6	462.206	-0.6231	1.54018	1.99002e-10	8.80533	1.56555e-09
Mical1	25.6045	1.76593	3.40093	2.35026e-10	8.73546	1.83881e-09		Car6	1769.67	-1.54371	2.91543	2.47788e-10	8.71436	1.93035e-09
Cdr2	765.246	0.598916	1.51458	2.36229e-10	8.73342	1.8475e-09		Slc13a3	45.8191	-1.28951	2.44445	2.63561e-10	8.68925	2.04526e-09
Tyw5	208.249	0.72293	1.65053	2.86411e-10	8.65449	2.2157e-09		Zfp398	260.01	-0.840837	1.79109	2.80697e-10	8.66291	2.17317e-09
Rai14	1304.39	0.725866	1.65389	3.28112e-10	8.59764	2.52559e-09		Pcdhgc3	338.716	-0.798199	1.73893	3.97226e-10	8.51712	3.04003e-09
Cenpn	406.338	0.717368	1.64418	3.42718e-10	8.57956	2.63295e-09		Cyb5a	3617.13	-0.634788	1.55271	4.06332e-10	8.50828	3.10259e-09
Pfkp	7780.1	0.595898	1.51141	4.0016e-10	8.51443	3.05897e-09		Smim11	218.708	-0.689431	1.61265	4.40631e-10	8.47458	3.35286e-09
Clec4e	6996.3	0.930744	1.90626	4.11542e-10	8.50307	3.13997e-09		Cetn2	487.228	-0.665409	1.58602	5.32291e-10	8.39612	4.0168e-09
Hbegf	16.4103	1.89816	3.72737	4.66456e-10	8.45083	3.54138e-09		Arsk	267.694	-0.59718	1.51276	5.62915e-10	8.37248	4.24149e-09
Bub1	1056.48	0.88867	1.85147	5.0282e-10	8.41971	3.80445e-09		Arhgef4	103.128	-0.772029	1.70767	6.27606e-10	8.32785	4.70058e-09
Hat1	1109.14	0.745773	1.67687	5.39722e-10	8.39043	4.0698e-09		Dennd3	189.245	-0.690234	1.61354	6.87343e-10	8.28982	5.13069e-09
Creg2	27.4995	1.45215	2.73616	5.64157e-10	8.37169	4.24925e-09		St3gal2	312.749	-0.603727	1.51964	6.91628e-10	8.28745	5.15882e-09
Slfn4	2569.56	0.744604	1.67551	6.23924e-10	8.33024	4.67476e-09		Nudt6	164.851	-0.685698	1.60848	7.25812e-10	8.26715	5.40573e-09
Gng8	91.7728	1.15836	2.23203	6.39616e-10	8.31978	4.78874e-09		Cbx7	192.724	-0.701197	1.62585	8.46871e-10	8.20418	6.24915e-09
Mreg	392.234	1.06737	2.09561	6.50554e-10	8.31258	4.86881e-09		Cad	2627.38	-0.632965	1.55075	8.65185e-10	8.19521	6.37958e-09
Pmaip1	685.487	0.706676	1.63204	7.93382e-10	8.23091	5.87614e-09		Fut10	131.228	-0.72756	1.65584	9.68048e-10	8.14786	7.11444e-09
Tmsb4x	5975.93	0.715685	1.64226	9.78386e-10	8.14372	7.1825e-09		Akr1b7	341.847	-1.23334	2.3511	1.14076e-09	8.07879	8.34081e-09
Mis18a	278.302	0.60805	1.5242	1.24372e-09	8.04317	9.05388e-09		Naip6	329.567	-0.747459	1.67883	1.17091e-09	8.06794	8.55188e-09
Dnajc27	427.8	0.628971	1.54646	1.29997e-09	8.02522	9.43584e-09		Slc16a13	324.618	-0.650246	1.56944	1.53792e-09	7.95523	1.10859e-08
Tfeb	698.821	0.77454	1.71064	1.4537e-09	7.97878	1.05007e-08		2610318N02Rik	286.583	-0.744797	1.67574	1.54537e-09	7.95358	1.11282e-08
Smad6	78.335	1.07467	2.10624	1.62082e-09	7.93381	1.16464e-08		Eef1akmt1	433.067	-0.645999	1.56482	1.72501e-09	7.90816	1.2355e-08
Timeless	561.802	0.745722	1.67681	1.89225e-09	7.86999	1.349e-08		Klhl23	39.5243	-1.30074	2.46355	1.76495e-09	7.89852	1.26321e-08
Pvt1	223.295	0.835853	1.78491	1.93543e-09	7.86081	1.37782e-08		Agrn	321.408	-0.706747	1.63212	2.56143e-09	7.74433	1.80165e-08
Stx11	203.114	0.72638	1.65448	2.02037e-09	7.84354	1.43369e-08		Gale	451.216	-0.594567	1.51002	2.66078e-09	7.72861	1.86804e-08
Txnrd3	243.558	0.674241	1.59576	2.0649e-09	7.83454	1.46374e-08		Meis2	89.5235	-0.907285	1.87551	2.75835e-09	7.71384	1.93268e-08
Diaph3	647.172	0.907566	1.87588	2.13212e-09	7.82109	1.50978e-08		Pank3	1434.63	-0.611595	1.52795	3.57958e-09	7.60565	2.47941e-08
Cdca8	937.311	0.705032	1.63018	2.29238e-09	7.79038	1.6204e-08		Tshz1	269.852	-0.66917	1.59016	4.01738e-09	7.55854	2.76351e-08
Plag1	56.6375	1.1908	2.28279	2.65078e-09	7.73005	1.86188e-08		Ids	528.556	-0.739998	1.67017	4.14885e-09	7.54471	2.85296e-08
BC030867	243.716	0.853266	1.80659	2.93552e-09	7.68772	2.0525e-08		Pcdhga1	51.6645	-1.07222	2.10266	4.6954e-09	7.49438	3.20345e-08
Prim1	387.608	0.766845	1.70154	3.35025e-09	7.63305	2.32783e-08		Mthfd2l	129.509	-0.750148	1.68197	6.2731e-09	7.37388	4.22789e-08
Sirpb1b	35.0795	1.312	2.48285	3.49506e-09	7.61528	2.42507e-08		Dnajc12	72.6223	-0.838373	1.78803	7.44179e-09	7.3026	4.98196e-08
Zfp36l2	2275.53	0.845041	1.79632	3.61394e-09	7.60195	2.50061e-08		Slc9a9	297.993	-0.91007	1.87914	7.9435e-09	7.27572	5.30008e-08
Gata3	145.616	0.90876	1.87743	3.64853e-09	7.59812	2.5228e-08		Xrcc6bp1	158.315	-0.606288	1.52234	8.15814e-09	7.26472	5.43604e-08
Rad18	612.427	0.66927	1.59027	3.91051e-09	7.5695	2.69462e-08		Chst12	861.704	-0.696424	1.62048	8.6867e-09	7.23962	5.75944e-08
Mipol1	84.6028	0.897306	1.86258	5.10053e-09	7.45977	3.4692e-08		Rnf170	226.335	-0.59557	1.51107	9.82747e-09	7.18847	6.47926e-08
Racgap1	1588.06	0.710022	1.63583	5.39364e-09	7.43669	3.6586e-08		Pradc1	95.8685	-0.946894	1.92772	1.00743e-08	7.17856	6.62886e-08
Prdm9	119.056	0.67401	1.5955	5.7478e-09	7.41039	3.88696e-08		Prr12	480.494	-0.880353	1.84083	1.07745e-08	7.15095	7.06405e-08
Mmaa	166.082	0.741105	1.67146	6.02266e-09	7.39069	4.06733e-08		Tas1r3	51.8581	-1.05835	2.08255	1.09628e-08	7.14371	7.18275e-08
Gna15	259.742	0.632298	1.55003	6.06488e-09	7.38795	4.09308e-08		Pyroxd2	187.691	-0.745808	1.67691	1.11345e-08	7.13767	7.28336e-08
Fdxacb1	159.645	0.656885	1.57667	6.08426e-09	7.38671	4.10477e-08		Pdia5	1147.37	-0.690249	1.61356	1.20562e-08	7.10455	7.86053e-08
Brca1	1037.64	0.715156	1.64166	6.10371e-09	7.38547	4.11651e-08		Tle1	900.328	-0.620517	1.53743	1.26074e-08	7.08598	8.20386e-08
Zfp462	756.348	0.71924	1.64631	6.55072e-09	7.35575	4.40809e-08		Hsp90b1	90014.4	-0.784323	1.72228	1.30776e-08	7.07079	8.496e-08
Slc7a11	5181.23	1.07393	2.10516	7.16683e-09	7.31851	4.80271e-08		Spata2l	86.8058	-0.824889	1.7714	1.43903e-08	7.0315	9.30042e-08
Rilpl1	254.336	0.749449	1.68115	8.11663e-09	7.26679	5.41019e-08		Gm42517	52.1814	-0.920496	1.89277	1.46395e-08	7.02446	9.4523e-08
Noct	132.857	0.663438	1.58385	8.38946e-09	7.25388	5.57346e-08		Alyref2	101.547	-0.710838	1.63675	1.47775e-08	7.02081	9.53218e-08
Dcstamp	388.355	0.586259	1.50135	8.54375e-09	7.24639	5.6703e-08		Armc9	161.399	-0.618416	1.53519	1.68793e-08	6.96571	1.08216e-07
Ahi1	655.035	0.589442	1.50466	8.74656e-09	7.23693	5.79529e-08		Scrn2	103.018	-0.750576	1.68246	1.80036e-08	6.93937	1.14981e-07
Smad7	33.2477	1.34468	2.53973	9.24179e-09	7.21387	6.11126e-08		Myoz1	163.243	-0.767003	1.70173	1.90081e-08	6.91718	1.2101e-07
Kntc1	809.758	0.757275	1.69029	1.069e-08	7.15394	7.01553e-08		Shcbp1l	81.8496	-0.795734	1.73596	1.9077e-08	6.91574	1.2141e-07
Gpx1	5481.39	0.628998	1.54649	1.1052e-08	7.14076	7.23175e-08		Serp1	9209.42	-0.621327	1.53829	1.94942e-08	6.9069	1.23907e-07
Maf	27.7312	1.52276	2.8734	1.22748e-08	7.09731	7.99259e-08		Cd302	262.985	-0.808466	1.75135	2.00637e-08	6.89481	1.27406e-07
Twsg1	1269.41	0.60013	1.51585	1.34127e-08	7.06036	8.70235e-08		Nfat5	3807.11	-0.61815	1.53491	2.09886e-08	6.87593	1.33068e-07
Cep72	90.9002	0.854877	1.8086	1.68389e-08	6.96647	1.08026e-07		Fam214a	153.29	-0.59385	1.50927	2.11225e-08	6.8733	1.33874e-07
Nrp1	964.202	0.799994	1.74109	1.82906e-08	6.93278	1.1674e-07		Mt1	6210.18	-0.705184	1.63035	2.3792e-08	6.82423	1.4989e-07
Fbxl8	159.383	0.658905	1.57888	2.11961e-08	6.87202	1.34271e-07		Iqcd	37.1227	-1.2998	2.46195	2.40147e-08	6.82032	1.51246e-07
St18	850.802	0.687721	1.61074	2.41724e-08	6.81775	1.52143e-07		Cradd	126.464	-0.708955	1.63462	2.58001e-08	6.79122	1.61726e-07
Ifi27l2a	1649.17	0.687994	1.61104	2.45802e-08	6.81117	1.54466e-07		Trabd	3899.96	-0.589874	1.50512	2.633e-08	6.78294	1.64841e-07
Abcb1a	5.95988	2.07575	4.21562	2.59811e-08	6.78846	1.62758e-07		Mettl21b	105.419	-1.04491	2.06324	3.28926e-08	6.69089	2.03757e-07
Lpp	989.754	0.609397	1.52562	2.64631e-08	6.78115	1.65519e-07		Trpm1	198.027	-0.588569	1.50375	3.30963e-08	6.68848	2.04892e-07
Phf6	1026.61	0.641646	1.56011	3.2259e-08	6.69867	2.00137e-07		D2hgdh	90.6279	-0.785565	1.72377	3.46855e-08	6.66891	2.14332e-07
Fads3	54.0626	0.877943	1.83775	3.26305e-08	6.69409	2.02259e-07		Zkscan14	228.978	-0.616819	1.53349	3.84102e-08	6.62636	2.36398e-07
Dedd2	464.661	0.60067	1.51642	3.56379e-08	6.65742	2.20081e-07		Dna2	582.998	-0.587062	1.50218	4.57987e-08	6.55421	2.79121e-07
Ifit3b	8.93586	2.04523	4.1274	3.69864e-08	6.64223	2.27915e-07		Grcc10	151.072	-0.828847	1.77627	5.87435e-08	6.45137	3.537e-07
Mcm8	252.218	0.718028	1.64493	4.40897e-08	6.5698	2.6928e-07		Tia1	509.532	-0.624374	1.54154	6.02466e-08	6.44092	3.62313e-07
Zfp341	100.889	0.653188	1.57264	4.61419e-08	6.55123	2.81041e-07		Far1	3737.99	-0.756517	1.68941	6.8375e-08	6.38895	4.08371e-07
Tsga10	110.802	0.645133	1.56388	5.09257e-08	6.50997	3.09048e-07		Ncs1	423.749	-0.620698	1.53762	7.14095e-08	6.37099	4.25604e-07
Zc3h12c	1032.46	1.00773	2.01074	5.1871e-08	6.50225	3.14594e-07		Myadml2	6.41409	-1.83745	3.57377	8.12456e-08	6.31792	4.8093e-07
Tuba1b	1981.78	0.632874	1.55065	5.38454e-08	6.48747	3.25482e-07		Nphp3	270.562	-0.66916	1.59015	8.9155e-08	6.2801	5.24686e-07
C330027C09Rik	579.625	0.714633	1.64107	6.45098e-08	6.41266	3.86672e-07		Etfb	225.717	-0.605645	1.52166	9.42852e-08	6.25704	5.53293e-07
Cdc45	819.533	0.75386	1.6863	7.09856e-08	6.37345	4.23204e-07		Fam210b	290.048	-0.623148	1.54023	1.08091e-07	6.20107	6.29403e-07
Vim	43446.9	0.772666	1.70842	7.20089e-08	6.36775	4.28793e-07		2900026A02Rik	381.226	-0.604623	1.52058	1.20659e-07	6.1557	6.98716e-07
H2-Bl	18.0207	1.64549	3.12854	8.79187e-08	6.28556	5.1813e-07		Trim7	33.3724	-1.08002	2.11407	1.20819e-07	6.15525	6.99439e-07
Dtx3l	1248.2	0.699333	1.62375	8.91887e-08	6.2801	5.24686e-07		Rell1	217.556	-0.636442	1.55449	1.34945e-07	6.10911	7.77843e-07
Nudt1	140.173	0.770502	1.70586	9.30117e-08	6.26251	5.46372e-07		Gltscr1	261.839	-0.750891	1.68283	1.35975e-07	6.10618	7.83101e-07
Spc24	374.51	0.698843	1.6232	9.31375e-08	6.26205	5.4695e-07		Aldh1l2	8799.72	-0.904543	1.87195	1.37174e-07	6.10287	7.89097e-07
Stx1a	34.6351	1.01353	2.01885	9.69851e-08	6.24587	5.67711e-07		Sipa1l3	661.244	-0.630461	1.54806	1.41359e-07	6.09057	8.11767e-07
Rbmx2	219.12	0.66513	1.58571	1.08345e-07	6.20018	6.30698e-07		Lrp8	1140.86	-0.930067	1.90536	1.52278e-07	6.05975	8.71469e-07
Rab7b	2304.42	0.824652	1.77111	1.17614e-07	6.16642	6.81676e-07		Gprc5d	47.4978	-1.23333	2.3511	1.5623e-07	6.04949	8.92297e-07
Ggt1	13.621	1.66007	3.16031	1.3367e-07	6.11298	7.70936e-07		Fam212a	193.514	-0.615605	1.5322	1.7991e-07	5.99154	1.01967e-06
Smpdl3b	885.409	0.851269	1.80409	1.34308e-07	6.11104	7.74394e-07		Cdc14a	234.021	-0.759475	1.69287	1.97333e-07	5.95373	1.11243e-06
Mtfr2	75.823	1.04973	2.07014	1.36983e-07	6.10335	7.88223e-07		Zfp606	102.74	-0.748893	1.6805	2.11154e-07	5.92518	1.188e-06
Pex11a	165.823	0.606248	1.5223	1.37915e-07	6.10066	7.93129e-07		Borcs5	109.239	-0.610207	1.52648	2.11774e-07	5.92403	1.19116e-06
Serpini1	27.5992	1.39522	2.63029	1.61226e-07	6.03706	9.18208e-07		Suox	174.517	-0.628324	1.54577	2.28002e-07	5.89343	1.27812e-06
Traip	304.986	0.674102	1.5956	1.81493e-07	5.98798	1.02807e-06		Arl15	437.241	-0.590227	1.50548	2.63182e-07	5.83463	1.46342e-06
Lamc2	8.52478	1.77703	3.42721	2.08247e-07	5.93108	1.17197e-06		Zmiz2	4530.39	-0.621377	1.53834	2.83472e-07	5.80479	1.56752e-06
Fanca	478.697	0.654154	1.57369	2.19702e-07	5.90856	1.23436e-06		Arid2	1163.87	-0.604019	1.51994	3.1205e-07	5.76559	1.71559e-06
Slc9a5	82.6091	0.858576	1.81325	2.26392e-07	5.89626	1.2698e-06		Bcl9l	111.858	-0.800857	1.74214	3.277e-07	5.74553	1.79669e-06
Rad51c	141.239	0.585495	1.50055	2.29832e-07	5.8902	1.28765e-06		Kbtbd3	42.8865	-1.09645	2.13828	3.58919e-07	5.70791	1.95925e-06
Flrt3	7.54796	2.07511	4.21376	2.70736e-07	5.82355	1.50125e-06		Smim4	292.676	-0.635647	1.55363	3.69642e-07	5.69619	2.01284e-06
Tnnc1	23.2149	1.34349	2.53765	2.74175e-07	5.81861	1.5184e-06		Park2	78.7335	-0.768517	1.70352	3.98513e-07	5.66518	2.16181e-06
Wfs1	655.556	0.652131	1.57149	2.77217e-07	5.81424	1.53378e-06		Fam65a	389.023	-0.729666	1.65825	4.26024e-07	5.63749	2.30417e-06
Zfp948	192.457	0.808329	1.75118	2.92884e-07	5.7912	1.61734e-06		Tln2	208.97	-0.684599	1.60725	4.50305e-07	5.61579	2.4222e-06
Eif1	6176.19	0.591583	1.5069	3.02025e-07	5.77881	1.66413e-06		Sec61g	578.467	-0.595648	1.51115	5.08484e-07	5.56567	2.71853e-06
Mastl	303.769	0.842078	1.79263	3.1652e-07	5.75953	1.73968e-06		Zfp362	307.835	-0.679636	1.60174	8.43265e-07	5.35784	4.38693e-06
Rragd	261.696	1.07651	2.10893	3.33404e-07	5.73839	1.82646e-06		Fkbp7	52.8353	-0.776596	1.71308	8.52811e-07	5.35323	4.43373e-06
Scin	21.6548	1.50329	2.83489	3.83599e-07	5.6808	2.08544e-06		Oas1c	122.757	-0.758686	1.69195	1.13324e-06	5.23571	5.81155e-06
Fam134b	1233.09	0.610856	1.52717	3.9727e-07	5.66642	2.15565e-06		Ffar2	21.7413	-1.3652	2.57611	1.2553e-06	5.1935	6.40468e-06
Fzd7	179.96	0.829695	1.77731	4.21334e-07	5.64206	2.28004e-06		Fgf11	709.057	-0.643876	1.56252	1.37567e-06	5.15617	6.97961e-06
Ncapg	744.65	0.733078	1.66218	4.44457e-07	5.62059	2.39559e-06		Mblac2	101.166	-0.96708	1.95488	1.56406e-06	5.10394	7.87152e-06
Mgst1	6.61549	2.09785	4.28072	5.27464e-07	5.55045	2.81549e-06		Lipt1	87.497	-0.667833	1.58869	1.8437e-06	5.03656	9.19266e-06
Nsl1	296.328	0.677857	1.59976	5.39441e-07	5.54127	2.87558e-06		Zfp607a	114.916	-0.617672	1.5344	2.09021e-06	4.98516	1.03475e-05
Kdm6b	286.048	0.780613	1.71786	5.5771e-07	5.52785	2.96585e-06		Tmem79	45.9284	-0.804339	1.74635	2.32314e-06	4.94185	1.14327e-05
Aqp3	4.26569	2.19055	4.5648	5.61254e-07	5.52533	2.98311e-06		Hsd17b14	67.5026	-0.994107	1.99185	2.37801e-06	4.93235	1.16855e-05
Zfp850	146.979	0.701395	1.62608	6.14269e-07	5.48752	3.2545e-06		Rnu1a1	8.19267	-1.5257	2.87927	2.90778e-06	4.84915	1.4153e-05
Fbxo47	41.3822	0.986208	1.98097	6.52196e-07	5.46288	3.44449e-06		Rhob	270.902	-0.616841	1.53351	2.96319e-06	4.84159	1.44017e-05
Hspbap1	180.673	0.595385	1.51088	6.64857e-07	5.45489	3.50837e-06		Slc36a1	749.299	-0.600833	1.51659	3.30978e-06	4.79618	1.5989e-05
Ribc1	62.9466	0.724442	1.65226	7.5606e-07	5.4019	3.96371e-06		Sdf2l1	11930.5	-0.694088	1.61786	3.38616e-06	4.78659	1.63461e-05
Ubc	3046.86	0.783818	1.72168	7.77006e-07	5.39071	4.06713e-06		Gsg1	30.7841	-1.03498	2.04908	4.07314e-06	4.71095	1.94557e-05
Rccd1	115.73	0.651364	1.57065	7.8665e-07	5.38626	4.109e-06		Hist3h2a	32.7764	-0.964803	1.9518	4.15199e-06	4.70304	1.98134e-05
Tnfaip6	3.83374	2.19986	4.59434	8.14092e-07	5.37228	4.24347e-06		Sec24d	3148.96	-0.76658	1.70123	4.22292e-06	4.6961	2.01326e-05
Troap	291.788	0.820095	1.76552	8.41391e-07	5.35852	4.38006e-06		Abca13	15.6091	-1.40188	2.64245	4.28179e-06	4.6906	2.0389e-05
Mmp14	17.3951	1.69267	3.23254	8.42017e-07	5.35831	4.38217e-06		Etfbkmt	70.8885	-0.673952	1.59544	4.35231e-06	4.68423	2.06903e-05
Galnt15	8.34665	1.68864	3.22354	8.69472e-07	5.34499	4.51862e-06		Ccdc120	45.9801	-0.956214	1.94021	4.62247e-06	4.65942	2.19069e-05
Cenpe	1618.93	0.741952	1.67244	8.71853e-07	5.34409	4.52802e-06		Alox15	31.8289	-1.09082	2.12996	5.402e-06	4.59533	2.53906e-05
Trim24	428.555	0.616804	1.53347	9.00043e-07	5.33072	4.66957e-06		Fkbp14	68.8933	-0.760744	1.69436	6.31926e-06	4.53088	2.94526e-05
Irf4	269.024	0.86631	1.82299	9.12672e-07	5.32478	4.73386e-06		Nr4a2	67.5563	-0.947825	1.92896	7.20552e-06	4.47751	3.33036e-05
F830045P16Rik	37.7033	1.25241	2.3824	9.22023e-07	5.32047	4.78113e-06		Clec4a3	1642.81	-0.635398	1.55337	8.3039e-06	4.41879	3.81247e-05
Spdl1	1603.27	0.597514	1.51311	9.51789e-07	5.30723	4.92909e-06		Tnfaip8l1	82.5569	-0.690169	1.61347	9.07397e-06	4.3832	4.1381e-05
Fancd2	399.939	0.76445	1.69872	9.72812e-07	5.29876	5.02624e-06		Pcbp4	77.0833	-0.86934	1.82683	1.06249e-05	4.31858	4.80199e-05
Ifi44l	360.344	0.608647	1.52483	1.01554e-06	5.28087	5.23755e-06		Snn	19.9427	-1.20619	2.30728	1.20681e-05	4.2663	5.4163e-05
Ccdc112	75.4652	1.00248	2.00344	1.0354e-06	5.27314	5.33168e-06		Cav2	133.764	-0.764993	1.69936	1.50299e-05	4.17602	6.66773e-05
Msl3l2	8.14165	1.71742	3.28847	1.08239e-06	5.25431	5.56793e-06		Bmf	75.4631	-0.726404	1.65451	1.66688e-05	4.13357	7.35235e-05
Rmdn2	120.571	0.65465	1.57423	1.09292e-06	5.25044	5.61775e-06		Aamdc	42.2442	-0.785036	1.72314	1.67204e-05	4.13233	7.37349e-05
Usp35	177.002	0.619181	1.536	1.10594e-06	5.24563	5.68029e-06		Lpin3	88.9682	-1.02624	2.0367	1.67984e-05	4.1304	7.40627e-05
Fam188b	33.1532	0.932823	1.90901	1.49035e-06	5.12327	7.52894e-06		Clec2l	51.0075	-0.866152	1.82279	1.75901e-05	4.11193	7.72805e-05
Mybl1	108.743	0.884111	1.84563	1.63771e-06	5.08527	8.21734e-06		9930012K11Rik	62.0505	-0.647278	1.56621	1.91916e-05	4.07662	8.38253e-05
Mx2	83.2828	0.87515	1.8342	1.68338e-06	5.07387	8.43589e-06		Vcp-rs	111.639	-0.654988	1.5746	2.16798e-05	4.02636	9.41105e-05
Gstp-ps	8.29648	1.55744	2.94331	1.78857e-06	5.04885	8.93616e-06		Fstl5	8.0928	-1.40461	2.64745	2.20242e-05	4.02018	9.54605e-05
Ecm1	1062.69	0.674607	1.59616	1.83135e-06	5.03934	9.13388e-06		Ajuba	48.6288	-0.792677	1.73229	3.21961e-05	3.86615	0.000136097
Stra6l	41.1906	0.985377	1.97983	1.94307e-06	5.01493	9.66217e-06		Wfikkn1	17.4868	-1.07744	2.11029	3.35878e-05	3.84915	0.00014153
Dusp13	38.1236	0.87648	1.83589	2.13178e-06	4.97683	1.05481e-05		Zfp459	17.859	-1.01104	2.01536	3.46907e-05	3.83612	0.00014584
Gtse1	612.514	0.586381	1.50148	2.3617e-06	4.93492	1.16167e-05		Nat14	21.7004	-0.921618	1.89424	3.79527e-05	3.8001	0.000158453
Phf19	365.612	0.636828	1.55491	2.36346e-06	4.9348	1.16199e-05		Zc3hav1l	48.9086	-0.756772	1.68971	3.90836e-05	3.78816	0.000162869
Med13	2990.84	0.781519	1.71894	2.39539e-06	4.92942	1.17647e-05		Msrb2	58.4622	-0.732236	1.66121	4.25038e-05	3.75525	0.000175693
Hebp2	63.4816	0.810053	1.75328	2.49809e-06	4.91235	1.22364e-05		Igfbp6	24.4771	-0.968942	1.9574	5.24848e-05	3.66962	0.000213986
Rad54b	171.566	0.723527	1.65121	2.61561e-06	4.89323	1.2787e-05		Zfp970	68.2932	-0.681087	1.60335	5.71541e-05	3.6349	0.000231793
Olr1	4.84093	2.01942	4.0542	2.64211e-06	4.88907	1.29102e-05		Vamp7	469.601	-0.594751	1.51021	6.01175e-05	3.61426	0.000243072
BC025920	41.3616	0.864337	1.8205	2.70034e-06	4.87992	1.31851e-05		Rreb1	1120.84	-0.622096	1.53911	6.63011e-05	3.57406	0.00026665
Fanci	259.304	0.706289	1.6316	3.18027e-06	4.81225	1.5408e-05		Bbs12	75.54	-0.686062	1.60889	6.89305e-05	3.55827	0.000276524
Ccnb1	1073.39	0.620114	1.537	3.55168e-06	4.76701	1.70997e-05		Trim47	42.7658	-0.791348	1.73069	7.49838e-05	3.52423	0.000299068
Loxl3	132.029	0.686189	1.60903	3.58986e-06	4.76268	1.72711e-05		F8	38.5174	-0.878994	1.83909	7.66979e-05	3.51511	0.000305417
Osbp2	128.905	1.00177	2.00245	3.92654e-06	4.72594	1.87959e-05		Scd4	7.40014	-1.27539	2.42065	8.00432e-05	3.49717	0.000318294
Haus6	613.728	0.597728	1.51333	4.03135e-06	4.71512	1.92699e-05		Pf4	42.769	-0.948727	1.93017	8.31186e-05	3.48201	0.000329605
Hif1a	3418.39	0.744018	1.67483	4.31623e-06	4.68743	2.05383e-05		Gm14322	23.0016	-1.00633	2.0088	8.47559e-05	3.47431	0.000335499
Kif4	667.605	0.70117	1.62582	4.51109e-06	4.6696	2.13994e-05		Hyou1	44938.1	-0.717473	1.6443	9.2639e-05	3.43868	0.00036418
Prdm1	10.0711	1.55439	2.93709	5.29413e-06	4.60358	2.49128e-05		Kmt2d	1825.02	-0.605424	1.52143	9.80851e-05	3.41541	0.000384229
Chek1	227.142	0.632362	1.5501	5.42167e-06	4.59395	2.5471e-05		Hdhd3	99.9216	-0.606643	1.52271	0.000101153	3.40254	0.000395781
Cd177	8.79959	1.44556	2.72368	5.94846e-06	4.55552	2.78281e-05		Ccdc166	110.797	-0.637516	1.55565	0.000114024	3.35442	0.00044216
Rad51b	63.3949	0.888636	1.85143	5.99456e-06	4.55226	2.80373e-05		Ccdc17	40.6872	-0.76093	1.69458	0.000114164	3.35397	0.000442619
Zfp597	254.363	0.610929	1.52724	6.38647e-06	4.52669	2.97381e-05		Sall2	3.13613	-1.28528	2.43729	0.000117778	3.34177	0.000455228
Tgfb3	10.0987	1.43056	2.69552	6.49694e-06	4.52025	3.01821e-05		Efna1	49.7233	-0.781309	1.71869	0.00012499	3.31706	0.000481882
Kif1a	4.72549	1.78612	3.44885	6.51264e-06	4.5193	3.0248e-05		Tgif2	12.9916	-1.0876	2.12521	0.000125996	3.31375	0.000485572
Traf4	87.5567	0.679891	1.60202	7.10776e-06	4.48304	3.28822e-05		Csdc2	30.8881	-0.806628	1.74912	0.000130995	3.29802	0.000503478
Smad3	291.795	0.617727	1.53446	7.13961e-06	4.48122	3.30199e-05		Avil	5068.29	-1.03681	2.05169	0.000148097	3.24946	0.000563038
Zfp97	33.3964	1.01769	2.02467	7.60461e-06	4.4552	3.50591e-05		Trpv4	156.893	-0.622297	1.53932	0.000152669	3.23741	0.000578881
Eme1	225.622	0.63469	1.5526	8.39421e-06	4.41449	3.8504e-05		Tesk2	56.0045	-0.590059	1.50531	0.00015418	3.23379	0.000583723
Foxn3	314.923	0.972724	1.96254	8.67043e-06	4.40163	3.96618e-05		Ttc30b	61.9549	-0.669874	1.59093	0.000162374	3.21278	0.000612657
Zc3h6	205.011	0.699902	1.62439	9.02315e-06	4.3854	4.11716e-05		Bco2	54.8003	-0.5874	1.50254	0.000176018	3.18027	0.000660276
Zfp51	247.545	0.797971	1.73865	9.37181e-06	4.36953	4.2704e-05		Lpar6	114.534	-0.600378	1.51611	0.000188909	3.15169	0.000705191
Mmp12	61.9501	1.4819	2.79317	9.46482e-06	4.36564	4.30885e-05		Tomm6os	20.1605	-0.975058	1.96572	0.000220304	3.08976	0.000813274
Psrc1	582.209	0.737979	1.66784	1.0122e-05	4.33806	4.59131e-05		Mex3a	44.2608	-0.699386	1.62381	0.000250637	3.03718	0.000917962
Zmynd10	11.2686	1.33348	2.5201	1.0488e-05	4.32362	4.74657e-05		Slc13a2	4.66336	-1.24907	2.37689	0.000258021	3.02568	0.000942588
Mtus1	170.393	0.59493	1.5104	1.13816e-05	4.28968	5.13236e-05		Kifc2	29.5254	-0.803993	1.74593	0.000265668	3.01395	0.000968399
Usp53	415.354	0.612069	1.52845	1.14042e-05	4.28892	5.14142e-05		Rnf122	6.79609	-1.18112	2.26752	0.00026586	3.01371	0.000968923
Rsg1	22.3074	0.940112	1.91868	1.24812e-05	4.25265	5.58916e-05		Spata33	47.3236	-0.665094	1.58567	0.000267064	3.01199	0.000972777
BE692007	6.22009	1.61449	3.06203	1.25969e-05	4.24884	5.63842e-05		Kcnn1	39.7973	-0.69511	1.61901	0.000269608	3.00826	0.000981153
Zmynd15	34.3626	1.08795	2.12572	1.27766e-05	4.24279	5.71756e-05		Smo	7.74347	-1.18945	2.28065	0.0002781	2.99559	0.00101022
Bcar1	42.9506	1.23273	2.35011	1.30399e-05	4.23422	5.83147e-05		Sept5	156.154	-1.00313	2.00435	0.000291368	2.97668	0.00105515
Gsap	935.487	0.595396	1.51089	1.3161e-05	4.2304	5.88301e-05		Pcdhga6	13.7496	-1.05242	2.07401	0.000297673	2.9677	0.0010772
Ndc80	481.997	0.680761	1.60299	1.37663e-05	4.21252	6.13029e-05		Porcn	57.3697	-0.643975	1.56263	0.000328108	2.92848	0.00117902
Top2a	4700.14	0.668897	1.58986	1.46552e-05	4.1866	6.50728e-05		Gm10642	24.1811	-0.840986	1.79127	0.000328177	2.92847	0.00117905
Neurl3	229.449	0.67125	1.59245	1.4931e-05	4.17879	6.62532e-05		Kirrel3	43.8473	-0.964171	1.95094	0.000363362	2.88727	0.00129638
Cxcl14	30.9363	1.03799	2.05337	1.51096e-05	4.17392	6.70012e-05		Clec11a	42.5291	-0.657856	1.57774	0.000385545	2.86424	0.00136698
Pecam1	2.07711	1.60365	3.03911	1.54333e-05	4.16519	6.83607e-05		Plekhf1	40.0163	-0.658128	1.57803	0.000395255	2.85405	0.00139942
Synpo	34.2907	0.873153	1.83166	1.54718e-05	4.1643	6.85007e-05		Pdia4	26820	-0.696675	1.62076	0.000406741	2.84222	0.00143805
Smtn	59.9411	0.847796	1.79975	1.57939e-05	4.15584	6.98494e-05		Aldh5a1	35.5656	-0.647127	1.56605	0.000411762	2.83743	0.001454
Ssc5d	21.2908	1.22847	2.34319	1.73208e-05	4.11806	7.61977e-05		Capns2	3.09569	-1.05298	2.0748	0.000427777	2.82194	0.00150683
Rora	59.2379	0.98409	1.97807	1.78588e-05	4.10611	7.83234e-05		Clec10a	401.782	-0.664056	1.58453	0.00045842	2.7941	0.00160656
Polq	269.097	0.598144	1.51377	1.79491e-05	4.10401	7.87019e-05		Hpdl	24.8394	-0.825338	1.77195	0.000461364	2.79163	0.00161574
Micall2	249.357	0.603576	1.51948	1.97053e-05	4.06585	8.59312e-05		Gm5112	21.7975	-0.782232	1.71979	0.000536953	2.73182	0.0018543
Kifc5b	204.054	0.653494	1.57297	2.11294e-05	4.03706	9.18209e-05		Zfp213	54.6478	-0.638094	1.55627	0.000691504	2.63035	0.00234232
Mertk	5.95681	1.60545	3.0429	2.14331e-05	4.03105	9.31002e-05		Phpt1	20.721	-0.908501	1.87709	0.00069307	2.62956	0.00234662
Brip1	578.069	0.689138	1.61232	2.32283e-05	3.99847	0.000100353		Glcci1	6.40221	-1.08347	2.11912	0.00074635	2.59974	0.0025134
Ern1	2480.81	0.672144	1.59344	2.38253e-05	3.98857	0.000102666		Tmem86b	37.9042	-0.645818	1.56463	0.000762888	2.59095	0.00256477
Ddit4	289.384	0.763885	1.69806	2.46343e-05	3.97491	0.000105947		2610528A11Rik	17.9027	-0.856283	1.81037	0.000835151	2.5547	0.00278803
Pdgfra	15.062	1.20158	2.29992	2.46787e-05	3.97422	0.000106115		Prodh	14.4341	-0.946311	1.92694	0.000842045	2.5515	0.00280869
Avl9	1369.4	0.644781	1.5635	2.81497e-05	3.92061	0.000120058		Fzd2	8.07276	-1.03259	2.04569	0.000871786	2.53722	0.00290256
Kcng3	4.03782	1.69535	3.23855	2.8333e-05	3.91788	0.000120814		Pcdhga7	16.9059	-0.917948	1.88943	0.000950819	2.50227	0.00314579
Pilrb1	3.9044	1.70698	3.26476	3.14593e-05	3.87566	0.000133151		Tspyl4	49.6599	-0.692316	1.61588	0.00104211	2.46446	0.00343191
Cenpi	295.678	0.648514	1.56755	3.20702e-05	3.86767	0.000135622		AI661453	26.0317	-0.788301	1.72704	0.00116044	2.42174	0.00378667
Aldh1a3	3.96841	1.68806	3.22223	3.3298e-05	3.85222	0.000140532		Pcdhb18	5.40445	-1.0348	2.04882	0.00116505	2.42023	0.00379986
Pls1	2.90504	1.43087	2.69609	3.35001e-05	3.8501	0.00014122		Aoc2	63.4247	-0.644955	1.56369	0.00117163	2.41808	0.00381875
Crip2	38.3172	1.05657	2.07998	3.43516e-05	3.83984	0.000144596		Gm17530	4.26675	-1.09625	2.13798	0.00125242	2.39116	0.00406296
Haus5	47.4519	0.807925	1.75069	3.57489e-05	3.82399	0.000149973		Rhox5	45.2703	-0.594708	1.51017	0.00132055	2.37019	0.00426389
BC049352	3.09974	1.6234	3.08101	3.60874e-05	3.8204	0.000151216		Nr3c2	6.12394	-1.05684	2.08037	0.0014499	2.3331	0.00464405
Cep55	509.48	0.613687	1.53016	3.77802e-05	3.80199	0.000157766		Abcc2	20.7365	-0.756138	1.68896	0.00188719	2.22707	0.00592832
Mirt1	6.83197	1.4699	2.77002	3.9286e-05	3.78627	0.000163581		Zfp931	75.4243	-0.585154	1.5002	0.00205629	2.19296	0.00641267
Gata2	2.26107	1.5745	2.97832	3.92994e-05	3.78622	0.000163598		Mtcp1	56.6142	-0.601559	1.51735	0.00206497	2.19127	0.00643773
Gnat3	12.2269	1.35417	2.55651	4.16671e-05	3.76307	0.000172555		Gm14443	7.76749	-1.00415	2.00576	0.00207405	2.18963	0.006462
Vash2	57.6255	0.742488	1.67306	4.32283e-05	3.74826	0.00017854		Nhsl2	3.84303	-1.07704	2.1097	0.00215645	2.17393	0.00669994
4933408B17Rik	82.5703	0.727065	1.65527	4.41185e-05	3.74019	0.000181889		Sult2b1	5.38413	-1.02291	2.03202	0.00221277	2.16368	0.00686
Trim59	216.358	0.606	1.52203	4.58594e-05	3.72475	0.000188472		Hoxb9	5.41728	-0.971737	1.9612	0.00222369	2.16167	0.00689172
4930486L24Rik	6.96296	1.44194	2.71686	5.11732e-05	3.67999	0.000208936		3300002I08Rik	21.5256	-0.753275	1.68562	0.00226238	2.15499	0.00699859
Fbxo48	45.5565	1.00827	2.01149	5.32155e-05	3.66423	0.000216655		Rcvrn	1.37118	-0.787159	1.72567	0.00241882	2.12863	0.00743652
B430306N03Rik	8.40159	1.39106	2.62271	5.43839e-05	3.65542	0.000221097		Zfp882	30.0199	-0.671733	1.59299	0.00244178	2.1248	0.00750239
Ccl5	260.132	1.08333	2.11892	7.02357e-05	3.55064	0.000281421		Col4a6	9.34962	-0.905144	1.87273	0.00250922	2.11423	0.00768726
Cpeb2	316.452	0.726038	1.65409	7.62648e-05	3.51731	0.000303873		4921536K21Rik	41.0228	-0.603432	1.51933	0.0026844	2.08833	0.00815953
Tmem217	20.9134	0.880287	1.84074	7.64521e-05	3.51633	0.000304559		A1cf	3.40917	-1.01648	2.02298	0.00274738	2.07922	0.00833259
Oas1d	2.35263	1.50254	2.83341	8.24124e-05	3.48519	0.000327194		Dkk2	61.6097	-0.598317	1.51395	0.00278339	2.07409	0.00843156
Gm4924	67.3831	0.65637	1.57611	8.27844e-05	3.48341	0.000328541		Fbxl22	4.74593	-1.00751	2.01044	0.00295862	2.05066	0.00889902
Mmp13	4.35874	1.53705	2.90201	8.43695e-05	3.47604	0.000334168		Igip	51.7592	-0.586316	1.50141	0.00301825	2.04264	0.00906474
Fhl4	10.8422	1.27982	2.42809	8.62737e-05	3.46703	0.000341169		Zfp335os	35.4727	-0.616879	1.53355	0.00305636	2.03817	0.00915854
Hlx	30.7593	0.907307	1.87554	9.1821e-05	3.44203	0.000361387		Mgl2	5.08114	-1.00723	2.01004	0.00312345	2.02946	0.00934417
Kbtbd12	8.02663	1.29399	2.45205	9.28882e-05	3.4376	0.000365087		Gdap1l1	11.6943	-0.922072	1.89484	0.00330726	2.00638	0.00985423
Ptprv	44.3382	0.660375	1.58049	9.84907e-05	3.41379	0.000385667		Clgn	19.4163	-0.745283	1.6763	0.00331037	2.00603	0.00986204
Ifit1bl2	9.60782	1.23899	2.36032	0.000104346	3.38973	0.000407637		Irf6	2.08312	-0.913916	1.88415	0.00344949	1.98977	0.0102384
March7	1853.95	0.649744	1.56889	0.000109604	3.3699	0.000426678		Nkpd1	7.91699	-0.962799	1.94909	0.00355141	1.97848	0.0105081
Spats2l	5.74047	1.359	2.56508	0.000114823	3.35172	0.000444914		Kcnq1ot1	2779.19	-0.604648	1.52061	0.00356903	1.97646	0.0105571
Cxcr1	2.02469	1.62674	3.08814	0.00012201	3.32712	0.000470846		Tmem240	14.5382	-0.785254	1.7234	0.00357306	1.97609	0.0105659
Stab1	311.615	0.78763	1.72624	0.00012823	3.30645	0.0004938		Whrn	28.7159	-0.598404	1.51404	0.00360921	1.97224	0.0106602
Proscos	9.37652	1.16856	2.24788	0.00012926	3.30323	0.000497479		Pcdhga5	2.32004	-0.883408	1.84473	0.00361295	1.97185	0.0106696
Egr2	63.5967	0.972498	1.96224	0.000132796	3.29267	0.000509713		Ociad2	33.9007	-0.700396	1.62495	0.00363955	1.96902	0.0107395
Gfy	7.20239	1.43422	2.70236	0.000136522	3.28174	0.000522711		Ccdc7a	2.86698	-0.942198	1.92145	0.00405056	1.92679	0.0118361
Kif15	798.666	0.616543	1.5332	0.000138386	3.27635	0.000529239		4933413G19Rik	20.1627	-0.732195	1.66116	0.00428741	1.90426	0.0124662
Gm15440	11.9033	1.01543	2.02151	0.000139907	3.27227	0.000534237		Adora2b	41.0979	-0.603381	1.51927	0.00436601	1.89751	0.0126616
Iqcf1	2.29545	1.30396	2.46905	0.000143186	3.26287	0.000545925		Kcnh3	1.39619	-0.70049	1.62506	0.0043746	1.89678	0.0126829
Btbd8	56.4538	0.748873	1.68048	0.000143268	3.2627	0.000546135		P2rx3	6.44388	-0.931597	1.90739	0.00461886	1.87551	0.0133195
Fhod3	80.2877	0.675813	1.5975	0.000148989	3.2471	0.000566107		Spata25	4.95538	-0.876448	1.83585	0.00490526	1.85195	0.0140622
Kcnj2	464.296	0.657827	1.5777	0.000167868	3.19939	0.000631838		Caskin1	15.95	-0.851053	1.80382	0.00537851	1.8158	0.0152828
Strip2	3.0339	1.52773	2.88333	0.000173137	3.18695	0.0006502		Rep15	13.7811	-0.75194	1.68406	0.0055345	1.80441	0.0156888
Ccdc125	37.7178	0.853006	1.80626	0.00017705	3.17798	0.000663772		Slc8a2	3.87177	-0.965127	1.95224	0.00574775	1.78948	0.0162376
Cgref1	3.7182	1.51072	2.84953	0.000178711	3.17431	0.000669401		Rhox2h	4.77034	-0.954064	1.93732	0.00584507	1.78304	0.01648
Wdr78	32.5513	0.707581	1.63306	0.000203463	3.12181	0.000755428		Otog	3.07865	-0.937172	1.91477	0.00598502	1.77399	0.0168271
Zfp367	607.878	0.656624	1.57639	0.000217701	3.09428	0.000804853		Trim66	4.26351	-0.908598	1.87722	0.00598628	1.77396	0.0168283
Hao1	17.7885	0.95547	1.93921	0.000226371	3.07845	0.000834745		Hspb7	7.36758	-0.870697	1.82855	0.00601026	1.77247	0.0168862
Dusp8	23.1242	1.02961	2.04147	0.000234987	3.06342	0.000864127		Zfp976	3.36536	-0.902841	1.86974	0.00651559	1.73996	0.0181985
Pilra	35.8136	0.797039	1.73753	0.000268263	3.01028	0.000976611		4930538K18Rik	0.926823	-0.743015	1.67367	0.00681615	1.72286	0.0189295
Kcnb1	8.99575	1.19471	2.28899	0.000311935	2.94895	0.00112474		Gpr135	1.65245	-0.701312	1.62598	0.00683653	1.72168	0.0189809
Orm3	1.68647	1.31836	2.49382	0.000326843	2.93	0.0011749		Gm10320	4.25583	-0.915092	1.88569	0.00696076	1.71471	0.0192883
Tanc2	412.576	0.632336	1.55007	0.000367243	2.88335	0.00130812		Gm38394	43.8999	-0.714641	1.64107	0.00714456	1.70459	0.0197428
Celsr3	65.2437	0.648782	1.56784	0.00047733	2.77813	0.00166677		Kcne3	22.7195	-0.621616	1.5386	0.00744947	1.68895	0.0204666
C4a	10.0047	1.08424	2.12026	0.000487544	2.76956	0.00169998		Gm20696	17.2208	-0.771221	1.70671	0.00761571	1.67991	0.0208975
Nuf2	601.225	0.63022	1.5478	0.000488969	2.76836	0.00170466		Otoa	10.1488	-0.81011	1.75335	0.00762643	1.67936	0.020924
Eva1c	6.69735	1.15389	2.22513	0.000491444	2.7664	0.00171239		Stkld1	20.5193	-0.639701	1.55801	0.00780865	1.67059	0.0213507
Cish	4.0853	1.30522	2.47121	0.000529396	2.73741	0.00183059		Pcdha8	3.67731	-0.829777	1.77741	0.00811427	1.6551	0.0221258
Ankrd66	3.96637	1.27056	2.41255	0.000547268	2.72427	0.00188684		Amd-ps4	15.8419	-0.712562	1.63871	0.008416	1.64072	0.0228706
Mapre3	41.5084	0.650055	1.56923	0.000557523	2.7168	0.00191955		Klhl33	7.63567	-0.853883	1.80736	0.00855151	1.63497	0.0231758
Lysmd1	36.744	0.609626	1.52586	0.00056722	2.70961	0.00195159		Efhd1	1.39685	-0.717744	1.64461	0.0085586	1.63466	0.0231919
Mast1	9.11388	1.20554	2.30624	0.000582906	2.69859	0.00200177		Glis1	3.85005	-0.937316	1.91496	0.00857632	1.63382	0.0232367
Pla2g4c	12.2505	1.09931	2.14252	0.000622936	2.6719	0.00212863		Lrrn4cl	4.12744	-0.912829	1.88273	0.00869499	1.62862	0.0235168
Wdr31	5.40803	1.17597	2.25945	0.000632524	2.66579	0.00215881		Zfp85os	6.68889	-0.851205	1.80401	0.00926837	1.60329	0.0249293
D6Ertd527e	2.46946	1.15087	2.22047	0.000647572	2.65654	0.00220528		Arl4d	25.21	-0.607283	1.52339	0.00946633	1.59505	0.0254071
Tusc1	25.5399	0.791858	1.7313	0.000650485	2.65474	0.00221444		Cmah	1.44189	-0.800431	1.74162	0.00981403	1.58031	0.0262838
Csrp2	8.51014	1.12477	2.18066	0.000672718	2.64125	0.00228429		Rn7sk	219975	-0.594009	1.50943	0.0100235	1.57243	0.0267654
Tgm1	8.47617	1.16788	2.24681	0.000682149	2.6355	0.00231474		Vangl2	1.12561	-0.761952	1.69578	0.0100283	1.57241	0.0267667
Eva1b	25.6376	0.796139	1.73645	0.000695039	2.62847	0.00235249		Baiap2l2	2.50304	-0.835836	1.78489	0.0101193	1.5691	0.0269714
Kmo	12.2583	1.05817	2.08229	0.000700727	2.62526	0.00236996		Hoxb5os	3.43898	-0.868825	1.82618	0.0101455	1.56809	0.027034
Vnn3	2.04264	1.29425	2.45249	0.000702892	2.62419	0.00237581		Mtcl1	1.4755	-0.792091	1.73158	0.0106468	1.55003	0.028182
Sema3e	6.80439	1.20671	2.30811	0.000703427	2.624	0.00237686		Cdhr3	144.808	-0.598537	1.51418	0.0106516	1.54989	0.0281909
Ubtd2	36.9467	0.647174	1.5661	0.00073682	2.60495	0.0024834		Gli1	1.77413	-0.730471	1.65918	0.0110529	1.53567	0.0291296
Lif	8.66236	1.02184	2.03051	0.000745552	2.60006	0.00251156		Cd5	12.7313	-0.75193	1.68404	0.0111523	1.53212	0.0293684
Samd14	3.67919	1.14875	2.21721	0.000825855	2.55935	0.00275837		Hsd17b2	1.55893	-0.77151	1.70706	0.0111694	1.53169	0.0293978
Ctrl	6.7756	1.12007	2.17358	0.000895863	2.52626	0.00297673		Grin1	12.3861	-0.758754	1.69203	0.0118553	1.50876	0.030991
Plek2	1.2809	0.998543	1.99798	0.000904099	2.52264	0.00300165		C8g	8.66975	-0.80315	1.74491	0.0118708	1.50825	0.0310274
Ulk4	77.5556	0.647418	1.56636	0.000913921	2.51831	0.00303174		Vcan	9.38075	-0.758517	1.69175	0.0120184	1.5034	0.0313763
Ecscr	6.40827	1.0991	2.14221	0.000984487	2.48745	0.00325503		Bglap3	7.46248	-0.79579	1.73603	0.012179	1.49797	0.0317706
Prr11	473.288	0.589662	1.50489	0.00108955	2.44663	0.00357579		Gm5127	18.079	-0.612329	1.52873	0.0122942	1.49428	0.0320418
Dtx1	39.7312	0.732648	1.66169	0.00109249	2.44553	0.00358485		Pdf	16.0834	-0.669974	1.59104	0.0132265	1.46626	0.0341776
Sphk1	4.15862	1.27219	2.41528	0.00111305	2.43815	0.00364631		Icam4	7.84853	-0.796841	1.73729	0.0133535	1.46267	0.0344612
Serpinb2	2.53319	1.22118	2.33137	0.00117051	2.41834	0.00381644		Adam4	18.193	-0.666515	1.58723	0.013687	1.45324	0.0352173
Pcdh1	2.47398	1.16757	2.24633	0.00117164	2.41808	0.00381875		Pcdhb20	2.33614	-0.724783	1.65265	0.0137257	1.45224	0.0352986
Heatr9	1.37055	1.13467	2.19568	0.00123166	2.39764	0.00400273		Rimbp3	5.57321	-0.805965	1.74832	0.0140578	1.44253	0.0360971
Gm9733	15.4145	1.00947	2.01317	0.0012439	2.39377	0.00403858		Gnrh1	9.14194	-0.749517	1.68123	0.0141156	1.44086	0.0362361
Pomc	12.92	0.958242	1.94294	0.00137945	2.35306	0.00443546		Tmem72	3.07295	-0.884728	1.84642	0.0146239	1.42766	0.037354
Hamp2	1.37011	1.24858	2.37607	0.00141769	2.34223	0.00454743		Mzb1	1.83729	-0.803298	1.74509	0.0149015	1.42055	0.0379707
Mok	32.3859	0.680517	1.60271	0.00148723	2.32297	0.00475371		1700109H08Rik	39.1317	-0.608873	1.52507	0.0151223	1.41483	0.0384747
Gm340	569.416	0.701955	1.62671	0.00158708	2.29669	0.00505025		Rnf150	1.09155	-0.687333	1.6103	0.0152494	1.41152	0.0387684
Gm22	5.40606	1.12673	2.18363	0.00162218	2.2876	0.00515704		Prkcq	3.03256	-0.819475	1.76476	0.0156008	1.40273	0.0395611
Adprhl1	9.96771	0.986009	1.9807	0.00164585	2.28166	0.00522808		mt-Atp6	6.18177	-0.836266	1.78542	0.0160678	1.3913	0.0406164
Chn1	6.92929	1.05631	2.0796	0.0017055	2.2675	0.00540128		H3f3c	1.76867	-0.86212	1.81771	0.016128	1.39006	0.0407327
Cd5l	117.497	0.597737	1.51334	0.00170796	2.26694	0.00540824		Cryga	5.59306	-0.796422	1.73679	0.0166667	1.37765	0.0419132
Pamr1	1.30806	1.07611	2.10834	0.00176034	2.25513	0.00555736		Hm629797	3.54445	-0.806543	1.74902	0.0167003	1.37689	0.041987
Atp13a4	32.1707	0.818057	1.76303	0.00177947	2.25078	0.00561331		Ppp1r3b	2.04234	-0.63029	1.54788	0.016958	1.37116	0.0425441
Ccdc54	5.58291	1.19524	2.28982	0.00179765	2.24664	0.00566709		R74862	4.77887	-0.828942	1.77638	0.0172034	1.36541	0.043111
Tctn2	39.6552	0.750623	1.68252	0.00180421	2.2454	0.00568328		Pcdhb14	2.66087	-0.790625	1.72982	0.0173349	1.36265	0.0433861
Col4a2	4.58496	1.1731	2.25496	0.00190019	2.22453	0.00596307		1700092M07Rik	1.68628	-0.658251	1.57817	0.0180666	1.34697	0.0449807
Slc6a16	1.39603	1.38281	2.60776	0.00199047	2.20614	0.00622099		Cubn	4.95051	-0.783923	1.72181	0.0184378	1.33954	0.045757
Slc6a19	3.60412	1.16961	2.24951	0.00202166	2.2	0.0063096		Nmb	12.1416	-0.634592	1.5525	0.0191978	1.32362	0.0474661
Cabp4	1.10258	0.927198	1.90158	0.00207799	2.18894	0.00647227		Gm9949	11.0938	-0.700904	1.62552	0.0196978	1.31374	0.0485582
Kcnab1	70.8717	0.979569	1.97188	0.00216006	2.17327	0.00671012		Ina	14.8172	-0.627827	1.54524	0.0201078	1.30538	0.049502
Cpxm1	17.9137	0.802873	1.74457	0.00220439	2.16519	0.00683614		Dnah8	1.00892	-0.752177	1.68433	0.0202212	1.30339	0.0497286
Mdrl	13.74	0.842795	1.79352	0.00226374	2.15493	0.00699955
Gpr31b	2.59939	1.2253	2.33804	0.00228413	2.15151	0.00705496
Acacb	29.7422	0.676787	1.59858	0.00230644	2.14772	0.00711664
Areg	1.36538	1.03241	2.04544	0.00244901	2.12378	0.00752007
Alpk2	1.11047	0.950129	1.93204	0.0025846	2.10297	0.00788916
Zmat1	56.869	0.602072	1.51789	0.00260609	2.09982	0.0079466
Mpo	6.28865	1.05575	2.0788	0.00261241	2.09925	0.00795705
Plekhg4	1.28668	1.00211	2.00292	0.00277449	2.07542	0.00840588
Cd200	1.8925	1.12191	2.17635	0.00278908	2.0734	0.00844496
Tyro3	6.00601	0.991425	1.98815	0.00288265	2.06058	0.00869798
Sema3c	1.86602	1.07755	2.11044	0.00292107	2.05542	0.00880196
Treml4	16.366	0.838445	1.78812	0.00300174	2.04464	0.00902328
St8sia5	9.62213	0.91301	1.88297	0.0030421	2.03974	0.00912559
Serinc2	16.9102	0.857744	1.8122	0.00304279	2.03972	0.00912608
Trim30b	3.46799	1.08074	2.11513	0.0032182	2.01726	0.00961037
Adam33	5.98685	1.00706	2.00982	0.00329716	2.00757	0.00982709
H2-M2	3.10233	1.00688	2.00957	0.00329903	2.00739	0.00983118
Gpr45	1.56987	1.12089	2.17481	0.00338956	1.99648	0.0100814
Ntng2	7.23903	1.02722	2.03809	0.00339006	1.99648	0.0100814
Nanos1	35.7871	0.632414	1.55016	0.0034622	1.9883	0.010273
Zfp811	2.88856	1.11318	2.16322	0.00349801	1.98435	0.010367
Syn1	22.7507	0.728882	1.65735	0.00350345	1.9838	0.01038
Ddx4	1.73191	0.89921	1.86504	0.00373417	1.95912	0.0109871
Tsga10ip	9.07304	0.963626	1.95021	0.00392761	1.93884	0.0115122
Neurog2	1.07551	0.944089	1.92397	0.00397837	1.93387	0.0116447
Lhx2	3.00889	1.05631	2.0796	0.00412308	1.91953	0.0120357
Map2	2.06333	0.914882	1.88541	0.00418865	1.91331	0.0122093
Ppp1r3f	21.2355	0.719177	1.64624	0.00422759	1.90955	0.0123156
Sesn3	3.83224	1.09803	2.14062	0.00424347	1.90804	0.0123582
Efcc1	2.01441	1.2027	2.3017	0.00425605	1.90688	0.0123913
Snhg14	2.34227	0.741349	1.67174	0.00433293	1.90025	0.0125821
Crtam	4.66016	1.01264	2.0176	0.00435868	1.89805	0.0126459
Exoc3l	4.91748	1.01222	2.01702	0.00440886	1.89381	0.0127699
Hsf2bp	4.34848	0.994372	1.99221	0.00445299	1.88991	0.0128852
Htra4	2.68582	1.08332	2.11891	0.00455751	1.88094	0.013154
Aim1l	10.9031	0.895228	1.8599	0.00463197	1.87453	0.0133497
Ucn2	8.66746	0.904203	1.87151	0.00466764	1.87145	0.0134447
Tmcc3	27.0986	0.67389	1.59537	0.00468706	1.86971	0.0134987
Kif27	1.76419	0.927106	1.90146	0.00511294	1.83549	0.0146053
Apol7a	1.04057	0.826861	1.77382	0.00518946	1.82981	0.0147976
B3gnt2	29.401	0.691142	1.61456	0.00561038	1.79869	0.0158967
Folr2	2.13503	0.987096	1.98219	0.00562665	1.79768	0.0159338
Fmr1nb	1.28362	0.864359	1.82053	0.00571817	1.79135	0.0161678
Ldb3	2.75172	0.925367	1.89917	0.00578573	1.78698	0.0163311
Ccdc78	5.25496	0.990194	1.98645	0.00596648	1.77515	0.0167823
Sh3yl1	13.3111	0.734454	1.66377	0.00597418	1.77472	0.016799
Spic	10.6194	0.839354	1.78925	0.00615119	1.76307	0.0172554
Kazald1	10.8366	0.79336	1.73311	0.00648158	1.74193	0.0181162
Apod	4.37276	0.940007	1.91854	0.00653732	1.73876	0.018249
Cpeb4	2478.45	0.650646	1.56987	0.00659513	1.73562	0.0183815
Slc47a2	7.21656	0.860738	1.81597	0.00695844	1.71477	0.0192853
Rnd3	2.42174	0.853451	1.80682	0.00696219	1.71468	0.0192896
Fcho1	5.22238	0.975558	1.9664	0.00709129	1.70736	0.0196173
Stpg1	3.22928	0.942156	1.9214	0.00710355	1.70679	0.0196431
Ccdc96	11.3404	0.7433	1.674	0.00722341	1.70066	0.0199222
Sept3	9.36528	0.820215	1.76567	0.00731867	1.69545	0.0201627
C2cd4c	4.24248	0.984555	1.9787	0.00763484	1.67894	0.0209442
1700003E16Rik	10.7923	0.809509	1.75261	0.00820426	1.65077	0.0223475
Asic1	1.04812	0.847714	1.79965	0.00833587	1.64458	0.0226682
Olfml3	36.6846	0.681661	1.60399	0.00840969	1.64099	0.0228565
Fzd8	22.8995	0.596394	1.51193	0.00860835	1.63238	0.023314
Kdm4d	1.43271	0.638167	1.55635	0.00862989	1.63141	0.023366
Tmem40	2.45099	1.07058	2.10028	0.00906137	1.61234	0.0244153
Fam78b	5.85193	0.850574	1.80322	0.00911284	1.61011	0.0245407
Mfsd4a	3.62192	0.697081	1.62122	0.00918035	1.6072	0.0247059
Fmo4	0.903738	0.766272	1.70087	0.00933794	1.60028	0.0251029
Dll4	2.10027	0.772262	1.70795	0.00935025	1.59987	0.0251266
Xcr1	9.08979	0.800452	1.74165	0.00936263	1.59936	0.0251558
Ighj4	1.60117	0.840106	1.79018	0.00991472	1.57658	0.0265109
Efcab8	2.98892	0.846093	1.79763	0.0103223	1.5618	0.0274284
Phactr2	2.36872	0.991997	1.98894	0.0106738	1.54905	0.0282458
Sema6c	5.88669	0.856047	1.81007	0.0109655	1.53888	0.0289145
Hoxa2	0.89906	0.735194	1.66462	0.0111674	1.53169	0.0293978
Axdnd1	6.5913	0.855227	1.80904	0.01125	1.52896	0.0295828
Ksr1	12.225	0.755418	1.68812	0.0119054	1.50716	0.0311056
Maats1	8.71559	0.840578	1.79077	0.0120549	1.50219	0.0314634
Poln	6.23158	0.870727	1.82858	0.0122209	1.49671	0.0318633
Fut1	2.12541	0.965466	1.95269	0.0122812	1.49468	0.0320122
Ccr7	0.844247	0.747055	1.67836	0.0123309	1.49327	0.0321166
Olfr433	5.16431	0.879508	1.83975	0.0124388	1.48966	0.032385
Serpind1	1.51372	0.667631	1.58846	0.0125098	1.48752	0.0325443
Fam71a	1.22803	0.675496	1.59715	0.0125148	1.48746	0.032549
Gm17334	2.95915	0.881398	1.84216	0.0127346	1.48083	0.0330498
Tmc7	0.865763	0.769441	1.70461	0.0129208	1.47518	0.0334828
Cdcp1	6.33612	0.820039	1.76545	0.0129305	1.47496	0.0334993
Kbtbd6	17.533	0.689263	1.61246	0.0130539	1.47129	0.0337839
Gm14085	23.2754	0.623268	1.54036	0.0132773	1.46471	0.0343
Tead4	2.86057	0.815612	1.76004	0.0134097	1.46113	0.0345838
Actl10	2.37435	0.8664	1.82311	0.0141702	1.43963	0.0363389
Plekha7	1.82494	0.610347	1.52663	0.0142439	1.43749	0.0365185
Neo1	6.46002	0.789423	1.72838	0.0147802	1.42356	0.0377084
Lrrc73	32.9815	0.614299	1.53081	0.0147797	1.42356	0.0377084
Zfp13	2.00745	0.875485	1.83462	0.0148444	1.42194	0.0378493
Rims2	3.48978	0.886818	1.84909	0.0149358	1.41961	0.0380535
Il1f9	2.42228	0.960034	1.94536	0.0156831	1.4007	0.0397463
Prr18	16.3296	0.66539	1.586	0.0160771	1.39121	0.0406246
Plcl1	1.01872	0.637713	1.55586	0.016297	1.38608	0.0411076
Clstn3	7.49325	0.785653	1.72387	0.0163497	1.38484	0.0412248
Grip1	2.90307	0.816451	1.76107	0.0164747	1.38197	0.0414981
Cdk3-ps	1.92908	0.908013	1.87646	0.0166328	1.37831	0.041849
Selenop	7.2782	0.812712	1.75651	0.017201	1.36542	0.0431102
Capn12	2.75713	0.707242	1.63268	0.0180998	1.34634	0.0450467
Myo1a	2.6141	0.802691	1.74435	0.0181944	1.34461	0.0452259
Tnc	9.62613	0.84326	1.7941	0.0187071	1.33368	0.0463792
Gpr4	1.68075	0.684946	1.60764	0.0189014	1.32978	0.0467969
Ifnb1	0.779451	0.772231	1.70791	0.0192255	1.32321	0.0475111
Ccr2	199.798	0.781626	1.71907	0.0197736	1.31218	0.0487331
Dyx1c1	1.38123	0.853404	1.80676	0.0203345	1.30148	0.0499479

## Sheet: File S2B
File S2B: List of unique 65-79*PE-modulated DEGs under M1 polarizing conditions (Padj <0.05, Fold Change >1.5)
Upregulated	baseMean	log2FoldChange	FC	pvalue	-Log10(padj)	padj		Downregulated	baseMean	log2FoldChange	FC	pvalue	-Log10(padj)	padj
Ccnh	1304.26	0.841978	1.79251	6.92385e-38	35.2352	5.81789e-36		Wsb2	2402.39	-0.736989	1.66669	1.38411e-55	52.6216	2.39007e-53
Ppm1m	1119.11	0.721682	1.6491	1.07642e-37	35.0532	8.8473e-36		Atp6v0d2	3985.6	-1.46171	2.75434	1.00461e-50	47.8271	1.48888e-48
Klhl22	1756.89	0.69051	1.61385	1.84302e-32	29.9222	1.19618e-30		Pik3r5	5552.53	-0.815447	1.75984	3.14022e-50	47.3423	4.54655e-48
Acbd4	623.202	0.820362	1.76585	8.57735e-32	29.2763	5.29321e-30		Ankrd13a	2705.86	-0.788012	1.72669	5.86606e-46	43.1556	6.98803e-44
Tmem229b	2452.27	0.707915	1.63344	3.79075e-31	28.6449	2.26507e-29		Oas2	961.274	-1.38311	2.6083	2.52196e-42	39.586	2.5939e-40
Pwp1	3120.58	0.697703	1.62192	3.88733e-30	27.6581	2.19722e-28		Dnmt3a	7448.11	-1.0154	2.02146	9.81147e-37	34.1174	7.63105e-35
Traf3ip3	467.871	0.912937	1.88288	2.77773e-27	24.888	1.29412e-25		H3f3a	2908.31	-0.834442	1.78317	1.28798e-36	34.0028	9.93538e-35
Leprotl1	2865.41	0.791536	1.73092	4.9154e-27	24.6466	2.25653e-25		St3gal1	708.479	-1.44077	2.71465	7.92235e-35	32.2431	5.7132e-33
Pdcd2	1224.4	0.847561	1.79946	9.80155e-26	23.3804	4.16444e-24		Npepps	1175.41	-0.673102	1.5945	1.52345e-34	31.9658	1.08205e-32
Rrp9	1536.95	0.650524	1.56974	1.05576e-25	23.3501	4.46553e-24		Pam	1625.13	-0.822744	1.76877	1.88186e-34	31.8756	1.33159e-32
Mt2	5024.42	0.869369	1.82686	3.50983e-25	22.8409	1.4424e-23		Syk	2828.92	-1.12062	2.17441	4.95384e-33	30.4868	3.26018e-31
Themis2	874.508	0.848659	1.80083	9.66487e-24	21.4426	3.60937e-22		Ext1	717.299	-0.805027	1.74718	4.26055e-32	29.5701	2.69101e-30
Def6	1906.66	0.743989	1.6748	7.27301e-23	20.5879	2.58288e-21		Colec12	7308.81	-1.36945	2.58372	1.92314e-31	28.9355	1.16017e-29
Havcr2	965.701	0.81711	1.76187	8.87935e-23	20.5045	3.12972e-21		Mustn1	117.564	-2.07864	4.2241	3.02754e-31	28.7398	1.82058e-29
Rasal3	400.301	0.780981	1.7183	8.87396e-23	20.5045	3.12972e-21		Klhl12	298.211	-0.920273	1.89247	2.02176e-29	26.9612	1.09349e-27
Bin2	2979.8	0.919703	1.89173	1.46986e-21	19.32	4.78645e-20		Tmem26	134.425	-2.58292	5.99152	4.46727e-29	26.6304	2.34214e-27
Mrpl35	1206.81	0.589208	1.50442	1.21419e-20	18.4355	3.6683e-19		Glul	603.785	-1.0083	2.01154	7.4219e-29	26.4159	3.83778e-27
Tcea1	3379.96	0.706242	1.63155	7.23675e-20	17.6847	2.06692e-18		Epn2	368.412	-0.948652	1.93007	1.32053e-28	26.1704	6.75407e-27
Armc2	409.264	0.958137	1.9428	1.48395e-18	16.416	3.83666e-17		Ckb	5790.88	-1.07095	2.10082	5.9286e-28	25.5356	2.91353e-26
Tlr1	569.859	0.670275	1.59138	2.68094e-18	16.1686	6.78235e-17		Tmod1	145.975	-1.63439	3.10457	1.09208e-27	25.2804	5.24366e-26
Ddx52	2319.26	0.806032	1.7484	3.89195e-18	16.012	9.72832e-17		Pcyt1a	2385.52	-0.790181	1.72929	3.60795e-27	24.7777	1.66852e-25
Slc37a1	383.016	0.738392	1.66832	6.10502e-18	15.825	1.49621e-16		Slc20a2	465.844	-0.7754	1.71166	7.79547e-27	24.4494	3.5527e-25
Zfp346	2335.8	0.641848	1.56033	9.99587e-18	15.6182	2.40899e-16		Sh3kbp1	1152.48	-1.0047	2.00653	1.53969e-26	24.1622	6.88363e-25
Il17rc	621.77	0.772247	1.70793	2.64186e-17	15.2065	6.21564e-16		Golph3l	2059.59	-0.893657	1.85788	3.4357e-26	23.8248	1.49691e-24
Ngdn	1620.31	0.590641	1.50592	2.91941e-17	15.1648	6.84298e-16		Cdip1	820.623	-0.687147	1.6101	1.93692e-25	23.0953	8.03012e-24
Rgs3	291.551	0.976595	1.96782	3.58216e-17	15.0807	8.30338e-16		Ddx58	1255.76	-0.916585	1.88764	4.14472e-25	22.7725	1.68857e-23
Rhobtb2	491.139	0.687111	1.61006	1.65683e-16	14.4431	3.60518e-15		Jun	1282.62	-1.5017	2.83176	1.20185e-24	22.3213	4.77241e-23
Cdk10	526.377	0.591613	1.50693	1.78459e-16	14.4123	3.86976e-15		Nisch	3599.22	-0.682139	1.60452	2.46947e-24	22.022	9.5052e-23
Itga7	722.377	0.968133	1.95631	2.00357e-16	14.3648	4.31709e-15		Uqcrh	4193.85	-1.38832	2.61774	5.57093e-24	21.6766	2.10554e-22
Filip1l	333.046	0.861524	1.81696	2.15973e-16	14.3349	4.62462e-15		Gtf2i	2137.65	-0.595805	1.51132	8.70978e-24	21.4869	3.25916e-22
Gpr65	539.372	0.783703	1.72154	9.23962e-16	13.7216	1.89856e-14		Tnfrsf9	222.701	-2.18025	4.53232	1.18923e-23	21.3534	4.4324e-22
Rsad1	80.0606	1.09099	2.1302	3.32969e-15	13.1852	6.52828e-14		Sestd1	1547.97	-0.777548	1.71421	3.1681e-23	20.9372	1.15562e-21
9130401M01Rik	436.705	0.623779	1.54091	6.08077e-15	12.9361	1.15842e-13		Tspan5	569.049	-0.715971	1.64259	3.25544e-23	20.9262	1.18518e-21
Ogg1	395.798	0.708763	1.6344	8.05448e-15	12.8199	1.51394e-13		Zak	1909.93	-0.743325	1.67403	3.92937e-23	20.8487	1.41683e-21
Praf2	470.564	0.625295	1.54253	8.40688e-15	12.8033	1.57291e-13		Lrp1	16004.1	-1.19772	2.29376	3.96703e-23	20.8454	1.42768e-21
2610524H06Rik	243.038	0.796789	1.73723	1.17675e-14	12.6637	2.16932e-13		Serpinb9b	290.418	-1.2369	2.35692	1.9105e-22	20.1774	6.64686e-21
Etv5	704.344	0.973505	1.96361	2.56859e-14	12.3401	4.56956e-13		Nadk	4433.16	-0.622043	1.53905	1.93231e-22	20.1733	6.71031e-21
Fyn	1385.59	0.70023	1.62476	2.97706e-14	12.2789	5.26144e-13		Gdpd1	707.958	-0.923333	1.89649	3.73444e-22	19.8911	1.285e-20
Prkd2	344.836	1.02277	2.03182	4.35212e-14	12.1205	7.57776e-13		Sipa1l2	128.089	-1.22344	2.33503	3.88527e-22	19.8747	1.33446e-20
Rab19	162.45	0.787241	1.72577	6.72388e-14	11.9391	1.15052e-12		Bhlhe41	1443.2	-0.956919	1.94116	4.46957e-22	19.8171	1.52367e-20
Kcnn4	2557.93	0.615417	1.532	8.4417e-14	11.845	1.42886e-12		Pnrc1	951.098	-0.816233	1.7608	4.55414e-22	19.8104	1.54726e-20
Alkbh2	408.212	0.610217	1.52649	9.22685e-14	11.8079	1.55616e-12		Sidt2	1297.05	-0.690247	1.61356	5.16301e-22	19.7575	1.74781e-20
Siah2	1176.87	0.737133	1.66686	1.10693e-13	11.7331	1.84869e-12		Nt5dc2	485.803	-1.69533	3.23851	6.05586e-22	19.6913	2.03542e-20
Ascc2	4073.5	0.62378	1.54091	1.12139e-13	11.7283	1.86951e-12		Dnajb14	1034.26	-1.02949	2.04131	1.22858e-21	19.3948	4.02864e-20
Amz1	1801.15	0.692965	1.6166	1.45079e-13	11.6218	2.38904e-12		F10	302.234	-2.33017	5.02864	1.2389e-21	19.392	4.05541e-20
Htatip2	2657.95	0.761766	1.69556	1.53626e-13	11.5984	2.52097e-12		Ank	3850.07	-0.719449	1.64655	3.38591e-21	18.9709	1.06929e-19
Mad2l1	1433.96	0.648336	1.56736	1.74491e-13	11.5454	2.84846e-12		Xylt1	483.673	-1.57148	2.9721	4.14724e-21	18.8864	1.29882e-19
Slc41a3	537.86	0.913913	1.88415	2.23652e-13	11.4428	3.60719e-12		Nf2	4035.47	-0.923441	1.89663	4.41453e-21	18.86	1.38024e-19
Arhgap27	959.356	0.856179	1.81024	3.02253e-13	11.3172	4.81711e-12		Atp6v1a	18483.7	-0.781865	1.71935	4.75118e-21	18.831	1.47569e-19
Ubald2	1778.83	0.72635	1.65445	5.15484e-13	11.1009	7.92683e-12		1700025G04Rik	484.108	-0.800759	1.74202	5.13816e-21	18.7984	1.59063e-19
Dennd1c	451.088	0.650513	1.56973	5.32781e-13	11.0873	8.17945e-12		Bckdha	1218.04	-0.719392	1.64649	1.20584e-20	18.4371	3.6548e-19
Dgat2	481.055	1.20237	2.30117	5.37655e-13	11.0837	8.24756e-12		Mgat5	940.553	-0.759391	1.69278	1.21368e-20	18.4355	3.6683e-19
Ppfia4	123.431	1.12855	2.18638	7.97857e-13	10.9207	1.20042e-11		Tulp4	2039.59	-0.758806	1.69209	1.63162e-20	18.3114	4.88241e-19
Ypel5	1120.18	0.627763	1.54517	9.441e-13	10.8497	1.41367e-11		Layn	833.192	-1.0151	2.02105	2.86706e-20	18.0748	8.41869e-19
1810055G02Rik	343.918	0.649777	1.56893	1.09661e-12	10.7898	1.62268e-11		Gda	757.191	-1.65532	3.14994	2.69772e-19	17.1281	7.44522e-18
Stc2	485.206	0.98396	1.97789	1.15489e-12	10.7697	1.69956e-11		Sh3bp5	427.089	-0.776558	1.71304	3.81502e-19	16.9821	1.04218e-17
Osgin1	393.866	0.734327	1.66362	1.66285e-12	10.6204	2.39649e-11		Tra2a	1198.16	-0.871006	1.82894	4.57197e-19	16.906	1.24175e-17
Extl1	506.352	1.19075	2.28272	1.67832e-12	10.6167	2.41694e-11		Itpkb	824.531	-0.731948	1.66088	4.95315e-19	16.8731	1.33948e-17
Sys1	932.772	0.625388	1.54263	3.86833e-12	10.2695	5.37647e-11		Gpnmb	152880	-1.06312	2.08944	5.02593e-19	16.8674	1.35722e-17
Fam234b	445.21	0.843182	1.794	3.95724e-12	10.2605	5.48881e-11		Kifap3	858.085	-0.635599	1.55358	5.14764e-19	16.8576	1.38809e-17
Pycr1	442.716	0.924142	1.89756	5.65465e-12	10.1123	7.72115e-11		Rxra	648.615	-0.87876	1.83879	5.18078e-19	16.8554	1.39503e-17
Fbxl12	189.027	0.792549	1.73213	7.48896e-12	9.99766	1.0054e-10		Fam134a	2839.21	-0.626439	1.54375	6.62989e-19	16.752	1.77004e-17
Nrf1	931.905	0.604842	1.52081	8.28633e-12	9.95588	1.10692e-10		Evi5	1353.07	-0.825007	1.77154	9.48763e-19	16.6013	2.50457e-17
Stk10	2790.7	0.680964	1.60321	8.54927e-12	9.94293	1.14043e-10		Atp5g3	2759.03	-0.636227	1.55426	1.28752e-18	16.4747	3.35184e-17
Hook2	477.476	0.624271	1.54143	1.10058e-11	9.83935	1.4476e-10		Mpp1	3140.58	-0.715161	1.64167	1.42649e-18	16.4314	3.70336e-17
I830077J02Rik	946.461	0.966512	1.95411	2.0972e-11	9.57012	2.69077e-10		Nfe2l2	3820.62	-0.599491	1.51518	1.92623e-18	16.3075	4.92601e-17
Zscan29	867.098	0.587956	1.50312	3.07514e-11	9.4124	3.86901e-10		Tmem38b	1957.75	-0.697305	1.62147	2.27326e-18	16.2373	5.78989e-17
Faap24	421.99	0.626149	1.54344	6.114e-11	9.12794	7.44839e-10		Arl8b	9824	-0.610697	1.527	2.55663e-18	16.1881	6.48529e-17
Ppm1j	255.071	0.647398	1.56634	3.52656e-10	8.40484	3.93695e-09		Atg2a	982.198	-0.763428	1.69752	2.98474e-18	16.1237	7.52058e-17
Dus4l	370.303	0.718995	1.64603	7.5848e-10	8.09066	8.11604e-09		Plxna2	1552.75	-0.754383	1.68691	3.47719e-18	16.0586	8.73801e-17
Mief2	505.241	0.697745	1.62197	9.8164e-10	7.98258	1.04093e-08		Pex10	821.237	-0.770442	1.70579	5.58258e-18	15.8605	1.37894e-16
Zfp608	228.983	1.02929	2.04102	1.02917e-09	7.964	1.08643e-08		Cmtm4	1229.49	-0.654692	1.57428	5.65524e-18	15.8562	1.39261e-16
Zfp287	308.476	0.59551	1.51101	1.09592e-09	7.93865	1.15172e-08		Cpped1	798.754	-0.613644	1.53012	9.60215e-18	15.6351	2.31707e-16
Hyls1	196.345	0.771674	1.70725	1.15688e-09	7.91659	1.21173e-08		Pnpla7	2851.98	-0.591878	1.50721	1.07866e-17	15.5879	2.58301e-16
Mag	183.142	0.690212	1.61352	1.37583e-09	7.84613	1.42519e-08		Cpd	2936.14	-0.726869	1.65504	1.15077e-17	15.5609	2.74871e-16
Cacng8	177.583	1.15113	2.22088	1.4954e-09	7.8116	1.54312e-08		Hyal1	972.09	-0.801424	1.74282	2.20216e-17	15.2834	5.20718e-16
Ube2s	1498.91	0.589998	1.50524	3.20682e-09	7.4987	3.17177e-08		Coro1c	6790.5	-0.793651	1.73346	2.30568e-17	15.2651	5.43147e-16
Triqk	26.0404	1.60288	3.0375	3.681e-09	7.44154	3.61795e-08		Phtf1	592.799	-0.72718	1.6554	3.00413e-17	15.1534	7.02407e-16
Tigd2	909.933	0.598648	1.5143	3.91854e-09	7.41619	3.83541e-08		Ano6	3191.51	-0.649924	1.56909	5.45757e-17	14.9046	1.24555e-15
Lck	351.173	0.765311	1.69974	3.94821e-09	7.41314	3.86244e-08		Tmem87b	787.762	-0.853331	1.80667	7.25106e-17	14.7861	1.63644e-15
Herpud1	10358.8	0.61608	1.53271	5.2499e-09	7.29566	5.06217e-08		Myo5a	7933.95	-0.67586	1.59755	8.15728e-17	14.7365	1.83436e-15
Sdr39u1	162.403	0.660644	1.58079	6.77014e-09	7.19337	6.40662e-08		Lyst	3921.27	-0.918302	1.88989	1.06599e-16	14.6244	2.37446e-15
Hspa5	193815	0.893121	1.85719	6.82895e-09	7.19005	6.45577e-08		Ccny	4665.67	-0.623138	1.54022	1.46889e-16	14.4928	3.21482e-15
Mr1	297.681	0.672012	1.59329	1.16461e-08	6.97112	1.06877e-07		Mocs1	449.528	-0.733664	1.66286	2.08147e-16	14.35	4.46721e-15
Cables2	1187.81	0.869865	1.82749	1.43571e-08	6.8855	1.30168e-07		Abhd4	822.095	-0.657506	1.57735	2.83293e-16	14.2215	6.00467e-15
Lamb2	60.9817	0.86719	1.82411	1.60052e-08	6.84205	1.43863e-07		Mcm6	1786.13	-1.29243	2.44941	4.07488e-16	14.0709	8.49363e-15
Nudt8	239.136	0.595345	1.51083	2.29555e-08	6.69567	2.01525e-07		Nadk2	387.88	-0.753615	1.68601	4.87631e-16	13.9939	1.01417e-14
Asah2	266.842	0.652963	1.57239	2.37039e-08	6.68215	2.07897e-07		Tfb2m	264.563	-0.710195	1.63603	5.84116e-16	13.9169	1.21082e-14
Il16	1594.69	0.616572	1.53323	2.53223e-08	6.65528	2.21168e-07		Ndst1	210.989	-1.27368	2.41778	1.81286e-15	13.4378	3.64937e-14
Slc6a9	1836.5	0.718872	1.64589	2.90378e-08	6.59983	2.51288e-07		Celf3	205.281	-0.99497	1.99304	2.06918e-15	13.3831	4.1388e-14
Dhrs13	329.415	0.617553	1.53427	2.92761e-08	6.59708	2.52884e-07		Fabp5	4791.92	-1.09684	2.13886	2.54119e-15	13.2948	5.07213e-14
Metrn	503.632	0.613102	1.52954	3.49978e-08	6.52312	2.99831e-07		Tbc1d2	1903.13	-0.863526	1.81948	3.18732e-15	13.2028	6.26872e-14
Cenpw	280.266	0.634081	1.55195	5.74798e-08	6.32127	4.77232e-07		Snx7	1260.58	-0.934473	1.91119	3.33832e-15	13.1845	6.53839e-14
Sertad1	497.285	0.749801	1.68156	5.87028e-08	6.31251	4.86957e-07		Fam20c	2237.72	-1.36442	2.57474	3.64861e-15	13.1482	7.10912e-14
Angptl6	1736.55	0.60166	1.51746	7.45711e-08	6.21619	6.07872e-07		Ralgds	3044.14	-0.977083	1.96848	5.07468e-15	13.0098	9.77642e-14
Mfsd2a	81.4672	1.09186	2.13148	7.83244e-08	6.19622	6.36477e-07		Supt4a	720.238	-0.71818	1.64511	5.65045e-15	12.9654	1.08302e-13
Dock3	26.4371	1.40914	2.6558	8.29425e-08	6.17261	6.72038e-07		Klhl9	1184.15	-0.704538	1.62962	9.38045e-15	12.7579	1.74638e-13
Piga	903.12	0.655002	1.57462	1.10488e-07	6.0564	8.78212e-07		Psmd10	843.476	-0.763014	1.69703	1.06623e-14	12.7044	1.97526e-13
Galnt3	193.792	1.00588	2.00817	1.25982e-07	6.0016	9.96317e-07		Insig1	1272.8	-0.718272	1.64521	1.3787e-14	12.5972	2.52798e-13
Snx32	512.538	0.734521	1.66384	1.68688e-07	5.88386	1.3066e-06		Tmem65	446.204	-0.75241	1.6846	2.11423e-14	12.4191	3.81002e-13
Rfesd	181.529	0.61775	1.53448	1.98078e-07	5.8182	1.51986e-06		Slc36a4	1683.84	-0.767486	1.7023	2.33389e-14	12.3797	4.17175e-13
Nthl1	206.376	0.595091	1.51057	2.1548e-07	5.78515	1.64002e-06		Dock4	558.514	-0.853005	1.80626	3.98302e-14	12.1565	6.97381e-13
Gpr84	2162.13	0.829804	1.77744	2.68942e-07	5.69564	2.01539e-06		Gnptab	2437.65	-0.718602	1.64559	4.167e-14	12.1381	7.27563e-13
Cdsn	642.124	1.55132	2.93084	2.72971e-07	5.68941	2.04451e-06		Ccng2	144.495	-1.72892	3.3148	4.25928e-14	12.1294	7.42298e-13
Sh2d6	830.002	1.11693	2.16886	3.38546e-07	5.60311	2.49398e-06		Srpk2	1094.66	-0.590328	1.50559	4.71026e-14	12.0881	8.16358e-13
Tecpr2	840.18	0.586017	1.5011	4.32805e-07	5.50485	3.12716e-06		Pgghg	298.858	-0.631442	1.54911	1.04558e-13	11.7556	1.75537e-12
Dusp23	82.1085	0.900427	1.86662	4.76501e-07	5.46524	3.42578e-06		Prex1	1325.22	-0.841343	1.79172	1.19252e-13	11.7031	1.98107e-12
Amica1	109.167	0.605831	1.52186	4.78523e-07	5.46357	3.43901e-06		Eepd1	828.085	-0.861473	1.81689	1.29717e-13	11.6677	2.14924e-12
Gpr179	151.806	0.642582	1.56112	4.91686e-07	5.45245	3.52821e-06		Tcp11l2	292.023	-0.86662	1.82339	1.32694e-13	11.6586	2.19469e-12
Cyb561	180.22	0.839357	1.78925	6.12721e-07	5.36279	4.33721e-06		Sash1	1422.98	-0.637413	1.55554	1.67545e-13	11.5623	2.73982e-12
Zfp516	386.703	0.608748	1.52494	6.51532e-07	5.33775	4.59466e-06		Igsf6	1828.57	-1.30007	2.46242	2.21337e-13	11.4466	3.57597e-12
Wdr66	620.003	0.6481	1.5671	9.05734e-07	5.20593	6.22407e-06		Ap3s1	528.379	-0.817648	1.76253	3.10538e-13	11.3066	4.9366e-12
Slc39a14	1921.99	0.697744	1.62197	1.59148e-06	4.97868	1.05031e-05		Hnrnpll	1035.67	-0.653842	1.57335	3.11442e-13	11.3057	4.9468e-12
Usp2	524.086	0.657333	1.57716	1.89774e-06	4.90755	1.23724e-05		Fads2	955.542	-0.639205	1.55747	3.93158e-13	11.2107	6.15643e-12
Lrsam1	966.42	0.660197	1.5803	2.34298e-06	4.82347	1.50152e-05		Zc3h12d	40.3397	-1.69417	3.23591	4.7382e-13	11.1354	7.32203e-12
Nid2	78.7762	0.953966	1.93719	3.52484e-06	4.65878	2.19393e-05		Ammecr1	331.088	-0.842736	1.79345	5.48337e-13	11.0755	8.40455e-12
Rnf183	165.95	0.900195	1.86632	3.9157e-06	4.61497	2.42678e-05		Mib1	2797.27	-0.72863	1.65706	6.32095e-13	11.0176	9.60234e-12
Cdkn3	184.813	0.686643	1.60953	4.08169e-06	4.59808	2.523e-05		Atf5	2927.14	-0.588476	1.50366	9.10891e-13	10.8645	1.36612e-11
D2Bwg1423e	282.917	0.644737	1.56345	5.2005e-06	4.50219	3.14638e-05		Msh6	980.806	-0.695722	1.61969	9.75351e-13	10.8365	1.45699e-11
D16Ertd472e	313.857	0.758057	1.69121	5.68673e-06	4.46699	3.41204e-05		Tctex1d2	543.673	-0.637335	1.55545	1.11573e-12	10.7829	1.64838e-11
9230102O04Rik	66.3244	0.773042	1.70887	6.84372e-06	4.39384	4.03797e-05		E330009J07Rik	847.966	-0.663025	1.5834	1.47885e-12	10.669	2.1428e-11
Hspb6	125.7	0.736124	1.6657	8.10468e-06	4.32701	4.70967e-05		Anpep	10712.5	-0.860898	1.81617	1.7411e-12	10.6018	2.5016e-11
Dnmt3l	196.663	0.66344	1.58386	8.76985e-06	4.29463	5.07427e-05		Adam17	4061.59	-0.996121	1.99463	2.26484e-12	10.4941	3.20518e-11
Plxna3	192.214	0.806961	1.74952	9.65112e-06	4.25676	5.53653e-05		Snx29	541.501	-0.781789	1.71926	3.87053e-12	10.2695	5.37647e-11
Tmem125	13.2402	1.44006	2.71332	1.27413e-05	4.14503	7.16086e-05		Rps6ka2	1114.97	-0.901315	1.86777	4.71119e-12	10.1877	6.49151e-11
Actr3b	84.6086	0.866092	1.82272	1.35969e-05	4.11914	7.60083e-05		Lyz1	21458.8	-1.0399	2.05609	8.63243e-12	9.93996	1.14827e-10
Bglap	2.30858	1.61785	3.06918	1.4051e-05	4.10577	7.83841e-05		Vcl	662	-0.776263	1.71269	1.21789e-11	9.79688	1.59632e-10
Copz2	62.4903	0.77576	1.71209	1.50269e-05	4.07969	8.32362e-05		Plpp3	168.486	-1.25845	2.39238	1.36845e-11	9.74747	1.78868e-10
Fam19a3	44.1875	0.887674	1.85019	1.65631e-05	4.03958	9.12889e-05		Tm4sf19	1170.7	-0.901059	1.86744	1.45704e-11	9.72233	1.89526e-10
Ccdc40	47.92	0.787846	1.72649	2.41154e-05	3.88773	0.000129501		Dbi	1513.79	-0.741775	1.67223	1.6202e-11	9.67684	2.10458e-10
Gpr61	8.00986	1.37003	2.58477	2.42682e-05	3.88523	0.000130247		Slc43a2	2708.76	-0.944471	1.92448	2.45401e-11	9.50543	3.12301e-10
Hoxa7	21.123	1.02021	2.02821	2.45514e-05	3.88094	0.000131542		Rab3il1	1923.31	-0.864345	1.82051	3.01316e-11	9.42078	3.79506e-10
Kif19a	19.2495	0.983974	1.97791	2.80288e-05	3.82747	0.000148776		Gstm1	1446.06	-0.847265	1.79909	3.27948e-11	9.38591	4.11234e-10
Slc46a3	632.568	0.711832	1.63788	3.02522e-05	3.79664	0.000159721		Prss46	154.534	-1.20435	2.30433	4.61937e-11	9.24259	5.72012e-10
Cela1	67.9906	0.664687	1.58522	3.05316e-05	3.79325	0.000160971		Mcm4	1331.58	-0.784996	1.72309	5.37552e-11	9.17961	6.61295e-10
Ccdc69	83.8176	0.606676	1.52275	3.11611e-05	3.78512	0.000164014		Gins3	453.628	-0.792527	1.73211	5.5895e-11	9.16407	6.85378e-10
Rab39	52.8156	0.767294	1.70207	3.37655e-05	3.75256	0.000176783		Ttc33	582.104	-0.675465	1.59711	9.25016e-11	8.95647	1.10544e-09
Creb3l4	70.378	0.755718	1.68847	3.80116e-05	3.70544	0.000197041		Apbb1ip	1763.74	-0.653105	1.57255	1.01663e-10	8.91792	1.20802e-09
Entpd5	1733.18	0.617369	1.53408	4.39628e-05	3.64751	0.000225162		Tgfbr1	910.687	-0.740659	1.67094	1.0575e-10	8.90191	1.25341e-09
Rdm1	67.3438	0.692553	1.61614	5.11289e-05	3.58651	0.000259114		Sh2d3c	359.945	-0.867356	1.82432	1.08429e-10	8.89186	1.28275e-09
Hoga1	110.149	0.664794	1.58534	5.13977e-05	3.58447	0.000260336		Fabp3	104.751	-1.12232	2.17697	1.13298e-10	8.8736	1.33783e-09
Dner	337.825	0.794916	1.73498	6.6733e-05	3.47929	0.000331674		Runx2	74.481	-1.28891	2.44343	1.27985e-10	8.82284	1.5037e-09
Phkg1	25.3715	0.799641	1.74067	7.16471e-05	3.4514	0.000353669		Saa3	200.156	-1.01049	2.01459	1.47415e-10	8.76497	1.71804e-09
Serpinb7	15.0781	1.14005	2.20388	7.45679e-05	3.43564	0.000366741		Hipk2	1091.59	-0.82693	1.77391	1.6428e-10	8.72087	1.90164e-09
Gstm4	88.5259	0.613788	1.53027	8.15856e-05	3.39945	0.000398614		Foxk1	746.209	-0.747798	1.67923	1.65916e-10	8.71683	1.9194e-09
P2rx5	23.3777	1.02618	2.03662	8.75822e-05	3.37052	0.000426072		Fktn	823.618	-0.587811	1.50296	1.91367e-10	8.65725	2.20165e-09
Cd300ld3	27.7325	1.05953	2.08425	9.96332e-05	3.31933	0.00047937		Src	815.033	-0.594952	1.51042	2.59347e-10	8.53104	2.94417e-09
Cd46	67.7865	0.942764	1.92221	0.000104414	3.30108	0.000499945		Tmem184c	786.402	-0.700903	1.62552	2.91347e-10	8.4826	3.29156e-09
Amigo3	87.5133	0.627775	1.54518	0.000126937	3.22242	0.000599206		Mcm7	1338.17	-0.901018	1.86738	3.67905e-10	8.38723	4.09989e-09
Rnaset2a	257.974	0.644361	1.56305	0.000129333	3.21536	0.000609035		Ccne2	223.848	-1.31988	2.49646	3.90319e-10	8.36334	4.33171e-09
Car7	58.8859	0.682721	1.60516	0.000136691	3.19371	0.000640158		Cdc42ep4	606.347	-0.601038	1.51681	3.91416e-10	8.36267	4.33845e-09
Sorbs3	71.0915	0.735336	1.66478	0.000169439	3.10773	0.000780322		Sema4d	3853.1	-0.681114	1.60338	5.43207e-10	8.22691	5.93053e-09
Tfcp2l1	642.482	0.689401	1.61261	0.000177288	3.08954	0.000813683		Ash1l	1965.18	-0.67292	1.5943	5.47072e-10	8.22483	5.9589e-09
Clec4a4	20.2593	0.954303	1.93764	0.000211563	3.0192	0.00095676		F7	14.8795	-2.02227	4.06223	6.2322e-10	8.17074	6.74928e-09
Inpp4b	4.6518	1.37798	2.59905	0.000245408	2.96209	0.00109121		Cdca7	833.182	-0.651754	1.57108	6.27193e-10	8.16823	6.7884e-09
Slc17a7	15.4747	1.03388	2.04752	0.000254269	2.94853	0.00112582		Prkar2a	1044.13	-0.640038	1.55837	6.28622e-10	8.16749	6.79996e-09
Pex11g	69.1912	0.605319	1.52132	0.000267932	2.92753	0.00118159		Klhl24	1044.23	-0.868675	1.82599	9.19063e-10	8.00947	9.78428e-09
P2ry12	10.0633	1.12046	2.17417	0.000286471	2.90152	0.00125453		Stag2	2453.28	-0.586454	1.50155	9.6973e-10	7.98739	1.02946e-08
Acox2	5.21162	1.26062	2.39598	0.000337087	2.83644	0.00145733		Vav3	1330.9	-0.659384	1.57941	1.0129e-09	7.9697	1.07226e-08
Susd1	13.306	1.03431	2.04813	0.000455163	2.71864	0.00191144		Csf2rb2	626.964	-0.738369	1.66829	1.02666e-09	7.96482	1.08439e-08
Rhod	114.88	0.60094	1.5167	0.000522729	2.66478	0.0021638		Tbc1d15	1368.26	-0.669942	1.59101	1.07851e-09	7.94463	1.13597e-08
Syn2	7.12815	1.23903	2.3604	0.000538421	2.65327	0.00222192		Prss50	44.6968	-1.32094	2.49828	1.26153e-09	7.88139	1.31403e-08
Hotairm1	58.3064	0.637151	1.55525	0.000561401	2.63645	0.00230966		Irf4	269.024	-1.08666	2.12382	1.44628e-09	7.82563	1.49407e-08
1810010H24Rik	17.4054	0.82054	1.76607	0.00057086	2.63024	0.00234294		Atm	1277.38	-0.694024	1.61779	2.20255e-09	7.65355	2.22048e-08
Cage1	45.5041	0.615452	1.53204	0.000596472	2.61326	0.00243637		Fam126b	416.566	-0.845128	1.79642	2.28697e-09	7.63768	2.30313e-08
Gnat2	40.3271	0.682736	1.60518	0.000611317	2.6039	0.00248944		Tyrobp	13298.8	-0.659709	1.57976	2.35159e-09	7.62628	2.3644e-08
Ddr2	59.3611	0.934995	1.91188	0.0006595	2.57404	0.00266662		Rrm2	940.906	-0.870558	1.82837	2.44543e-09	7.61044	2.45221e-08
Slc17a8	21.8267	0.767497	1.70231	0.000675612	2.5643	0.00272708		Atp5j2	1234.01	-0.612144	1.52853	2.65369e-09	7.57587	2.65538e-08
Mmp28	32.5773	0.87743	1.8371	0.000677902	2.56295	0.00273558		Nrm	231.019	-0.828249	1.77553	2.98482e-09	7.52711	2.97093e-08
Il23a	63.8086	0.787282	1.72582	0.000721155	2.53839	0.00289477		Soga1	376.014	-0.657033	1.57684	3.41952e-09	7.47219	3.37138e-08
Hs3st3b1	725.415	0.654868	1.57447	0.000729719	2.53391	0.00292478		Polm	148.955	-0.679607	1.6017	5.43186e-09	7.28175	5.22691e-08
Sfn	44.5111	0.614362	1.53088	0.000801647	2.49594	0.003192		Nav2	1306.7	-0.773413	1.70931	6.27461e-09	7.22265	5.98888e-08
Letm2	49.3737	0.623888	1.54102	0.000894431	2.45294	0.00352417		Crip1	1032.25	-1.00887	2.01234	6.40383e-09	7.21534	6.09059e-08
Zfp599	31.6962	0.723388	1.65105	0.000980472	2.41695	0.00382872		Anxa1	5553.58	-0.676135	1.59785	6.84029e-09	7.18977	6.46e-08
Cpt1c	25.5232	0.720278	1.6475	0.00104205	2.39256	0.00404985		Col18a1	232.27	-0.689849	1.61312	7.07083e-09	7.17668	6.65769e-08
Slc52a3	19.8691	0.963441	1.94996	0.00108435	2.37725	0.00419521		Slc29a3	530.181	-0.643022	1.5616	7.43204e-09	7.15591	6.98382e-08
Acot4	7.72755	1.06541	2.09276	0.00108792	2.376	0.00420728		Ubald1	809.276	-0.70614	1.63143	7.74954e-09	7.13882	7.26404e-08
Catip	6.29147	1.09947	2.14276	0.00132655	2.29844	0.00502987		Foxo4	277.458	-0.706461	1.6318	8.13569e-09	7.119	7.60327e-08
Cdc20b	2.02969	0.899527	1.86545	0.0013365	2.29537	0.00506556		Mturn	20.9308	-1.52833	2.88451	8.85004e-09	7.08396	8.24223e-08
Mmp23	11.9831	1.04425	2.0623	0.00150134	2.24962	0.00562835		Polr3g	197.17	-0.672679	1.59403	1.04404e-08	7.01539	9.65173e-08
Tctex1d4	26.718	0.80636	1.74879	0.00156348	2.23359	0.00584		Coq8a	48.2175	-1.48266	2.79463	1.0608e-08	7.0089	9.79705e-08
Fbxl16	41.8373	0.811667	1.75524	0.0016878	2.20331	0.00626166		Dlg3	55.1084	-1.24763	2.37451	1.10274e-08	6.99287	1.01656e-07
Prss12	1.09416	0.957344	1.94173	0.00182735	2.17337	0.0067085		Slpi	42.6011	-1.516	2.85997	1.13241e-08	6.98224	1.04175e-07
Prox2os	19.3752	0.922047	1.8948	0.00184555	2.16992	0.0067621		Slc44a2	1582.67	-0.612974	1.52941	1.15895e-08	6.97281	1.06461e-07
Amt	18.3276	0.688721	1.61185	0.00187627	2.16342	0.00686397		Slc12a5	47.1692	-1.127	2.18405	1.27981e-08	6.93269	1.16765e-07
Ppef2	6.64804	1.06963	2.09889	0.00198694	2.1414	0.00722111		Arhgap24	43.6536	-1.61522	3.06359	1.28695e-08	6.93069	1.17303e-07
Gm12258	166.024	0.586355	1.50145	0.00200511	2.13782	0.0072808		Rnpep	1944.41	-0.662292	1.58259	1.42974e-08	6.88709	1.2969e-07
Dpep3	6.86963	1.06642	2.09423	0.0021049	2.11869	0.00760868		S100a1	4583.55	-0.644051	1.56271	1.67002e-08	6.82607	1.49255e-07
Cdhr3	144.808	0.725803	1.65382	0.0022788	2.08787	0.00816828		St8sia4	1572.8	-0.762132	1.696	1.89311e-08	6.77367	1.68394e-07
Rom1	31.6088	0.594931	1.5104	0.00274864	2.01672	0.0096224		Cd109	1560.63	-0.639028	1.55728	1.90493e-08	6.77118	1.69365e-07
Cacng6	2.96777	1.06491	2.09204	0.00306666	1.97451	0.0106046		Mbd6	862.201	-0.588347	1.50352	1.97138e-08	6.75772	1.74696e-07
Bank1	28.3418	0.714893	1.64136	0.00311957	1.96819	0.0107599		Tbc1d4	394.059	-0.694267	1.61806	2.60038e-08	6.64455	2.26699e-07
Tmem100	5.52417	1.01866	2.02604	0.00324754	1.95272	0.0111502		Uhrf1	1276.97	-0.802982	1.7447	2.90571e-08	6.59974	2.51339e-07
Spns3	2.94078	1.12538	2.18159	0.00356715	1.91672	0.0121139		Prpf4b	1438.44	-0.595376	1.51087	2.99858e-08	6.58707	2.58777e-07
Zfp184	4.99134	0.955408	1.93913	0.00375771	1.89705	0.0126752		Hvcn1	254.088	-0.688726	1.61186	3.15372e-08	6.56676	2.71171e-07
Npnt	10.8222	0.877568	1.83728	0.00388161	1.88397	0.0130627		Fnip2	18352.4	-0.652392	1.57177	3.17927e-08	6.56345	2.73243e-07
5430403G16Rik	23.5246	0.681821	1.60416	0.00395433	1.87668	0.0132837		Dtl	451.323	-0.786883	1.72534	3.293e-08	6.54918	2.82372e-07
Slc27a2	1.72113	0.724075	1.65184	0.00402275	1.87038	0.0134779		Fcgr3	2497.74	-0.799154	1.74008	4.09508e-08	6.4599	3.46814e-07
Mcidas	1.97803	1.16076	2.23576	0.00405524	1.86729	0.0135742		Mrps21	962.807	-0.596241	1.51177	4.10944e-08	6.45869	3.47787e-07
Fam13a	19.467	0.804875	1.74699	0.0044009	1.83568	0.0145988		Ldha	30448	-0.743095	1.67376	4.40436e-08	6.43131	3.70415e-07
Xrra1	18.5201	0.704717	1.62982	0.00445962	1.83069	0.0147676		Ldlrad3	146.264	-0.656058	1.57577	4.76307e-08	6.39847	3.99512e-07
Ovgp1	7.75022	0.888265	1.85095	0.00462697	1.81634	0.0152638		Sulf2	36.9254	-1.5994	3.03016	4.97553e-08	6.38087	4.16035e-07
Pmel	4.51094	0.917597	1.88897	0.0046439	1.81509	0.0153078		Pdpn	231.57	-0.839549	1.78949	5.07964e-08	6.37246	4.24175e-07
Tmem37	19.4696	0.702693	1.62754	0.00505908	1.78161	0.0165345		Fgr	340.142	-0.96488	1.9519	6.00186e-08	6.30346	4.97214e-07
Gpr3	2.25344	0.926549	1.90072	0.00521293	1.77011	0.0169783		Atp5k	1042.05	-0.686796	1.6097	6.26327e-08	6.28628	5.17276e-07
Gm826	6.33639	0.929037	1.904	0.00571483	1.73488	0.0184128		Nckap5l	1625.66	-0.752047	1.68418	6.49137e-08	6.2715	5.35175e-07
Kif17	14.4851	0.713799	1.64012	0.00585409	1.72555	0.0188126		Cd93	224.51	-0.873981	1.83271	7.05809e-08	6.23781	5.78352e-07
Lamb3	16.3136	0.791974	1.73144	0.00625031	1.70014	0.0199463		Acp5	768.554	-1.30491	2.47069	7.38201e-08	6.22002	6.02534e-07
Exd1	24.9791	0.677721	1.59961	0.00635025	1.6943	0.0202161		Car2	1608.51	-0.833033	1.78143	8.25248e-08	6.17461	6.68941e-07
Agap2	21.8946	0.698478	1.62279	0.00641265	1.69091	0.0203746		Ceacam19	250.495	-0.690369	1.6137	8.37842e-08	6.1686	6.78273e-07
Olfr432	6.17802	0.996488	1.99514	0.00693389	1.661	0.0218274		Crebrf	849.568	-0.772909	1.70871	8.5375e-08	6.16117	6.89965e-07
Kdelr3	62.491	0.716106	1.64274	0.00720789	1.64618	0.0225848		Sdc1	1014.32	-0.89833	1.86391	8.60608e-08	6.15788	6.95209e-07
Lurap1	11.6332	0.817062	1.76181	0.0074124	1.63548	0.0231485		Hist1h1a	588.502	-1.53935	2.90664	9.06624e-08	6.13657	7.30187e-07
C230096K16Rik	23.3446	0.765983	1.70053	0.00742479	1.63482	0.0231834		Zbtb38	1662.12	-0.705339	1.63053	9.20145e-08	6.13063	7.4023e-07
1700056E22Rik	3.98838	0.944187	1.9241	0.00776128	1.61852	0.02407		Scg2	12.622	-1.68751	3.22101	1.01528e-07	6.09056	8.11789e-07
Shf	3.42824	0.973387	1.96344	0.00780012	1.61649	0.0241828		Birc6	5720.83	-0.62241	1.53944	1.04054e-07	6.08043	8.30933e-07
Shc4	29.5744	0.602697	1.51855	0.00785713	1.6139	0.0243275		Xiap	1405.1	-0.588163	1.50333	1.77261e-07	5.86376	1.3685e-06
Fzd6	6.85572	0.868042	1.82518	0.0080119	1.60693	0.0247213		Dscc1	77.1807	-0.95807	1.94271	2.07579e-07	5.79979	1.58566e-06
Zfpm2	14.1015	0.809715	1.75286	0.00821135	1.5971	0.025287		Rap2a	437.489	-0.661904	1.58217	2.20363e-07	5.77595	1.67515e-06
Drp2	12.9079	0.746089	1.67724	0.00836582	1.58986	0.0257122		Sik2	464.205	-0.745743	1.67684	2.23721e-07	5.76955	1.69999e-06
Sspo	57.9505	0.822003	1.76786	0.00844467	1.58635	0.0259207		Fabp4	43.247	-1.43409	2.70211	3.28795e-07	5.61529	2.42499e-06
Syde1	1.83539	1.01936	2.02702	0.00854795	1.58157	0.0262078		Gas2l3	2514.53	-0.610276	1.52655	3.42633e-07	5.59874	2.51916e-06
Hdgfrp3	3.75614	0.775842	1.71219	0.00891508	1.56507	0.0272225		Cyb5d1	151.718	-0.593797	1.50921	5.07731e-07	5.43916	3.63781e-06
Cdh17	1.09449	1.03512	2.04928	0.00897199	1.56266	0.0273741		Acvr2b	68.3852	-0.789544	1.72853	6.58071e-07	5.33406	4.63382e-06
Thrb	1.96267	0.597493	1.51309	0.00903229	1.5601	0.0275358		Clspn	645.469	-0.766234	1.70082	6.62008e-07	5.33196	4.65632e-06
Bcam	1.97523	1.02856	2.03999	0.00950872	1.54016	0.0288294		Rwdd2a	44.7176	-0.800895	1.74218	6.74679e-07	5.32453	4.73659e-06
Ighd4-1	2.02764	0.962797	1.94908	0.00961908	1.53599	0.0291078		Fmr1	651.832	-0.687625	1.61063	7.26937e-07	5.29424	5.07884e-06
Dlg2	42.7428	0.633293	1.5511	0.00968013	1.53394	0.0292455		Nlgn2	173.513	-0.764579	1.69887	7.42668e-07	5.28574	5.17914e-06
Ly6c1	1.24636	0.712704	1.63887	0.00997087	1.52241	0.0300323		Kmt2a	1380.14	-0.667174	1.58796	7.52907e-07	5.28047	5.24236e-06
Fzd4	6.73692	0.837589	1.78706	0.0100508	1.51931	0.0302476		Atp13a3	2009.06	-0.740075	1.67026	9.74518e-07	5.17651	6.66027e-06
Scn1b	4.8618	0.869959	1.82761	0.0100641	1.51888	0.0302773		Rogdi	184.512	-0.590228	1.50548	1.14906e-06	5.10982	7.76573e-06
Wdr93	7.54551	0.823759	1.77001	0.0101925	1.51397	0.0306215		Marcksl1	1000.54	-0.731005	1.6598	1.22103e-06	5.08546	8.2138e-06
Igf2bp3	193.876	0.679202	1.60125	0.0104813	1.50329	0.0313839		Nfkbia	1357.32	-0.618889	1.53569	1.30568e-06	5.05759	8.75817e-06
Podxl	1.01607	0.958421	1.94318	0.0106358	1.49766	0.0317934		Csf2rb	871.227	-0.620394	1.5373	1.55564e-06	4.98766	1.02882e-05
Klhl35	18.1251	0.624638	1.54182	0.0109191	1.48793	0.0325137		Dek	2027.96	-0.588238	1.50341	1.65835e-06	4.96111	1.09368e-05
Tnni3	14.0424	0.725777	1.65379	0.0110833	1.48228	0.03294		Hist1h2ac	68.2467	-1.24645	2.37256	1.6758e-06	4.95702	1.10402e-05
Ptger3	5.37466	0.895493	1.86025	0.0119496	1.45416	0.035143		H2afv	346.339	-0.59141	1.50672	1.69421e-06	4.95273	1.11498e-05
Erp27	3.88316	0.892557	1.85646	0.0128431	1.42656	0.0374489		Arhgap22	260.085	-0.847497	1.79938	1.7064e-06	4.94992	1.12222e-05
Zfp493	13.4722	0.678491	1.60046	0.0133828	1.41023	0.038884		Esco2	177.958	-0.976677	1.96793	1.75431e-06	4.93866	1.15171e-05
Pate2	16.4475	0.628094	1.54552	0.0135815	1.40476	0.0393765		Ccdc88c	119.389	-0.687597	1.6106	1.77024e-06	4.93503	1.16136e-05
Stx1b	0.886175	0.693553	1.61726	0.0140284	1.39277	0.0404788		Fcho2	691.012	-0.796019	1.7363	1.79148e-06	4.93031	1.17407e-05
Ccdc7b	12.0399	0.711435	1.63743	0.0142719	1.38665	0.0410532		Igf1	812.157	-0.829277	1.7768	1.83268e-06	4.92134	1.19856e-05
Celf5	2.20862	0.921513	1.8941	0.01473	1.3752	0.0421503		Zfp799	107.888	-0.631269	1.54893	1.92981e-06	4.90072	1.25685e-05
Vwce	2.34576	0.817429	1.76226	0.0149308	1.37014	0.0426444		Dram1	919.454	-0.604218	1.52015	2.02814e-06	4.88108	1.31497e-05
Gm8369	5.0467	0.860487	1.81565	0.0151302	1.36515	0.0431372		Eno2	720.313	-0.895883	1.86075	2.16605e-06	4.85475	1.39717e-05
Spag8	1.02248	0.708657	1.63428	0.015718	1.35071	0.044595		Cpe	288.468	-0.621068	1.53801	2.56602e-06	4.78619	1.6361e-05
Fosb	16.739	0.682546	1.60497	0.0161902	1.33909	0.045805		Hp	6.01944	-1.32068	2.49783	2.6701e-06	4.76995	1.69843e-05
Star	14.9753	0.663819	1.58427	0.0172603	1.31617	0.0482866		Mgam	20.0093	-1.21858	2.32717	2.82195e-06	4.74769	1.78777e-05
Ccdc136	8.86363	0.785773	1.72402	0.0176426	1.30775	0.049232		Wdhd1	574.841	-0.633466	1.55129	3.06824e-06	4.71499	1.92759e-05
								Dmxl2	1159.09	-0.708828	1.63448	4.95844e-06	4.51981	3.02129e-05
								Fam19a2	100.693	-0.650975	1.57023	5.33759e-06	4.49186	3.22207e-05
								Cdc7	314.582	-0.651081	1.57034	5.65117e-06	4.46916	3.39503e-05
								Hist1h2bk	72.8823	-1.2135	2.319	5.91069e-06	4.45201	3.53178e-05
								Cd207	7.3482	-1.48774	2.80449	6.59798e-06	4.40849	3.90403e-05
								Lims2	356.988	-0.610137	1.5264	7.0439e-06	4.38241	4.14559e-05
								Tnip3	863.716	-0.65895	1.57893	7.09586e-06	4.37975	4.17109e-05
								Tpcn2	533.979	-0.599627	1.51532	7.38921e-06	4.36338	4.33135e-05
								Rbpms	70.5873	-0.703229	1.62814	7.9203e-06	4.33647	4.60822e-05
								Tnfsfm13	43.8106	-0.757527	1.69059	8.97623e-06	4.28572	5.17936e-05
								Osbpl10	35.3075	-1.03891	2.05467	9.15828e-06	4.27794	5.27308e-05
								Tlr13	1847.54	-0.603286	1.51917	1.02885e-05	4.2311	5.87351e-05
								Cd200r3	37.4416	-1.0542	2.07656	1.10525e-05	4.20236	6.27542e-05
								Myo6	114.123	-0.655132	1.57476	1.17621e-05	4.1769	6.65422e-05
								Unkl	68.1985	-0.828491	1.77583	1.25391e-05	4.15146	7.05565e-05
								Zfp644	1073.57	-0.607373	1.52348	1.41352e-05	4.10356	7.87836e-05
								Mgst2	185.837	-0.750017	1.68181	1.44222e-05	4.09586	8.01936e-05
								Gfod1	307.537	-0.622523	1.53957	1.4659e-05	4.08917	8.14381e-05
								Kcnj2	464.296	-0.753347	1.6857	1.87576e-05	3.98872	0.000102633
								Pdpr	444.483	-0.769983	1.70525	2.00983e-05	3.96062	0.00010949
								Scml4	4.40325	-1.53195	2.89176	2.06417e-05	3.94992	0.000112224
								E2f8	327.126	-0.663536	1.58396	2.078e-05	3.94752	0.000112845
								Adcy9	192.503	-0.586426	1.50152	2.29536e-05	3.90793	0.000123614
								P2ry6	787.498	-0.614166	1.53067	2.47057e-05	3.87846	0.000132293
								Parp16	71.4011	-0.608788	1.52498	2.82926e-05	3.82368	0.000150079
								Epas1	15.3393	-1.15508	2.22696	2.87844e-05	3.81665	0.000152528
								Sh3bgrl	2641.72	-0.629136	1.54664	2.94581e-05	3.80758	0.000155747
								Il1rn	6237.67	-0.622252	1.53928	3.05515e-05	3.79309	0.000161031
								Fam212b	56.6329	-0.97176	1.96123	3.27159e-05	3.76555	0.000171574
								Fbxo5	225.907	-0.59813	1.51375	3.42184e-05	3.74738	0.000178905
								F3	14.6298	-1.28108	2.43021	3.52913e-05	3.73481	0.000184157
								Eqtn	28.3212	-1.03077	2.04312	4.2631e-05	3.65921	0.000219175
								Ak1	100.563	-0.823037	1.76913	4.33755e-05	3.65252	0.000222577
								Hist1h2ai	149.582	-1.113	2.16295	5.24348e-05	3.57614	0.000265375
								Dennd4c	2511.01	-0.684809	1.60749	5.54885e-05	3.55342	0.000279626
								Dok7	7.15914	-1.34151	2.53417	5.75093e-05	3.53893	0.000289113
								Lyz2	100638	-0.682821	1.60528	6.14261e-05	3.51205	0.000307572
								Trove2	663.257	-0.590215	1.50547	6.44895e-05	3.49322	0.000321202
								Lekr1	53.7877	-0.635795	1.55379	6.66596e-05	3.47965	0.000331396
								3110009E18Rik	37.0034	-0.788064	1.72676	7.14108e-05	3.45272	0.000352595
								Egr2	63.5967	-1.01453	2.02024	8.24109e-05	3.39537	0.00040237
								Hilpda	488.31	-0.6062	1.52224	9.21632e-05	3.34995	0.000446739
								Adamts7	4.3715	-1.3544	2.5569	9.25478e-05	3.3485	0.000448226
								Prkar2b	123.126	-0.612	1.52838	0.000101388	3.3123	0.000487189
								Hist1h2bn	256.46	-1.04462	2.06282	0.000104956	3.29916	0.000502155
								Hist1h2bl	194.204	-1.00534	2.00741	0.000137888	3.19014	0.000645444
								Vwf	729.512	-0.723076	1.6507	0.000141086	3.18148	0.000658447
								Gabrg2	2.62072	-1.06834	2.09701	0.000144019	3.17315	0.000671204
								Gem	6.34652	-1.23951	2.36119	0.000159679	3.13104	0.000739535
								Rgsl1	3.76113	-1.32857	2.51154	0.000164995	3.11771	0.000762595
								Mgarp	35.9335	-1.20425	2.30417	0.000170136	3.10612	0.000783213
								Notum	4.87239	-1.07248	2.10305	0.000202724	3.03627	0.000919882
								Neil3	149.044	-0.627584	1.54498	0.00022539	2.99513	0.00101127
								Adm	80.0338	-1.10466	2.15048	0.000228687	2.98945	0.0010246
								AI429214	23.9796	-0.888257	1.85094	0.000234017	2.98057	0.00104574
								Lrrc48	30.1519	-0.760462	1.69403	0.000256502	2.94514	0.00113464
								Pbk	287.244	-0.662575	1.58291	0.000268566	2.92681	0.00118355
								Slc24a3	19.9535	-0.991289	1.98796	0.000285385	2.90297	0.00125035
								Hist1h3g	410.503	-1.00444	2.00616	0.000310815	2.86922	0.00135139
								Hist1h2bm	240.107	-1.1003	2.14399	0.000314061	2.86488	0.00136497
								Plxdc1	400.361	-0.660606	1.58075	0.000318822	2.85887	0.00138397
								St5	17.7506	-0.977982	1.96971	0.000329786	2.84509	0.00142859
								Pde4b	123.809	-0.629072	1.54657	0.000335873	2.83775	0.00145295
								Myh7b	9.24852	-1.1226	2.17739	0.000336625	2.83688	0.00145587
								Ccsap	48.7814	-0.655956	1.57566	0.000349761	2.82195	0.0015068
								Ptges	160.576	-0.631326	1.54899	0.000358607	2.81229	0.00154068
								Sntg1	1.67423	-0.938203	1.91614	0.00036022	2.81064	0.00154655
								Fam162a	1046.41	-0.733691	1.66289	0.00036681	2.80365	0.00157161
								Adgre5	109.532	-0.82181	1.76762	0.000394366	2.77496	0.00167898
								Fos	381.438	-0.589628	1.50486	0.000408317	2.76064	0.00173523
								Hist1h2bj	169.097	-1.04874	2.06872	0.000424808	2.74589	0.00179518
								Gm10521	7.88243	-1.13813	2.20096	0.000456727	2.71744	0.00191673
								Phospho1	19.7055	-0.84641	1.79802	0.000489396	2.68984	0.00204247
								Clip4	6.23141	-1.16377	2.24042	0.000493959	2.68629	0.00205924
								Klra3	9.08234	-1.07918	2.11283	0.00049465	2.68589	0.00206117
								Enpp2	4.67913	-1.0979	2.14043	0.000615276	2.60138	0.00250394
								Magee1	27.2956	-0.789907	1.72896	0.000663525	2.57158	0.00268177
								Hist1h4a	463.271	-0.696033	1.62004	0.000689278	2.55598	0.00277986
								Prelid2	280.485	-0.700628	1.62521	0.000837832	2.47887	0.00331993
								Zfp473	23.1066	-0.769873	1.70512	0.000838874	2.47842	0.00332336
								Npl	65.4458	-0.596155	1.51168	0.000920553	2.44135	0.00361952
								Myom1	25.1414	-0.694402	1.61821	0.000956749	2.4265	0.00374541
								Cxcr4	369.873	-0.664023	1.58449	0.00101492	2.40258	0.00395748
								Tnxb	2.22075	-1.17029	2.25056	0.00116565	2.34825	0.00448483
								Phlda3	213.909	-0.69676	1.62086	0.0012267	2.32847	0.00469383
								Phtf1os	39.1087	-0.700587	1.62517	0.00124772	2.32198	0.00476456
								Serpinb12	23.3109	-0.817237	1.76203	0.00125243	2.32052	0.00478061
								Eef1a2	1.71721	-0.91404	1.88431	0.00125463	2.31989	0.00478751
								Vash2	57.6255	-0.613642	1.53012	0.00128432	2.31074	0.00488944
								Pcsk1	3.57664	-1.10772	2.15504	0.00134192	2.29388	0.00508304
								Zfp456	54.7771	-0.59393	1.50935	0.00138177	2.28265	0.00521616
								Gipr	5.52843	-1.0462	2.06508	0.0015437	2.2386	0.00577301
								Hist1h3a	99.3349	-0.840501	1.79067	0.00168888	2.20317	0.00626368
								Wwc2	5.13798	-1.03502	2.04914	0.00171402	2.19744	0.00634689
								Hist1h2ah	12.4415	-0.982496	1.97588	0.00175421	2.18874	0.00647535
								Ypel1	6.09073	-0.998844	1.9984	0.00181606	2.17573	0.00667224
								Ssbp2	2.02855	-0.690014	1.6133	0.00191451	2.15584	0.00698487
								Sik1	25.7525	-0.68423	1.60684	0.00217618	2.10514	0.00784975
								Prkar1b	35.0159	-0.588109	1.50328	0.00233271	2.07886	0.00833951
								Adamts14	25.0433	-0.72117	1.64852	0.00237025	2.07276	0.00845741
								Lipn	32.374	-0.614654	1.53119	0.00262099	2.03433	0.00924
								Plod2	20.5053	-0.869394	1.8269	0.00264141	2.03145	0.00930151
								Cyp11a1	1.43574	-0.754473	1.68701	0.00266326	2.02844	0.0093662
								Gldc	22.866	-0.778181	1.71497	0.00268729	2.0251	0.00943835
								Hist1h1b	500.674	-0.920762	1.89312	0.00279234	2.01071	0.00975635
								Cst7	153.01	-0.607073	1.52317	0.00279423	2.0105	0.00976114
								Hist1h4b	230.836	-0.71146	1.63746	0.00283329	2.00495	0.00988657
								Klhl38	3.27587	-0.983114	1.97673	0.00284629	2.00321	0.0099264
								Shisa9	3.87294	-1.00884	2.0123	0.002859	2.00159	0.00996335
								Efcab6	28.5724	-0.920668	1.89299	0.00288847	1.99762	0.0100549
								Acss1	3.47315	-1.02008	2.02803	0.00296614	1.98746	0.0102929
								Tnfsf13	24.9054	-0.654835	1.57444	0.00296507	1.98746	0.0102929
								Trem1	1.44265	-0.793088	1.73278	0.00310356	1.97019	0.0107105
								Slc9a7	25.0421	-0.836238	1.78539	0.00311427	1.96884	0.0107439
								Cd22	6.20161	-0.987857	1.98324	0.00320328	1.95796	0.0110163
								Zfp750	1.76209	-0.985854	1.98049	0.00328134	1.9487	0.0112539
								Cacna2d4	2.22828	-0.827305	1.77437	0.00331539	1.94477	0.0113562
								Gucy2g	12.684	-0.920886	1.89328	0.00373337	1.89932	0.0126089
								Cdk5r1	18.8554	-0.663392	1.5838	0.00420183	1.85356	0.0140101
								Prss35	1.65326	-0.663835	1.58429	0.0045801	1.82033	0.015124
								Hist2h2bb	456.768	-0.79317	1.73288	0.00462185	1.81662	0.0152538
								Hist1h3b	467.133	-0.835443	1.7844	0.00466676	1.81318	0.0153751
								Glp2r	3.22021	-0.80996	1.75316	0.00537509	1.75823	0.0174491
								Efna2	3.51605	-0.781933	1.71943	0.00546386	1.75216	0.0176946
								Phex	2.32221	-0.882959	1.84415	0.00546593	1.75207	0.0176982
								Hist1h2ab	83.0046	-0.822991	1.76907	0.00605731	1.71241	0.0193906
								Scn11a	2.541	-0.830675	1.77852	0.00608842	1.7105	0.0194759
								Rgs9bp	2.41032	-0.90336	1.87042	0.00609252	1.71036	0.0194824
								Olfr460	2.17652	-0.702316	1.62711	0.00614853	1.70646	0.0196582
								Lhfp	0.874765	-0.840972	1.79126	0.00631181	1.69647	0.0201153
								Ptpn14	126.836	-0.617569	1.53429	0.00640043	1.69155	0.0203445
								Smtnl2	2.05378	-0.625531	1.54278	0.00648846	1.68669	0.0205738
								Lrr1	69.9457	-0.586116	1.5012	0.00690051	1.66279	0.0217375
								Hist1h3h	58.2305	-0.771768	1.70736	0.00693868	1.66098	0.0218285
								Zfyve28	18.0109	-0.713891	1.64022	0.00702879	1.65581	0.0220898
								Pard6g	1.17961	-0.737499	1.66728	0.00711656	1.65107	0.0223321
								Rmrp	64405.9	-0.755833	1.68861	0.00726786	1.64299	0.0227516
								Cd1d1	3.1162	-0.887816	1.85037	0.00762486	1.62529	0.023698
								Rassf6	7.75982	-0.848359	1.80045	0.00781525	1.61587	0.0242177
								Rufy4	5.56947	-0.86131	1.81669	0.00788155	1.61288	0.0243849
								Adgrg1	9.38085	-0.858788	1.81351	0.00807086	1.60403	0.0248869
								Tmem132b	1.14425	-0.746294	1.67748	0.00825335	1.59517	0.0253997
								Echdc2	2.59486	-0.881849	1.84274	0.00886427	1.56739	0.0270773
								Mcoln3	15.8267	-0.756971	1.68994	0.00915083	1.55507	0.0278565
								Golga7b	3.40621	-0.887455	1.84991	0.00933306	1.54741	0.0283526
								Catsperd	16.6576	-0.69625	1.62029	0.00941508	1.54404	0.0285731
								Itgb3	11.8559	-0.719262	1.64634	0.00942279	1.5439	0.0285827
								Fhdc1	11.8542	-0.745115	1.67611	0.00951361	1.54008	0.028835
								Junos	22.0428	-0.588061	1.50323	0.00966525	1.53447	0.0292099
								Rpl3l	16.6993	-0.730518	1.65923	0.00978357	1.52995	0.0295157
								Hist1h2ad	16.9176	-0.811403	1.75492	0.00987844	1.52618	0.0297729
								Adora2a	5.78277	-0.831176	1.77914	0.0113208	1.47464	0.0335243
								Hist1h2bh	166.176	-0.674111	1.59561	0.0114454	1.47016	0.0338719
								Gm37416	0.908479	-0.681943	1.6043	0.0116592	1.46361	0.0343868
								Zfp871	582.998	-0.604522	1.52048	0.0116781	1.46312	0.0344252
								Atp7b	5.02991	-0.820074	1.7655	0.0130362	1.42048	0.0379768
								Ccdc141	8.19386	-0.800705	1.74195	0.0138044	1.3987	0.0399304
								Scel	13.14	-0.769827	1.70506	0.0138873	1.39636	0.0401462
								Adgrb1	1.54334	-0.718594	1.64558	0.0142671	1.38671	0.041048
								Jag2	17.7731	-0.586204	1.50129	0.0150365	1.36734	0.0429203
								Sugct	2.15379	-0.815856	1.76034	0.0150662	1.36661	0.0429922
								Hist1h2af	139.837	-0.654765	1.57436	0.0163721	1.33503	0.0462348
								Hist1h2al	773.375	-0.67194	1.59321	0.0163882	1.33473	0.0462666
								Serpinb1a	8.51321	-0.746464	1.67768	0.0166343	1.32904	0.0468769
								Hist1h4f	1007.22	-0.646283	1.56513	0.0172353	1.31667	0.0482311
								Sfxn4	16.7219	-0.595124	1.5106	0.0172658	1.31616	0.0482878
								Trim63	2.30938	-0.734971	1.66436	0.0173191	1.31489	0.0484296

## Sheet: File S2C
File S2C: List of unique 65-79*SE-modulated DEGs under M2 polarizing conditions (Padj <0.05, Fold Change >1.5)
Upregulated	baseMean	log2FoldChange	FC	pvalue	-Log(padj)	padj		Downregulated	baseMean	log2FoldChange	FC	pvalue	-Log(padj)	padj
Slc31a2	1345.83	0.775775	1.71211	3.61711e-13	9.96434	1.08558e-10		Rnase4	192.651	-0.822914	1.76898	2.36644e-12	9.15738	6.96018e-10
Adamtsl5	719.937	0.62509	1.54231	3.85857e-12	8.97035	1.07064e-09		Prtg	155.276	-0.805654	1.74794	6.42108e-11	7.81729	1.52304e-08
Ryr1	683.596	0.669415	1.59043	1.7681e-09	6.51442	3.05902e-07		Col18a1	457.485	-0.710637	1.63653	9.95128e-11	7.6607	2.18423e-08
Mylk2	27.0375	1.08415	2.12013	2.19013e-09	6.43652	3.66001e-07		Stk17b	734.905	-0.671854	1.59312	1.77799e-08	5.64327	2.27367e-06
Layn	646.046	0.75829	1.69148	6.13591e-09	6.04895	8.93413e-07		Zfp608	96.2319	-0.879279	1.83946	2.0588e-08	5.58708	2.58775e-06
Mmp9	114.699	1.00172	2.00239	1.03059e-08	5.84473	1.42979e-06		Cd276	505.631	-0.668427	1.58934	1.51931e-07	4.79699	1.59593e-05
Trpc4	4.44415	0.719477	1.64658	1.81882e-08	5.63717	2.30582e-06		Slc16a12	830.929	-0.640982	1.55939	6.05124e-06	3.39505	0.000402667
Plxnd1	2451.11	0.672594	1.59394	2.13298e-08	5.5754	2.65828e-06		Txnip	2640.81	-0.645298	1.56406	6.40266e-06	3.37833	0.000418478
Lat	31.0263	0.935296	1.91228	1.47343e-07	4.80719	1.55886e-05		Slc8a1	114.418	-0.73868	1.66865	6.61463e-06	3.36993	0.000426644
Atf3	5694.94	0.670933	1.5921	2.09997e-07	4.66865	2.14459e-05		Slc9a5	63.4101	-0.633781	1.55163	7.25764e-06	3.34093	0.000456115
Evl	280.479	0.671028	1.59221	2.54825e-07	4.59062	2.56675e-05		Ighm	670.766	-0.619017	1.53583	8.58669e-06	3.2807	0.000523966
Clec4a3	1913.32	0.590211	1.50547	2.98261e-07	4.52817	2.96366e-05		Fam131a	19.3319	-0.740418	1.67066	1.30809e-05	3.12917	0.00074273
Il11ra1	224.293	0.681119	1.60338	5.70066e-07	4.2697	5.37397e-05		Nt5e	5.17121	-0.643802	1.56244	3.61834e-05	2.7583	0.00174463
Ahnak2	1409.17	0.653786	1.57329	6.58087e-07	4.21288	6.12521e-05		Cav2	242.495	-0.615333	1.53191	4.12484e-05	2.71151	0.0019431
Blvrb	1824.65	0.586586	1.50169	6.77798e-07	4.20553	6.22981e-05		Notch1	101.178	-0.592561	1.50792	4.16602e-05	2.70971	0.00195113
Plpp3	10.8427	0.908662	1.8773	7.0957e-07	4.1887	6.47588e-05		Cx3cr1	954.866	-0.678433	1.6004	7.04488e-05	2.52994	0.00295162
Rhov	188.324	0.775188	1.71141	7.49613e-07	4.16986	6.76307e-05		Hist1h2ac	539.476	-0.639325	1.5576	0.000255851	2.09104	0.00810894
Serpinb1c	369.454	0.707967	1.6335	7.64108e-07	4.16419	6.85182e-05		Hist1h1a	1779.21	-0.598505	1.51415	0.000722393	1.76487	0.0171844
Lcn2	85.2444	0.761889	1.69571	8.3269e-07	4.13213	7.37683e-05
Sdsl	118.928	0.670544	1.59167	1.00608e-06	4.06287	8.65231e-05
Ddhd1	375.993	0.603867	1.51978	1.14659e-06	4.01614	9.63529e-05
Tmem140	184.819	0.63627	1.55431	2.64647e-06	3.69165	0.000203401
Fas	162.369	0.688679	1.61181	4.97395e-06	3.45595	0.000349985
Fbxo15	41.9004	0.771228	1.70672	6.19783e-06	3.38662	0.000410564
Anpep	9665.12	0.678702	1.6007	6.51066e-06	3.37299	0.000423654
Akr1b7	264.696	0.684564	1.60722	6.85053e-06	3.35721	0.000439329
Pgf	45.2546	0.719878	1.64704	8.71406e-06	3.2761	0.000529541
Fam65c	161.611	0.727571	1.65585	1.09391e-05	3.19665	0.000635849
Emp2	655.044	0.669261	1.59026	1.12918e-05	3.18458	0.000653766
Arg2	65.1344	0.606274	1.52232	1.89293e-05	2.99785	0.00100496
Matk	25.089	0.748144	1.67963	2.20469e-05	2.93914	0.00115043
Src	521.258	0.597101	1.51267	2.91492e-05	2.8377	0.00145311
Gata3	48.5023	0.672725	1.59408	3.09862e-05	2.81409	0.00153428
Ccl7	55.1159	0.721394	1.64877	3.711e-05	2.74978	0.00177916
Acod1	572.149	0.677287	1.59913	5.26645e-05	2.63213	0.00233278
Atp6v0d2	3023.85	0.703686	1.62866	5.52718e-05	2.61505	0.00242635
Cd74	20977.5	0.585014	1.50005	6.17178e-05	2.57865	0.00263843
1700003F12Rik	90.5409	0.611439	1.52778	7.39857e-05	2.51481	0.00305627
Bcl2a1a	6.78243	0.607925	1.52407	7.38709e-05	2.51481	0.00305627
Eef1a2	5.79394	0.630339	1.54793	9.20105e-05	2.43452	0.00367692
Csf2rb2	386.197	0.613178	1.52962	9.84809e-05	2.41213	0.00387138
Mtus1	32.8629	0.657729	1.5776	0.000112297	2.36911	0.00427457
Ptpn14	59.5532	0.654741	1.57433	0.000120083	2.34962	0.00447073
Prss50	34.8707	0.65794	1.57783	0.000131069	2.31923	0.00479477
Efcab6	46.9281	0.649993	1.56916	0.000150787	2.27532	0.00530495
Cd300ld3	21.508	0.663989	1.58446	0.000155821	2.26209	0.00546899
Tbxas1	26.0815	0.662794	1.58315	0.000163799	2.24463	0.00569341
Clec2d	80.3621	0.644913	1.56364	0.000168114	2.23631	0.00580349
Cd84	18.7436	0.592076	1.50741	0.000173644	2.2253	0.00595248
Tle6	43.4992	0.602795	1.51866	0.000247269	2.10492	0.00785385
Phospho1	18.4512	0.620975	1.53791	0.000269344	2.07614	0.0083919
Dio2	58.9922	0.615992	1.53261	0.000298721	2.05054	0.0089015
Ccrl2	151.64	0.617868	1.53461	0.000324534	2.02534	0.00943317
Fam46c	114.169	0.629909	1.54747	0.000385271	1.96441	0.010854
Tmem202	57.7197	0.604963	1.52094	0.000390201	1.96138	0.0109301
Tarm1	172.419	0.586752	1.50186	0.000494351	1.88533	0.0130218
Folr1	15.9345	0.609402	1.52563	0.000527323	1.86325	0.0137011

## Sheet: File S2D
File S2D: List of unique 65-79*PE-modulated DEGs under M2 polarizing conditions (Padj <0.05, Fold Change >1.5)
Upregulated	baseMean	log2FoldChange	FC	pvalue	-Log(padj)	padj		Downregulated	baseMean	log2FoldChange	FC	pvalue	-Log(padj)	padj
Glrx	459.076	0.774307	1.71037	5.3083e-22	18.5401	2.88343e-19		Fam102a	2204.12	-0.852001	1.805	9.31817e-15	11.5883	2.5804e-12
Anxa6	2317.75	0.642546	1.56108	3.19276e-15	12.018	9.59392e-13		Arid3a	607.829	-0.740716	1.67101	1.26299e-14	11.4811	3.30317e-12
Car5b	578.808	0.63401	1.55187	1.15933e-14	11.5101	3.08928e-12		Fcrl1	862.984	-0.625759	1.54302	1.30374e-13	10.513	3.06878e-11
Anxa1	7325.43	0.608497	1.52467	2.43331e-13	10.2701	5.36963e-11		Ifi44l	323.683	-1.16097	2.23608	5.02189e-13	9.98171	1.043e-10
Rgs2	1317.6	0.881825	1.8427	7.72201e-12	8.85997	1.38048e-09		Cdc42bpg	267.454	-0.798994	1.73989	2.28201e-12	9.34909	4.47623e-10
Col7a1	57.951	0.891318	1.85487	2.11424e-10	7.51428	3.05997e-08		Prkca	129.818	-0.725581	1.65357	3.47535e-12	9.1724	6.72362e-10
Ctss	41060.1	0.596506	1.51205	1.41165e-09	6.79726	1.59493e-07		Slc40a1	178.723	-1.08905	2.12733	7.07691e-12	8.89232	1.28137e-09
Hacd1	126.841	0.731477	1.66034	1.51887e-09	6.77576	1.67586e-07		Traf3ip3	326.463	-0.683481	1.60601	1.00519e-11	8.75631	1.75263e-09
Insl6	162.42	0.645597	1.56439	3.25459e-09	6.46791	3.40479e-07		Myo1d	1293.28	-0.813214	1.75712	1.9164e-11	8.49187	3.22206e-09
Gda	885.387	0.699739	1.62421	3.6028e-09	6.43331	3.68712e-07		Trim46	415.029	-0.726613	1.65475	8.03223e-11	7.90902	1.23303e-08
Map3k12	127.766	0.64992	1.56908	8.03107e-08	5.22176	6.0012e-06		Osgin1	241.527	-0.826486	1.77336	1.13324e-10	7.76423	1.72094e-08
Rras	359.421	0.633748	1.55159	1.64141e-07	4.94449	1.13636e-05		Plk3	146.452	-0.942108	1.92133	2.39129e-10	7.47144	3.37722e-08
Iqsec3	5.63741	0.900962	1.86731	1.99949e-07	4.87753	1.32577e-05		Sesn2	1520.53	-0.688385	1.61148	3.85038e-10	7.2816	5.22875e-08
Fcna	827.843	0.585057	1.5001	2.03124e-07	4.87273	1.34053e-05		Lmtk2	453.779	-0.823363	1.76953	1.09394e-09	6.8968	1.26822e-07
Adhfe1	303.689	0.60974	1.52598	2.31053e-07	4.82629	1.49179e-05		Epn2	393.255	-0.638318	1.55651	1.09554e-09	6.8968	1.26822e-07
Tmem246	169.618	0.599673	1.51537	2.51987e-07	4.79505	1.60307e-05		Herpud1	7761.01	-0.6029	1.51877	1.46003e-09	6.78608	1.6365e-07
Lamb2	89.6283	0.767699	1.70255	2.57464e-07	4.7896	1.62329e-05		Siglec1	376.515	-0.883413	1.84473	2.23806e-09	6.61079	2.45024e-07
Spn	185.962	0.674524	1.59607	3.58539e-07	4.66289	2.17324e-05		Map3k5	782.384	-0.695527	1.61948	3.21939e-09	6.4694	3.39309e-07
Hacd4	442.734	0.604941	1.52092	3.70526e-07	4.65047	2.2363e-05		Lgals9	1281.08	-0.808882	1.75185	6.05484e-09	6.23232	5.85702e-07
Selplg	413.62	0.619882	1.53675	6.52064e-07	4.43023	3.71335e-05		Stk10	1295.26	-0.688907	1.61206	6.50571e-09	6.20704	6.20811e-07
Pdzd2	10.9407	0.893497	1.85767	1.1817e-06	4.20408	6.2506e-05		Btbd19	208.863	-0.644393	1.56308	7.14304e-09	6.17517	6.68087e-07
Gpr155	128.748	0.624195	1.54135	1.57853e-06	4.09791	7.98156e-05		Lrp8	802.97	-0.583426	1.4984	8.45775e-09	6.10751	7.80711e-07
Fbxl2	61.7435	0.67761	1.59949	2.30473e-06	3.95727	0.000110338		Icosl	26.7019	-0.964509	1.9514	1.07524e-08	6.01447	9.67233e-07
Glipr2	25.0946	0.828066	1.7753	3.3416e-06	3.82027	0.000151261		Rusc2	1743.05	-0.67211	1.5934	1.07019e-08	6.01447	9.67233e-07
Gpt	233.973	0.610296	1.52657	6.07817e-06	3.60538	0.000248098		Hivep2	537.787	-0.713241	1.63948	1.26065e-08	5.95631	1.10585e-06
Ephx1	642.991	0.660971	1.58115	7.83623e-06	3.50742	0.000310874		Ankrd11	3020.35	-0.588669	1.50386	1.54701e-08	5.87277	1.3404e-06
Btbd3	68.2086	0.622365	1.5394	8.88651e-06	3.45885	0.000347657		Stk40	877.51	-0.801194	1.74254	1.69873e-08	5.83743	1.45401e-06
Tnfrsf17	15.21	0.823596	1.76981	9.30916e-06	3.44701	0.000357264		Kctd13	372.038	-0.589296	1.50451	1.69064e-08	5.83743	1.45401e-06
Trim47	92.1782	0.650361	1.56956	1.30831e-05	3.32263	0.000475738		Slc9b2	37.9042	-0.837278	1.78668	2.76347e-08	5.64666	2.25599e-06
Gm10134	17.804	0.777172	1.71377	1.42233e-05	3.29696	0.000504713		Cmpk2	159.73	-0.808274	1.75112	2.97774e-08	5.61922	2.40312e-06
Fut7	14.3844	0.737444	1.66722	1.95038e-05	3.1759	0.000666955		Slc39a14	1499.06	-0.698423	1.62273	4.65991e-08	5.43937	3.63602e-06
Pcbp4	93.2657	0.595655	1.51116	2.40861e-05	3.10278	0.000789254		Hcar2	167.228	-0.811585	1.75514	6.04712e-08	5.33098	4.66685e-06
Zfp36l1	85.6365	0.669634	1.59067	2.54378e-05	3.08408	0.000823985		Slc7a5	3804.57	-0.689045	1.61222	1.14872e-07	5.07989	8.31966e-06
C1qa	10.3029	0.61212	1.5285	4.39588e-05	2.88917	0.00129071		Cd80	71.7731	-0.711322	1.6373	1.75502e-07	4.92385	1.19164e-05
Zfp493	21.8358	0.69965	1.62411	7.19322e-05	2.72069	0.00190243		Ehd1	2899.41	-0.647344	1.56628	1.76535e-07	4.92339	1.19292e-05
Igfbp6	19.8575	0.627304	1.54468	0.0001389	2.49257	0.00321685		Apol9b	11.9992	-0.753146	1.68546	1.82922e-07	4.91003	1.23019e-05
Gnat3	10.5238	0.701738	1.62646	0.000165421	2.43698	0.00365609		Zfp503	100.436	-0.774857	1.71102	2.35335e-07	4.82081	1.51074e-05
Tgif2	33.9091	0.658326	1.57825	0.000203032	2.36468	0.0043184		Mfsd6	891.493	-0.61484	1.53139	2.47147e-07	4.80151	1.57939e-05
Fndc7	30.7306	0.620324	1.53722	0.000209787	2.35307	0.00443536		Cad	2419.55	-0.581659	1.49657	4.26249e-07	4.59516	2.54005e-05
Sbk2	43.7043	0.597176	1.51275	0.000322858	2.21201	0.00613751		Piwil2	99.2025	-0.764264	1.6985	4.47053e-07	4.57629	2.65283e-05
Cdo1	24.1187	0.606954	1.52304	0.000338222	2.19882	0.00632677		Adam3	39.1771	-0.813974	1.75805	4.64555e-07	4.56325	2.73371e-05
Zcchc24	26.0114	0.625235	1.54246	0.000363198	2.17941	0.00661593		Etv5	516.829	-0.602309	1.51814	4.96745e-07	4.53775	2.89898e-05
Map2k6	8.98533	0.625592	1.54284	0.000387827	2.15796	0.00695087		Nbeal2	365.128	-0.620952	1.53789	8.36246e-07	4.33257	4.64973e-05
Pla2g16	13.2082	0.617917	1.53466	0.00047211	2.09824	0.0079756		Cuedc1	320.45	-0.642019	1.56051	1.15002e-06	4.21261	6.12897e-05
Gbgt1	56.0137	0.601208	1.51699	0.00054167	2.05033	0.00890572		Phlda3	124.602	-0.712802	1.63898	1.20774e-06	4.19623	6.36451e-05
Csrp2	12.9064	0.591322	1.50663	0.00125252	1.78125	0.0165482		Siglece	53.1619	-0.721962	1.64942	1.22552e-06	4.19151	6.4342e-05
								Sema5a	266.013	-0.703037	1.62793	1.26627e-06	4.17891	6.6235e-05
								Itga6	86.9408	-0.782415	1.72001	1.58241e-06	4.09791	7.98156e-05
								Cxcl10	14.4886	-0.787996	1.72667	1.69829e-06	4.07031	8.50528e-05
								Rtp4	654.887	-0.715121	1.64162	1.75741e-06	4.062	8.66969e-05
								Oas3	1853.41	-0.677525	1.59939	1.78054e-06	4.05891	8.73145e-05
								Dusp2	111.854	-0.587827	1.50298	1.85641e-06	4.0423	9.07201e-05
								Extl1	158.444	-0.74884	1.68044	1.87745e-06	4.0389	9.14317e-05
								Fam19a3	22.6836	-0.805629	1.74791	2.31853e-06	3.95615	0.000110624
								Por	4674.65	-0.594349	1.50979	2.88467e-06	3.86565	0.000136255
								Slc1a4	961.673	-0.672153	1.59345	2.96753e-06	3.8548	0.000139701
								Kif21b	1164	-0.659711	1.57977	3.3131e-06	3.8212	0.000150938
								Rsad2	73.4557	-0.769999	1.70527	3.32846e-06	3.82059	0.000151151
								Cxcl2	392.844	-0.770237	1.70555	3.45826e-06	3.80953	0.000155051
								Nfkbiz	290.672	-0.648757	1.56782	4.1528e-06	3.74362	0.000180462
								Apol9a	24.7396	-0.631425	1.54909	4.45788e-06	3.71946	0.000190784
								Mx2	95.7476	-0.72623	1.65431	4.48496e-06	3.71884	0.000191056
								Arid5a	380.766	-0.664454	1.58497	5.31498e-06	3.6522	0.00022274
								Ptges	79.9995	-0.616811	1.53348	5.85864e-06	3.61653	0.00024181
								Galnt3	76.5674	-0.758496	1.69173	6.5843e-06	3.5744	0.000266443
								Afap1l1	70.5669	-0.634688	1.5526	7.87014e-06	3.50676	0.000311345
								Trem3	73.598	-0.730337	1.65903	9.68718e-06	3.43208	0.000369762
								Calcrl	647.243	-0.635219	1.55317	9.87523e-06	3.4249	0.000375924
								Ppp1r16b	27.094	-0.628855	1.54634	1.04353e-05	3.40211	0.000396179
								Rgs16	6.34102	-0.651325	1.57061	1.07241e-05	3.39258	0.000404964
								Slc7a11	2399.44	-0.694533	1.61836	1.3204e-05	3.32263	0.000475738
								Sulf2	22.9102	-0.756278	1.68913	1.33741e-05	3.31901	0.000479723
								Dst	1740.56	-0.61792	1.53466	2.00019e-05	3.16705	0.00068069
								AW011738	52.0637	-0.671601	1.59284	2.13621e-05	3.14368	0.000718325
								Fam212b	21.3972	-0.741825	1.67229	2.3097e-05	3.11388	0.000769337
								Oas2	1142.54	-0.609859	1.52611	2.5171e-05	3.08715	0.000818189
								Hs3st3b1	458.632	-0.634423	1.55232	3.82739e-05	2.93742	0.00115501
								Ifi44	2556.59	-0.654037	1.57357	4.0424e-05	2.91738	0.00120955
								Cacng8	131.98	-0.63417	1.55204	4.62706e-05	2.87408	0.00133636
								Tmem154	392.349	-0.625662	1.54292	5.2182e-05	2.82803	0.00148582
								Setd1b	432.945	-0.609837	1.52609	5.47426e-05	2.80985	0.00154936
								Grhl1	36.6266	-0.644412	1.5631	5.48848e-05	2.80959	0.00155028
								Smad6	60.067	-0.63028	1.54786	5.84829e-05	2.78891	0.00162589
								Cxcr3	41.8609	-0.656118	1.57584	6.84882e-05	2.73462	0.0018424
								Slpi	13.0989	-0.655401	1.57505	8.60203e-05	2.6582	0.00219686
								Rapgef5	610.095	-0.599661	1.51536	9.10216e-05	2.64066	0.00228736
								Col4a1	78.7874	-0.648382	1.56741	9.89999e-05	2.61107	0.00244864
								Col11a2	38.9532	-0.651723	1.57104	0.00010671	2.58433	0.00260419
								Pilra	14.0936	-0.624138	1.54129	0.000118529	2.55076	0.00281343
								Plau	1214.81	-0.587539	1.50268	0.000149916	2.46802	0.00340395
								Plekhh2	42.7834	-0.625537	1.54279	0.000172993	2.42093	0.00379376
								Cd5l	47.6861	-0.615033	1.53159	0.00017632	2.41468	0.00384879
								Ifit1	44.8778	-0.599772	1.51548	0.000204155	2.36296	0.00433551
								Myom1	28.8304	-0.58703	1.50215	0.000300435	2.23093	0.0058759
								Arhgap24	9.22354	-0.589884	1.50513	0.000363518	2.17941	0.00661593
