# Supplementary material for: HLA-DRB1 allelic epitopes that associate with autoimmune disease risk or protection activate reciprocal macrophage polarization
Source: Sci Rep. 2021 Jan 28;11:2599. doi: 10.1038/s41598-021-82195-3 (PMC7844024; doi:10.1038/s41598-021-82195-3)
Supplement: Supplementary file 3 — Supplementary Information 3. [file 41598_2021_82195_MOESM3_ESM.xlsx]

## Sheet: File S3A
File S3A: List of 65-79*SE-modulated DEGs in THP-1 cells under M1 polarizing conditions (Padj <0.05, Fold Change >1.5)
	baseMean	log2FoldChange	Fold Change	pvalue	-Log10(padj)	padj
HLA-DPA1	2981.28	1.61488	3.06287	5.62232e-14	9.02974	9.33811e-10
HLA-DPB1	2190.64	2.13151	4.38176	1.98605e-13	8.7827	1.64931e-09
GPT2	831.542	1.74742	3.35759	5.70028e-12	7.62582	2.3669e-08
CHAC1	468.312	2.36628	5.15609	2.11826e-11	7.15265	7.03643e-08
SESN2	1121.39	1.86551	3.64396	2.67998e-11	7.12968	7.41863e-08
CARS	1501.81	1.2942	2.45241	4.22168e-11	6.99927	1.00168e-07
SLC6A9	142.52	2.44533	5.44652	7.35089e-11	6.81641	1.52614e-07
HLA-DRA	8163.04	1.67526	3.19376	3.73934e-10	6.1611	6.90074e-07
ADM2	281.574	2.09118	4.26095	4.80106e-10	6.09832	7.97408e-07
PSAT1	3758.41	2.07224	4.20539	9.28505e-10	5.85326	1.40196e-06
SERPING1	4592.89	2.00775	4.02153	3.09963e-09	5.36753	4.29015e-06
PCK2	1617.35	1.4547	2.74099	7.37803e-09	5.02566	9.42628e-06
MARS	3985.35	0.993759	1.99137	1.15568e-08	4.86295	1.37105e-05
ATF4	7095.74	1.07953	2.11334	1.41917e-08	4.80371	1.5714e-05
STC2	490.103	1.69658	3.24131	3.22021e-08	4.47589	3.34278e-05
SLC3A2	6052.07	0.87202	1.83022	3.57183e-08	4.45721	3.48968e-05
BCAT1	3450.38	1.2134	2.31883	4.5206e-08	4.37973	4.17126e-05
HLA-DQA1	473.477	0.785571	1.72377	4.87078e-08	4.37081	4.25783e-05
HLA-DQB1	1197.8	2.25364	4.76884	5.91904e-08	4.30844	4.91547e-05
CXCL8	9959.15	1.85879	3.62704	8.0172e-08	4.21078	6.15495e-05
VLDLR	1227.76	1.80828	3.50224	8.15274e-08	4.21078	6.15495e-05
MTHFD2	6202.84	1.12051	2.17423	9.53191e-08	4.1622	6.88328e-05
SLC1A5	8397.79	1.05649	2.07987	1.06681e-07	4.13178	7.3828e-05
HLA-DRB5	6977.72	2.19526	4.57972	1.1311e-07	4.1241	7.51456e-05
CTH	149.767	2.22528	4.67603	1.18007e-07	4.12272	7.5384e-05
SLC7A5	6892.53	1.43749	2.7085	1.35311e-07	4.07969	8.3236e-05
RP11-667M19.6	414.239	1.05147	2.07264	1.58673e-07	4.02631	9.41212e-05
MLST8	1373.53	0.991907	1.98881	2.18977e-07	3.90166	0.000125414
YARS	5728.19	0.972397	1.9621	2.3935e-07	3.87774	0.000132512
CD274	272.379	1.37909	2.60105	3.16269e-07	3.78475	0.000164153
EGR1	443.836	2.29968	4.9235	3.48167e-07	3.75638	0.000175233
RP11-548C21.1	8.38288	2.35119	5.10244	6.03093e-07	3.54334	0.000286193
ULBP1	248.604	0.915545	1.88628	5.91397e-07	3.54334	0.000286193
TMCC3	284.38	2.26794	4.81634	6.59932e-07	3.53994	0.000288442
TUBE1	250.058	1.44134	2.71574	6.44255e-07	3.53994	0.000288442
AARS	8908.42	1.01683	2.02346	6.34542e-07	3.53994	0.000288442
SUMF2	3857.35	0.589635	1.50487	6.92992e-07	3.52999	0.000295126
CSF1	7983.96	1.56311	2.9549	7.67468e-07	3.49666	0.000318672
CCL3L3	499.588	2.16368	4.48056	9.02464e-07	3.44748	0.000356881
HLA-DRB1	17116.9	1.94122	3.84031	9.8395e-07	3.42015	0.000380057
CBS	1398.34	0.910135	1.87922	1.07149e-06	3.3949	0.000402813
CBSL	1317.1	0.906029	1.87388	1.09137e-06	3.3949	0.000402813
IER3	910.728	1.92971	3.80979	1.32558e-06	3.32935	0.000468437
STC1	1669.81	1.02222	2.03105	1.30101e-06	3.32935	0.000468437
EPRS	14267	0.695063	1.61896	1.48779e-06	3.28836	0.000514805
CD74	40641.6	1.96606	3.90699	1.70697e-06	3.23763	0.000578593
SNCB	95.0332	1.90589	3.7474	1.94535e-06	3.19823	0.000633534
ATE1	276.935	0.678146	1.60008	2.02532e-06	3.18917	0.000646893
RP11-583F2.3	52.1912	2.05699	4.16118	2.06962e-06	3.18804	0.000648573
RP11-125B21.2	52.3276	1.92785	3.80487	2.32016e-06	3.15417	0.000701176
RP11-153M7.3	136.233	1.90395	3.74237	2.32192e-06	3.15417	0.000701176
IL1B	25118.6	1.50193	2.83222	2.84121e-06	3.07434	0.000842674
MMP19	902.061	2.16559	4.4865	3.0739e-06	3.04784	0.000895692
WARS	23256.1	1.94026	3.83775	3.28407e-06	3.02667	0.000940432
PHGDH	3868.04	1.50679	2.84178	3.52133e-06	3.0038	0.000991285
DUSP5	575.167	2.20575	4.61315	4.09937e-06	2.96164	0.00109234
ST6GALNAC3	28.9292	1.9937	3.98258	4.20915e-06	2.96164	0.00109234
CYP27B1	308.803	1.81066	3.50804	4.16665e-06	2.96164	0.00109234
RNF41	1856.03	0.902953	1.86989	4.16888e-06	2.96164	0.00109234
ATF4P3	407.404	1.00224	2.00311	4.88652e-06	2.9102	0.0012297
SLC1A4	4582.95	0.83484	1.78366	4.86323e-06	2.9102	0.0012297
CFH	120.514	1.63252	3.10055	5.05747e-06	2.9018	0.00125372
HLA-DRB6	106.526	1.86424	3.64077	5.66767e-06	2.87135	0.00134478
RPS6KA5	92.6307	0.983376	1.97709	5.61362e-06	2.87135	0.00134478
TGFB3	139.119	2.00283	4.00785	5.76182e-06	2.87036	0.00134786
PSMB9	2177.95	1.03181	2.04459	6.27821e-06	2.83915	0.00144826
SSTR2	136.464	1.81165	3.51042	6.4087e-06	2.83621	0.00145811
AIM2	740.34	1.8929	3.71382	6.84818e-06	2.819	0.00151706
INHBE	91.4999	1.81716	3.52387	6.85048e-06	2.819	0.00151706
SLC38A2	5599.55	0.939757	1.91821	9.79258e-06	2.67525	0.00211227
OCSTAMP	788.305	0.870765	1.82863	9.96298e-06	2.67336	0.00212148
AREG	533.023	1.68343	3.21192	1.01611e-05	2.67034	0.00213627
ADAMTS8	78.1647	2.03892	4.10936	1.11679e-05	2.63804	0.00230124
C1S	198.13	0.951983	1.93453	1.12228e-05	2.63804	0.00230124
NR4A3	196.7	1.87985	3.68036	1.17533e-05	2.62331	0.00238062
GARS	6452.4	1.10541	2.1516	1.29141e-05	2.59193	0.002559
HLA-DQA2	41.8696	0.86642	1.82313	1.29421e-05	2.59193	0.002559
EREG	163.449	1.22832	2.34294	1.34272e-05	2.58109	0.00262367
C4orf32	81.6005	1.05454	2.07705	1.37317e-05	2.57643	0.00265198
ABCA13	93.1469	1.6137	3.06035	1.46375e-05	2.55867	0.00276266
HAPLN3	55.4483	1.55569	2.93974	1.55277e-05	2.53794	0.00289776
SDSL	317.495	0.671986	1.59327	1.7158e-05	2.49943	0.00316642
VEGFA	2116.09	1.636	3.10803	1.8345e-05	2.47518	0.00334826
IL15RA	102.209	1.69525	3.23833	2.13752e-05	2.41353	0.00385892
ICAM5	263.247	1.49321	2.81514	2.21245e-05	2.40327	0.00395124
GBP5	4543.03	1.56154	2.95169	2.30961e-05	2.40289	0.00395467
CCPG1	464.147	0.974013	1.9643	2.30124e-05	2.40289	0.00395467
MRPS10	2141.84	0.695252	1.61917	2.29133e-05	2.40289	0.00395467
EXOSC4	497.72	1.05343	2.07545	2.38101e-05	2.39412	0.00403533
TM4SF19	121.806	2.1186	4.34273	2.78261e-05	2.33084	0.00466832
SLC16A6	404.548	1.89135	3.70982	2.94882e-05	2.31433	0.0048492
CXCL3	79.7967	1.72222	3.29943	2.99618e-05	2.31169	0.00487877
UPP1	2207.77	1.89843	3.72808	3.10747e-05	2.30428	0.00496269
BATF3	40.8363	1.52556	2.87898	3.09739e-05	2.30428	0.00496269
SRC	324.547	1.76522	3.39926	3.23445e-05	2.29516	0.00506802
APOL4	170.725	0.816326	1.76092	3.22524e-05	2.29516	0.00506802
BAALC	93.03	1.91784	3.77857	3.38016e-05	2.2801	0.00524683
GFPT2	41.5149	1.76486	3.3984	3.55529e-05	2.26221	0.00546757
PHF24	34.8747	1.88972	3.70565	3.63179e-05	2.25825	0.00551766
SPRY4	633.412	1.85147	3.60869	3.6543e-05	2.25825	0.00551766
TPGS1	82.7081	0.876903	1.83643	3.76206e-05	2.25345	0.00557894
CTTN	265.556	1.91135	3.76162	3.9774e-05	2.23915	0.00576569
CCL20	926.176	1.32998	2.514	3.96889e-05	2.23915	0.00576569
LONP1	3469.12	0.844592	1.79576	4.02685e-05	2.23915	0.00576569
NPR1	177.319	1.70454	3.25925	4.41547e-05	2.21286	0.00612548
MLPH	47.9543	1.26382	2.4013	4.61832e-05	2.19796	0.00633932
CTD-3131K8.2	56.2232	1.61052	3.05363	4.92128e-05	2.17394	0.00669979
PIM1	2601.64	1.78381	3.44335	5.17665e-05	2.15551	0.00699017
MT2A	391.98	1.92607	3.80019	5.32487e-05	2.14677	0.00713233
APOL6	3017.18	1.23051	2.34651	5.44242e-05	2.14077	0.00723146
GDF15	1371.42	1.9372	3.82962	5.75617e-05	2.12673	0.00746909
TGM2	6542.74	1.7424	3.3459	6.0799e-05	2.1088	0.00778399
SARS	5037.51	0.76172	1.69551	6.13946e-05	2.1088	0.00778399
B2M	165007	1.31593	2.48962	6.72577e-05	2.07902	0.00833644
OVCH1	28.1779	1.03572	2.05013	6.66313e-05	2.07902	0.00833644
SERPINE1	135.087	1.72297	3.30116	6.83867e-05	2.07502	0.00841359
LCP2	2085.78	1.3681	2.5813	6.96171e-05	2.07263	0.00846005
PRDX5	1150.85	0.771025	1.70648	6.97831e-05	2.07263	0.00846005
IL1R2	455.226	1.31877	2.49453	7.16243e-05	2.06761	0.00855833
RHBDD1	913.804	1.08747	2.125	7.22909e-05	2.0667	0.00857628
LMO4	2726.99	1.54746	2.92302	7.37666e-05	2.06102	0.00868929
TRIM69	1194.83	1.58044	2.9906	7.58165e-05	2.05218	0.00886786
SH3BP5	869.081	1.66527	3.17173	7.67028e-05	2.05018	0.00890879
BCL2A1	1913.03	1.67717	3.198	8.31265e-05	2.02427	0.00945649
RP11-20G13.3	95.9683	1.39112	2.62283	8.48014e-05	2.02152	0.00951666
RP11-392O17.1	75.1892	1.61981	3.07335	8.68483e-05	2.01408	0.00968096
BEAN1	74.9173	1.72884	3.31461	8.8803e-05	2.01021	0.00976774
IL1A	22.1245	1.54646	2.92099	9.0246e-05	2.00607	0.00986115
ACP5	85.5121	1.72773	3.31206	9.10844e-05	2.0049	0.00988771
SLC28A3	48.9192	1.66573	3.17274	9.6206e-05	1.98544	0.0103409
ABCA1	12412	0.643076	1.56166	9.6504e-05	1.98544	0.0103409
RAP1GAP	72.358	1.68974	3.22598	9.83557e-05	1.97998	0.0104717
ASNS	12.2767	1.72539	3.3067	9.97231e-05	1.97676	0.0105497
ETV7	99.6699	1.60918	3.05079	0.000101653	1.97119	0.0106858
MMP8	407.814	1.79908	3.47998	0.000102704	1.96946	0.0107284
MMP7	809.1	1.63865	3.11375	0.000103634	1.96828	0.0107578
IRAK2	294.596	1.61606	3.06537	0.000104656	1.96672	0.0107965
GRB10	388.227	1.25771	2.39117	0.000109445	1.94997	0.0112209
UBE2L6	3136.51	1.27653	2.42256	0.000112055	1.94507	0.0113483
COX5B	2281.42	0.98269	1.97615	0.000111842	1.94507	0.0113483
CORO2B	296.996	1.90839	3.75389	0.000114578	1.94003	0.0114807
HECW1	17.9617	1.65687	3.15333	0.000115211	1.94003	0.0114807
RP11-14N7.1	96.0297	1.58226	2.99438	0.000116256	1.93955	0.0114934
ASS1	5065.99	1.37908	2.60102	0.000118	1.93623	0.0115816
ZNF568	67.0705	0.689601	1.61284	0.000118542	1.93623	0.0115816
CH17-13I23.2	30.686	1.6117	3.05612	0.000124378	1.91791	0.0120807
AC027612.2	53.7557	1.56342	2.95554	0.00012753	1.91209	0.0122436
RCN1	741.326	0.662904	1.58327	0.000127306	1.91209	0.0122436
RP1-146H21.4	32.0473	1.64991	3.13814	0.000131741	1.90545	0.0124323
RP4-644F6.3	422.959	1.59623	3.02353	0.000130392	1.90545	0.0124323
NCF1	3419.08	1.43236	2.69888	0.000131177	1.90545	0.0124323
RP11-557H15.2	278.648	1.74183	3.34458	0.000132717	1.9047	0.0124537
HLA-DMA	1297.79	1.48348	2.79623	0.000147403	1.86871	0.0135296
XXyac-R12DG2.3	565.978	0.632208	1.54993	0.000147442	1.86871	0.0135296
MT1G	66.4285	1.89743	3.72549	0.000151889	1.86393	0.0136795
MMP10	21.8539	1.69308	3.23345	0.000153119	1.86393	0.0136795
C9orf16	804.789	0.768867	1.70393	0.000150754	1.86393	0.0136795
B9D2	80.0357	0.634144	1.55202	0.000153193	1.86393	0.0136795
CD226	44.2021	1.32705	2.50889	0.000157007	1.85558	0.0139451
LINGO1	34.7324	1.72999	3.31725	0.000158059	1.85499	0.0139639
ICAM1	10426.8	1.59583	3.02269	0.000161974	1.84667	0.014234
ISL2	70.2406	0.708771	1.63441	0.000163728	1.84429	0.0143124
NANOS1	60.6558	1.66415	3.16926	0.000171672	1.82826	0.0148505
GTF2A1	729.799	0.808375	1.75124	0.000173107	1.8269	0.014897
ERICD	96.9048	1.75898	3.38458	0.000176831	1.82213	0.0150615
CTSW	447.145	1.77773	3.42885	0.000180634	1.81977	0.0151438
RP1-292L20.3	10.8339	1.5756	2.9806	0.000179752	1.81977	0.0151438
ECE1	130.877	1.57401	2.97731	0.000183774	1.81977	0.0151438
NCF1B	2312.39	1.39731	2.6341	0.000179413	1.81977	0.0151438
KCNG1	499.536	1.38944	2.61976	0.000184517	1.81977	0.0151438
LYRM5	95.7618	0.716817	1.64355	0.000185092	1.81977	0.0151438
GCC1	1415.07	0.79568	1.7359	0.000186844	1.81781	0.0152122
KLF5	120.333	1.73643	3.3321	0.000188185	1.8171	0.0152372
ADGRG1	289.045	1.60807	3.04844	0.000188985	1.8171	0.0152372
NCF1C	2457.05	1.40651	2.65095	0.000193793	1.80829	0.0155493
STAT1	12778.8	1.56175	2.95211	0.000194808	1.80811	0.0155556
MT1X	91.3962	1.64184	3.12064	0.000196526	1.80638	0.0156177
XKRX	89.9088	1.65518	3.14961	0.00019817	1.80498	0.0156682
PLXNB3	24.56	1.61145	3.05559	0.000199992	1.80498	0.0156682
RAB43	38.6234	1.13744	2.19991	0.000199406	1.80498	0.0156682
RP3-428L16.2	85.3481	1.97683	3.93628	0.000203438	1.7996	0.0158634
GFOD1	354.76	1.56482	2.95841	0.000208909	1.79011	0.0162139
RP11-117B7.1	14.848	1.61305	3.05898	0.000222044	1.77293	0.0168681
CCL4L2	65.2094	1.50261	2.83354	0.000221969	1.77293	0.0168681
SQRDL	2632.96	1.39506	2.62999	0.000222416	1.77293	0.0168681
MMP3	37.7113	1.51256	2.85316	0.000228839	1.76255	0.0172763
LGALS3BP	4320.18	1.33187	2.51728	0.000234062	1.75472	0.0175907
RPLP0P2	214.974	1.69801	3.24453	0.0002372	1.7538	0.0176281
GPR109B	44.3605	1.10921	2.15728	0.000237744	1.7538	0.0176281
TAP1	10136.1	1.44577	2.72409	0.000240307	1.75107	0.0177389
FBXO32	1607.65	1.79129	3.46125	0.00024594	1.74957	0.0178005
IL1RN	9782.71	1.69917	3.24715	0.000246204	1.74957	0.0178005
ITGB3	113.043	1.60207	3.03579	0.000242421	1.74957	0.0178005
SPHK1	704.804	1.57826	2.98609	0.000246499	1.74957	0.0178005
RP11-662I13.2	40.2325	1.43846	2.71032	0.000244468	1.74957	0.0178005
FUZ	48.4664	0.829958	1.77763	0.00025611	1.73672	0.018335
NDUFA4L2	45.1112	1.15638	2.22897	0.000258835	1.73399	0.0184506
SIK1	197.013	1.53308	2.89404	0.000270426	1.71862	0.0191154
CTD-3065J16.9	18.1599	1.29185	2.44842	0.000270463	1.71862	0.0191154
HSD3B7	255.068	1.4259	2.68683	0.000276197	1.71135	0.019438
BHLHE40	657.502	1.49209	2.81296	0.000277755	1.71074	0.0194651
SYT7	35.6768	1.70396	3.25793	0.000279222	1.71028	0.0194857
GBP4	1334.72	1.56191	2.95245	0.000281227	1.709	0.0195435
SCD	10335.7	1.02747	2.03845	0.000285732	1.70391	0.0197738
SGK1	3023.1	1.54177	2.91152	0.000295829	1.69243	0.0203034
RP11-549K20.1	9.89476	1.80229	3.48774	0.000297937	1.69114	0.0203639
EFNB2	39.2785	1.82757	3.54939	0.000301547	1.69108	0.0203665
SNX9	4758.03	1.60656	3.04525	0.000300056	1.69108	0.0203665
FBXO6	274.417	1.17846	2.26335	0.000301653	1.69108	0.0203665
TSC22D1	7068.89	1.69963	3.24819	0.000306029	1.69009	0.020413
RP11-325E14.3	76.2959	1.57096	2.97103	0.000303691	1.69009	0.020413
SHC4	42.4495	1.91115	3.76108	0.000327442	1.67896	0.020943
NRSN1	76.3384	1.6759	3.1952	0.00031647	1.67896	0.020943
RP11-874J12.1	13.4168	1.57735	2.98421	0.00031825	1.67896	0.020943
MAFF	636.891	1.53779	2.90349	0.000328091	1.67896	0.020943
CIITA	157.491	1.50622	2.84065	0.000322092	1.67896	0.020943
PANX2	121.587	1.50554	2.83931	0.000323093	1.67896	0.020943
CHIT1	1609.27	1.44999	2.73206	0.000326515	1.67896	0.020943
JHDM1D-AS1	54.8818	1.3958	2.63135	0.000329106	1.67896	0.020943
PIM3	1145.18	1.06938	2.09852	0.000324313	1.67896	0.020943
STAC2	77.4369	1.40688	2.65163	0.000331017	1.67811	0.0209842
HOMER1	437.215	1.5749	2.97916	0.000340583	1.67068	0.0213462
XIRP1	498.163	1.09577	2.13728	0.000339238	1.67068	0.0213462
DCSTAMP	768.512	1.53506	2.898	0.000346921	1.66431	0.0216617
CCL3	1003.47	1.5545	2.93733	0.000352392	1.66399	0.0216773
CH507-42P11.8	221.397	1.5098	2.84771	0.000351542	1.66399	0.0216773
HLA-E	18165.6	1.08172	2.11656	0.000350611	1.66399	0.0216773
RNF24	910.666	0.648406	1.56744	0.000351662	1.66399	0.0216773
NPFFR2	12.6113	1.52236	2.87261	0.000355009	1.66306	0.021724
FOSB	17.6255	1.5924	3.0155	0.000358919	1.66082	0.0218362
HCAR2	24.7623	1.17417	2.25664	0.000361722	1.65903	0.0219264
NXN	343.336	0.753781	1.68621	0.000364501	1.65887	0.0219347
ANGPTL4	22.8844	1.61133	3.05534	0.00036849	1.65883	0.0219364
EGR3	46.767	1.28559	2.43782	0.00036643	1.65883	0.0219364
TNFAIP6	440.072	1.09131	2.13067	0.000367879	1.65883	0.0219364
CEBPB	1495.14	1.51678	2.86151	0.000370376	1.65817	0.0219699
HK2	4521.13	1.52952	2.8869	0.000376394	1.65474	0.0221444
RP11-20G13.2	69.2706	1.22026	2.32988	0.0003784	1.65474	0.0221444
CALCOCO2	1929.42	0.712944	1.63915	0.000382558	1.65455	0.0221538
RDH10	380.475	0.703705	1.62868	0.000385207	1.65335	0.0222149
HMGA1P3	10.8413	1.51713	2.86221	0.000394757	1.64422	0.0226869
TRIB1	1424.09	1.58255	2.99498	0.000397932	1.64225	0.0227905
HLA-DMB	268.902	1.41237	2.66175	0.000403236	1.63948	0.0229361
HMGA1P2	44.9093	1.38438	2.6106	0.000406966	1.63697	0.0230693
CTGF	28.7151	1.819	3.52837	0.000426714	1.61945	0.024019
BAIAP3	18.6825	1.72423	3.30404	0.000433379	1.61846	0.0240735
BATF2	299.5	1.54231	2.9126	0.000434989	1.6183	0.0240824
CCND1	6492.62	1.63628	3.10863	0.000436906	1.61784	0.0241082
SLC31A1	4981.24	0.889066	1.85198	0.000439146	1.61705	0.0241516
NECTIN3	51.8788	1.63591	3.10783	0.00044394	1.61378	0.0243346
APBB2	57.3261	1.51409	2.85619	0.000459711	1.60853	0.0246302
NXPH4	30.0146	1.51046	2.84901	0.000456212	1.60853	0.0246302
PTPRE	2181.63	1.35156	2.55188	0.000453114	1.60853	0.0246302
TGM3	111.671	1.003	2.00417	0.000455571	1.60853	0.0246302
AVL9	1257.82	0.604297	1.52024	0.000458051	1.60853	0.0246302
MFSD2B	62.3528	1.38155	2.60548	0.000465602	1.6058	0.0247858
SHB	165.369	1.29911	2.46076	0.000464273	1.6058	0.0247858
PLEKHF1	227.877	1.38909	2.61914	0.000467229	1.60567	0.024793
HINT3	834.678	0.727018	1.65521	0.000469653	1.60481	0.0248423
CRABP2	139.056	1.4727	2.77541	0.000472235	1.60381	0.0248995
SCN4A	14.9921	1.47188	2.77383	0.000479311	1.60359	0.0249118
MGLL	1777.29	1.45647	2.74436	0.000479169	1.60359	0.0249118
PSME1	3131.55	0.711348	1.63733	0.000479968	1.60359	0.0249118
ZNF622	901.323	0.674086	1.59559	0.000478876	1.60359	0.0249118
BNIP3L	1276.43	1.02247	2.03139	0.000483619	1.60166	0.0250231
CLIC4	4069.83	0.603005	1.51888	0.000497148	1.59237	0.0255639
CBLB	511.484	1.44178	2.71655	0.000504831	1.58706	0.0258788
XBP1	2316.33	0.65873	1.57869	0.000506972	1.58656	0.0259086
CTD-2228K2.7	92.6956	1.54902	2.92619	0.000514009	1.58323	0.0261076
MEIS3	144.604	1.52116	2.87021	0.000512844	1.58323	0.0261076
RRAD	68.4273	1.532	2.89186	0.000523848	1.57896	0.0263654
PLK3	841.54	1.62022	3.07421	0.000529343	1.57836	0.026402
IFI27	138.259	1.20087	2.29878	0.000532123	1.57739	0.0264612
BHLHE41	1540.5	1.42644	2.68782	0.000536658	1.5763	0.0265278
SYP	48.7437	1.34862	2.54668	0.000535357	1.5763	0.0265278
THTPA	74.7937	0.730535	1.65925	0.000540867	1.5742	0.0266565
RP4-639J15.3	40.4496	1.52809	2.88404	0.000545914	1.5721	0.0267857
IARS	6110.04	0.606973	1.52306	0.000546712	1.5721	0.0267857
HLA-F	1425.94	1.22627	2.33961	0.000553277	1.56819	0.0270276
PHLDA1	7250.81	1.60571	3.04345	0.00055528	1.5679	0.0270459
IER5L	913.822	1.24984	2.37816	0.000562884	1.56326	0.0273361
EGR2	1561.62	1.56071	2.94998	0.000568215	1.56197	0.0274176
IRS2	1201.7	1.46613	2.7628	0.000569516	1.56197	0.0274176
IRF1	3361.33	1.46589	2.76233	0.000572614	1.56087	0.0274871
FGR	1315.01	1.47363	2.77719	0.000587153	1.55373	0.0279427
SERTAD2	1040.12	1.44243	2.71779	0.00058598	1.55373	0.0279427
INHBA	395.967	1.14635	2.21354	0.000590616	1.55242	0.0280273
FOXF1	32.8631	1.52365	2.87518	0.000603949	1.54998	0.0281852
GBP6	16.1873	0.954197	1.9375	0.000604126	1.54998	0.0281852
BEX1	437.128	0.86778	1.82485	0.00060378	1.54998	0.0281852
PCNX1	2752.08	1.05134	2.07245	0.000609556	1.54731	0.0283589
PPBP	160.089	1.59961	3.03062	0.00061227	1.5466	0.0284056
DGAT2	898.979	1.05372	2.07587	0.000619867	1.54245	0.0286779
HPCAL1	5627.29	1.37636	2.59612	0.000632696	1.53597	0.0291093
PNMA1	495.934	0.773366	1.70925	0.000640386	1.53192	0.0293817
TMEM215	16.1562	1.66538	3.17197	0.000649456	1.53127	0.0294262
MDGA1	124.277	1.50765	2.84347	0.000645317	1.53127	0.0294262
MYEOV	162.247	1.49898	2.82642	0.000651986	1.53127	0.0294262
PPIL6	39.202	1.3203	2.49718	0.000649798	1.53127	0.0294262
AKIRIN2	3257.97	1.18644	2.2759	0.000643634	1.53127	0.0294262
GALNT9	8.92291	0.820111	1.76554	0.000655634	1.5312	0.0294309
ITPRIP	2156.2	1.27877	2.42632	0.000669703	1.52315	0.0299814
DUSP1	361.563	1.43587	2.70545	0.000674311	1.52134	0.0301066
ALDH1L2	1397.56	1.20991	2.31323	0.000676528	1.52108	0.0301245
CCL5	5375.53	1.20905	2.31185	0.000678969	1.52068	0.0301524
HMGA1	20332.8	1.28664	2.43959	0.000682981	1.52044	0.0301692
GRPEL2	425.229	0.701981	1.62674	0.000695056	1.51628	0.0304596
TSPAN17	1567.81	1.23607	2.35555	0.000700479	1.51501	0.0305488
HMGA1L1	53.1903	1.3301	2.5142	0.000712598	1.51001	0.0309022
BAIAP2	623.683	1.21535	2.32197	0.000728034	1.50184	0.0314894
DUSP2	106.205	1.39527	2.63038	0.000730181	1.50169	0.0315002
ANKRD22	235.751	1.3417	2.53449	0.000752841	1.4929	0.0321438
PGD	12295	0.896325	1.86132	0.000762204	1.48865	0.0324601
HSPB7	1209.47	1.57876	2.98713	0.000766829	1.48824	0.0324905
WI2-87327B8.2	30.592	1.5115	2.85107	0.00076558	1.48824	0.0324905
ZNF697	1184.46	1.4597	2.75052	0.000784741	1.48143	0.0330042
NAMPT	3097.67	1.35653	2.56069	0.000794574	1.47815	0.0332547
SBDS	1385.99	0.592054	1.50739	0.000802293	1.4763	0.0333967
GSTO1	2470.41	0.978915	1.97098	0.000807824	1.4744	0.0335429
CCSER2	287.626	0.591973	1.50731	0.000812501	1.47328	0.0336293
F3	121.223	1.53178	2.89142	0.000823813	1.46913	0.0339521
RP11-518K17.3	345.978	1.39575	2.63126	0.000840163	1.46381	0.0343705
FZD3	124.238	0.751742	1.68383	0.000840173	1.46381	0.0343705
SHANK1	559.723	1.60809	3.04848	0.000848421	1.46271	0.034458
GPAT3	445.398	1.18968	2.28101	0.000845179	1.46271	0.034458
AC073115.5	20.5163	1.02391	2.03343	0.000848535	1.46271	0.034458
PEX5L	613.798	0.855757	1.80971	0.000859482	1.46032	0.0346484
ATP1B2	49.2846	0.706675	1.63204	0.00086474	1.45977	0.0346919
GBP2	2662.54	1.43036	2.69513	0.000867966	1.45961	0.0347052
CEMIP	5613.14	1.42382	2.68294	0.000871759	1.45961	0.0347052
SLC1A2	25.3276	1.34768	2.54502	0.000873428	1.45961	0.0347052
HLA-B	57737	0.785604	1.72381	0.00087082	1.45961	0.0347052
LY6E	4762.83	1.31636	2.49038	0.000875676	1.45953	0.0347114
RP4-747G18.8	9.79803	1.27125	2.41371	0.00088417	1.45843	0.034799
IL36B	15.2427	1.19755	2.2935	0.000882595	1.45843	0.034799
S100A11	17954.8	1.00161	2.00224	0.000888975	1.45813	0.0348231
RP11-81A1.2	201.744	1.20677	2.30821	0.00090222	1.45375	0.035176
YIF1A	967.349	0.754592	1.68715	0.000911152	1.45128	0.0353766
PYCR1	696.741	0.990477	1.98684	0.00092818	1.44549	0.0358515
CXCL5	8.9058	1.18679	2.27645	0.000943032	1.44061	0.0362565
KATNB1	613.764	0.889411	1.85242	0.000942123	1.44061	0.0362565
GOLT1B	651.28	0.619506	1.53635	0.000951625	1.43768	0.0365024
PEX5	357.968	0.920645	1.89296	0.000960703	1.43481	0.0367441
CKM	73.5176	0.724108	1.65188	0.000965384	1.43444	0.0367754
SLC24A3	31.8741	1.40407	2.64647	0.000987155	1.42732	0.0373834
EAF1	1575.55	0.931947	1.90785	0.000988097	1.42732	0.0373834
DDR1	53.2298	1.5094	2.84691	0.000990803	1.42712	0.0374005
C20orf82	36.3456	1.53857	2.90506	0.000996054	1.4268	0.0374286
SEMA7A	1853.61	1.57306	2.97534	0.000998579	1.42668	0.0374388
FCRLB	51.2494	1.4025	2.64359	0.00100131	1.42647	0.0374567
MAP1LC3B2	358.361	1.09712	2.13928	0.00100396	1.4263	0.0374715
PAPPA2	145.863	1.19398	2.28782	0.00101153	1.42401	0.0376692
CHPF	353.661	1.26167	2.39773	0.00102334	1.41994	0.0380239
CHPF2	2682.68	0.677563	1.59944	0.00103153	1.41939	0.0380728
NRIP3	1118.05	1.48707	2.8032	0.00104516	1.41591	0.0383784
NAMPTL	1290.28	1.32797	2.51049	0.00105728	1.41348	0.0385941
ST6GALNAC4	981.495	0.775591	1.71189	0.00106097	1.41292	0.0386442
SLC12A8	421.452	1.40013	2.63926	0.00106531	1.4121	0.038717
SLC30A3	195.91	1.61594	3.06511	0.00107526	1.40901	0.0389934
SDC1	328.487	1.62046	3.07473	0.00108912	1.40876	0.0390159
HS3ST3B1	1107.48	1.50925	2.84663	0.00108932	1.40876	0.0390159
CH17-478G19.1	346.057	0.621775	1.53877	0.00108997	1.40876	0.0390159
C22orf42	65.8294	1.46702	2.7645	0.0010934	1.40833	0.0390544
RTN4R	47.573	1.35058	2.55015	0.00111057	1.40713	0.0391624
LFNG	352.659	0.990518	1.9869	0.00110308	1.40713	0.0391624
PTPN12	7070.72	0.936658	1.91409	0.00110722	1.40713	0.0391624
PPIF	4873.13	0.932978	1.90921	0.00112698	1.40189	0.0396376
HLA-L	599.621	0.898112	1.86363	0.00113121	1.40189	0.0396376
RFXANK	1302.83	0.589638	1.50487	0.00112981	1.40189	0.0396376
DUSP14	808.302	1.31953	2.49584	0.00113574	1.40107	0.0397128
TRIM9	59.4737	1.49048	2.80983	0.00114593	1.40024	0.0397888
RP5-1052I5.1	16.6716	1.37835	2.5997	0.0011411	1.40024	0.0397888
SLC31A2	1618.49	1.36354	2.57316	0.00114437	1.40024	0.0397888
CDKL3	14.2877	1.10579	2.15217	0.0011475	1.40024	0.0397888
RP11-127L20.6	8.95247	1.42986	2.69421	0.00115247	1.40017	0.0397948
SPSB1	799.602	1.42908	2.69276	0.00115204	1.40017	0.0397948
SYNJ2	2261.63	1.37582	2.59515	0.00117327	1.39421	0.0403453
BIRC3	79.0995	1.37056	2.58571	0.00118604	1.3934	0.0404201
TNFRSF14	430.769	1.30025	2.46272	0.00118143	1.3934	0.0404201
IFI6	18878.1	1.26412	2.40181	0.00119201	1.3934	0.0404201
ZFAND2A	526.342	0.925292	1.89907	0.00119228	1.3934	0.0404201
ERRFI1	47.1788	0.772529	1.70826	0.00118237	1.3934	0.0404201
ENO2	84.9897	1.4585	2.74823	0.00120827	1.39075	0.0406673
CASS4	1147.48	1.37412	2.59209	0.00120595	1.39075	0.0406673
RP11-722C17.1	162.7	1.34869	2.5468	0.00121446	1.39075	0.0406673
RPPH1	8.0304	1.3468	2.54347	0.00120541	1.39075	0.0406673
CHST11	7259.77	1.2875	2.44105	0.00121136	1.39075	0.0406673
ITK	72.3995	0.633383	1.5512	0.00122625	1.38831	0.0408971
FTHL11	1731.06	1.31946	2.49572	0.00124138	1.38628	0.0410889
C14orf179	80.0437	0.861102	1.81643	0.00124194	1.38628	0.0410889
RP11-370B11.1	247.047	0.627131	1.54449	0.00124437	1.38628	0.0410889
CXCL11	26.2625	1.46642	2.76336	0.00125308	1.38411	0.0412946
PPP2R3A	142.076	0.703438	1.62838	0.00126422	1.38198	0.0414969
CACNA1G	117.636	1.40186	2.64242	0.00127117	1.38121	0.0415709
RP11-134F2.7	27.0615	0.84836	1.80045	0.00127152	1.38121	0.0415709
CLCN7	3729.57	1.01473	2.02052	0.00127816	1.38064	0.0416255
ELMOD1	8.52796	1.67828	3.20046	0.00129042	1.37799	0.0418803
FAM26F	33.8219	1.40456	2.64737	0.00129374	1.37793	0.0418865
MAP1B	375.361	0.979404	1.97165	0.00130234	1.37627	0.0420468
LIF	38.9455	0.743529	1.67427	0.00130376	1.37627	0.0420468
L29074.1	1622.73	1.31257	2.48384	0.00130736	1.37591	0.0420813
CCDC30	163.889	1.31895	2.49485	0.00131453	1.37438	0.0422303
NDRG1	3395.91	1.33338	2.51993	0.00132607	1.37142	0.0425188
ARC	15.7753	1.59283	3.0164	0.00132895	1.37132	0.0425289
IL24	25.3339	1.09839	2.14115	0.00133194	1.37118	0.0425426
FTHL1	45.8549	1.35976	2.56643	0.00135383	1.36825	0.04283
CD63	13211.1	1.00634	2.00881	0.0013494	1.36825	0.04283
GIMAP8	1797.59	1.32839	2.51123	0.00137496	1.36534	0.0431182
MYO10	1279.94	1.26641	2.40562	0.00137852	1.36534	0.0431182
PYROXD1	269.497	0.716509	1.6432	0.00138472	1.36421	0.043231
FTHL10	18527	1.30976	2.479	0.0013993	1.36372	0.0432791
GBP7	14.3964	1.30262	2.46677	0.00139548	1.36372	0.0432791
THBD	6060.56	1.28896	2.44353	0.00139411	1.36372	0.0432791
HLA-C	22373.6	0.845876	1.79736	0.00139023	1.36372	0.0432791
SLC27A4	748.482	0.670605	1.59174	0.0014019	1.36372	0.0432791
TLR2	3211.82	0.781792	1.71927	0.00140818	1.36289	0.0433624
TTC25	14.0011	1.29022	2.44565	0.00142074	1.36034	0.0436174
PHF1	768.198	1.08452	2.12067	0.00143839	1.35658	0.0439967
HIST2H2AC	119.776	1.08333	2.11892	0.00143591	1.35658	0.0439967
SLAMF7	2328.7	1.36898	2.58288	0.00144302	1.35598	0.0440572
CDCP1	584.034	1.47961	2.78873	0.00144927	1.3557	0.0440858
RP11-12A2.1	73.319	1.29236	2.44928	0.00144669	1.3557	0.0440858
MID1IP1	3977.53	1.32103	2.49844	0.00146406	1.35446	0.044212
HIST2H2AA4	592.798	1.19076	2.28272	0.00145784	1.35446	0.044212
HIST2H2AA3	592.672	1.19073	2.28269	0.0014589	1.35446	0.044212
TNFRSF1B	8270.72	1.12017	2.17373	0.00146695	1.35439	0.0442188
DGKI	17.9895	1.46998	2.77017	0.00149784	1.34927	0.044744
ATP6V1G1	1862.59	0.662653	1.58299	0.00150246	1.34871	0.0448015
FAM177A1	287.886	0.588007	1.50317	0.00155353	1.33575	0.0461584
PLAUR	9212.44	1.37814	2.59933	0.00155805	1.33526	0.04621
HSPA13	1216.3	0.695497	1.61944	0.00156595	1.33384	0.0463617
FTHL23	3624.28	1.29607	2.45559	0.00157678	1.33239	0.0465163
TNFRSF21	2214.12	0.873772	1.83245	0.00157469	1.33239	0.0465163
MMP1	624.488	1.704	3.25804	0.00158906	1.33118	0.0466461
HLA-G	1261.26	0.898156	1.86368	0.00159265	1.33112	0.0466532
TP53RK	347.413	0.603297	1.51918	0.00160522	1.32904	0.0468767
CSRNP2	580.355	0.786034	1.72433	0.00163409	1.32501	0.0473135
SPRYD3	1279.88	0.737495	1.66728	0.00163513	1.32501	0.0473135
RP11-511P7.5	94.246	1.42589	2.68679	0.00165289	1.32108	0.0477441
DMBX1	17.158	1.07052	2.10019	0.00167145	1.31699	0.0481963
TNKS1BP1	1585.57	1.18766	2.27783	0.0016808	1.31539	0.0483737
NUDT4P2	245.871	0.614134	1.53064	0.00170397	1.31087	0.0488794
CLCF1	29.2086	1.46296	2.75674	0.00172446	1.30867	0.0491278
GSAP	723.144	0.77076	1.70617	0.00172831	1.30845	0.0491533
PLCD3	124.745	0.725206	1.65314	0.00175783	1.30321	0.0497502
LENG1	106.906	0.635704	1.5537	0.00175829	1.30321	0.0497502
GRIA4	8.88996	-2.03825	4.10746	5.41449e-06	2.87861	0.00132249				2.87861
TMEM52B	110.778	-1.75165	3.36744	7.59137e-06	2.78015	0.00165901				2.78015
RP11-48O20.4	20.9478	-1.57768	2.98489	0.000210571	1.7887	0.0162668				1.7887
P2RY12	69.0473	-1.53271	2.89329	0.00069113	1.51714	0.0303989				1.51714
CIART	9.17195	-1.4293	2.69317	0.000650467	1.53127	0.0294262				1.53127
PTPRB	55.3249	-1.41592	2.6683	1.41161e-05	2.56946	0.00269489				2.56946
OLR1	457.104	-1.39374	2.62759	0.00147663	1.35321	0.0443392				1.35321
RP11-366L20.2	20.3194	-1.34775	2.54515	4.02536e-05	2.23915	0.00576569				2.23915
SLC38A3	14.2111	-1.3067	2.47374	0.00140982	1.36289	0.0433624				1.36289
AGER	46.7159	-1.26702	2.40664	2.91727e-07	3.80604	0.0001563				3.80604
RP11-382A20.3	12.486	-1.232	2.34892	0.000742008	1.49696	0.031845				1.49696
AC079466.1	71.1658	-1.14793	2.21595	0.00171677	1.30987	0.0489929				1.30987
CTD-2561J22.2	22.5358	-1.10569	2.15202	0.000181631	1.81977	0.0151438				1.81977
TMEM169	92.4458	-1.10127	2.14543	0.00108171	1.40876	0.0390159				1.40876
AGGF1P2	18.5675	-1.09043	2.12938	0.000378651	1.65474	0.0221444				1.65474
RP11-686D22.7	19.3886	-1.06484	2.09194	0.00160924	1.32891	0.0468911				1.32891
RP11-679B19.1	70.9085	-1.05669	2.08015	0.000700769	1.51501	0.0305488				1.51501
CCDC144B	20.9955	-1.03573	2.05015	0.0013761	1.36534	0.0431182				1.36534
TMEM150C	46.0825	-1.01498	2.02088	0.000569169	1.56197	0.0274176				1.56197
AC069513.3	105.27	-0.983843	1.97773	4.27666e-05	2.22043	0.00601958				2.22043
FNBP1L	280.648	-0.979477	1.97175	7.08928e-05	2.06893	0.00853231				2.06893
AC016747.2	103.567	-0.978793	1.97082	0.0001747	1.82516	0.0149567				1.82516
MS4A14	142.91	-0.977963	1.96968	0.00040217	1.63948	0.0229361				1.63948
GOLGA8A	92.8361	-0.96084	1.94644	0.000495893	1.59237	0.0255639				1.59237
PARP15	61.983	-0.919309	1.89121	0.000427446	1.61945	0.024019				1.61945
AC087886.1	50.9105	-0.908651	1.87729	0.000600373	1.54998	0.0281852				1.54998
NEAT1	267.627	-0.881668	1.8425	8.46228e-05	2.02152	0.00951666				2.02152
ZNF443	71.872	-0.866592	1.82335	0.000429504	1.61945	0.024019				1.61945
HMGB1L1	154.083	-0.861026	1.81633	0.000452002	1.60853	0.0246302				1.60853
EFNA4	86.4769	-0.859489	1.8144	3.84883e-06	2.97248	0.00106542				2.97248
PARP1	18290.6	-0.811069	1.75451	0.000594409	1.55088	0.0281269				1.55088
RCAN3	277.563	-0.777417	1.71406	0.000915376	1.45051	0.0354393				1.45051
CTA-331P3.1	115.724	-0.749608	1.68134	0.000851658	1.46217	0.0345005				1.46217
CHD3	1289.25	-0.748403	1.67993	0.00116616	1.39595	0.040184				1.39595
PCDHB6	133.406	-0.740844	1.67115	0.00123107	1.38747	0.0409758				1.38747
CBX1	1400.24	-0.738169	1.66806	0.000247739	1.74927	0.0178125				1.74927
AC006032.1	76.8717	-0.713195	1.63943	0.00133909	1.37024	0.0426348				1.37024
TCEAL3	293.288	-0.662185	1.58248	0.000382813	1.65455	0.0221538				1.65455
ZSCAN12	59.8777	-0.64864	1.56769	0.000316683	1.67896	0.020943				1.67896
ZNF445	499.65	-0.638783	1.55702	0.000654408	1.5312	0.0294309				1.5312
NUFIP1	186.01	-0.635575	1.55356	8.14691e-07	3.48145	0.000330029				3.48145
PHTF1	857.4	-0.631929	1.54964	0.000855404	1.46133	0.0345679				1.46133
RP11-16F15.2	491.455	-0.626064	1.54335	0.000527658	1.57836	0.026402				1.57836
WDR90	156.054	-0.62487	1.54207	0.000896365	1.45556	0.03503				1.45556
SDHAP1	160.172	-0.615518	1.53211	7.86277e-05	2.04244	0.00906895				2.04244
KIAA0895L	97.2626	-0.615404	1.53199	0.000528192	1.57836	0.026402				1.57836
ZNF778	357.25	-0.603983	1.51991	0.000115436	1.94003	0.0114807				1.94003
AFG3L1P	191.899	-0.598125	1.51375	2.30346e-05	2.40289	0.00395467				2.40289

## Sheet: File S3B
File S3B: List of 65-79*PE-modulated DEGs in THP-1 cells under M1 polarizing conditions (Padj <0.05, Fold Change >1.5)
	baseMean	log2FoldChange	Fold Change	pvalue	-Log10(padj)	padj
HLA-DPB1	2190.64	2.95887	7.77515	4.33098e-18	13.4111	3.88055e-14
HLA-DMB	268.902	2.7025	6.50929	8.98495e-10	5.79315	1.6101e-06
HLA-DQB1	1197.8	2.64357	6.24874	5.13493e-10	5.93922	1.15022e-06
CD74	40641.6	2.56405	5.91366	1.55706e-09	5.59575	2.5366e-06
CIITA	157.491	2.50424	5.67351	2.55738e-08	4.61762	2.41202e-05
HLA-DRB5	6977.72	2.41258	5.32427	8.7286e-09	4.91966	1.2032e-05
HLA-DPA1	2981.28	2.40856	5.30945	2.81423e-18	13.4111	3.88055e-14
SERPING1	4592.89	2.39475	5.25885	4.00388e-11	6.84315	1.43499e-07
HLA-DMA	1297.79	2.29446	4.90569	9.94443e-09	4.89521	1.27289e-05
HLA-DRA	8163.04	2.1729	4.50929	1.99791e-12	8.04815	8.95065e-09
HLA-DRB1	17116.9	2.16119	4.47283	6.29769e-08	4.24851	5.64273e-05
RP11-117B7.1	14.848	2.14432	4.42083	3.94214e-06	2.79438	0.00160553
C1QB	192.553	2.1206	4.34874	5.38766e-07	3.44663	0.000357581
SLC6A9	142.52	2.11319	4.32647	1.34585e-08	4.8161	1.52723e-05
CHAC1	468.312	2.07709	4.21955	3.47817e-09	5.28449	5.19407e-06
C1R	53.1551	2.06412	4.18178	4.44061e-06	2.76358	0.00172354
LGALS3BP	4320.18	2.04975	4.14033	2.24201e-08	4.6513	2.23204e-05
HLA-DRB6	106.526	2.03554	4.09975	8.77535e-07	3.29565	0.000506235
CFH	120.514	2.00602	4.01672	1.80223e-07	3.87106	0.000134566
RP4-644F6.3	422.959	1.92938	3.80892	7.3323e-06	2.58234	0.00261613
PSAT1	3758.41	1.89979	3.7316	1.86727e-08	4.7059	1.96832e-05
C4B	93.5103	1.88443	3.69207	2.51183e-05	2.23316	0.00584571
ETV7	99.6699	1.87267	3.66209	1.1924e-05	2.43367	0.0036841
LAG3	66.2953	1.81493	3.51843	4.08631e-05	2.09912	0.00795942
C4A	87.711	1.81114	3.5092	4.88749e-05	2.05807	0.00874847
IL15RA	102.209	1.78393	3.44364	8.36493e-06	2.5402	0.00288268
SECTM1	813.889	1.7485	3.36008	2.36686e-05	2.24172	0.00573164
HLA-DQB2	6.21932	1.74131	3.34338	0.000262496	1.58522	0.0259886
VSTM4	18.8154	1.71593	3.28508	1.50561e-05	2.38186	0.00415085
IFI27	138.259	1.71513	3.28327	8.85184e-06	2.53202	0.0029375
STAT1	12778.8	1.71352	3.27959	5.00271e-05	2.05606	0.00878908
PLA2G2D	4.79249	1.68692	3.21969	0.000462605	1.42974	0.0371757
FAM26F	33.8219	1.67286	3.18846	0.000196496	1.66815	0.0214708
RP11-60A14.1	5.1157	1.65764	3.15501	0.000474105	1.42528	0.0375596
WARS	23256.1	1.64978	3.13786	4.61672e-05	2.06555	0.00859899
C2	2533.66	1.63554	3.10704	1.39325e-05	2.38796	0.00409297
ASS1	5065.99	1.61182	3.05638	7.44546e-06	2.58234	0.00261613
GBP1	4178.12	1.59444	3.01977	0.000310993	1.53721	0.029026
RP11-548C21.1	8.38288	1.57641	2.98227	0.00025972	1.58743	0.0258566
CNTNAP1	40.2549	1.56899	2.96696	0.000163744	1.71719	0.0191783
ADM2	281.574	1.56841	2.96577	2.6513e-06	2.92526	0.00118778
SCN4A	14.9921	1.5634	2.9555	0.000218607	1.64057	0.0228789
PDCD1LG2	184.458	1.56181	2.95225	2.67012e-05	2.22322	0.00598107
PALM	57.9651	1.55122	2.93065	2.71724e-05	2.22102	0.00601147
GBP2	2662.54	1.54788	2.92386	0.000358137	1.49796	0.0317714
RP11-14N7.1	96.0297	1.53744	2.9028	0.000172179	1.70381	0.0197785
RP11-382M14.1	9.22111	1.5368	2.9015	0.00010522	1.86444	0.0136633
C1S	198.13	1.52191	2.8717	1.03369e-07	4.094	8.05379e-05
ORM1	818.397	1.521	2.86991	6.14059e-05	1.99588	0.0100954
AC027612.2	53.7557	1.51173	2.85153	0.000200636	1.66174	0.0217903
GRIN3A	161.06	1.50014	2.82871	0.000366018	1.49491	0.0319953
PHGDH	3868.04	1.49672	2.82201	4.07671e-06	2.78956	0.00162344
CTD-2081C10.2	7.31404	1.49218	2.81313	0.000402562	1.46225	0.0344942
NCF1C	2457.05	1.4909	2.81064	9.45819e-05	1.88446	0.0130478
STC2	490.103	1.49012	2.80912	1.15294e-06	3.21634	0.000607665
NCF1B	2312.39	1.48924	2.80741	8.17379e-05	1.91342	0.0122062
P2RX7	1362.22	1.48532	2.7998	1.7287e-05	2.33502	0.00462363
CCL4	229.823	1.48007	2.78963	0.000161462	1.72043	0.0190356
ORM2	271.181	1.46472	2.76009	0.000225533	1.63649	0.0230946
FAM69B	31.7801	1.46234	2.75555	0.000725935	1.3139	0.0485401
ANKRD22	235.751	1.44298	2.71881	0.000354231	1.4984	0.0317391
AIM2	740.34	1.44225	2.71744	0.000258701	1.58743	0.0258566
GBP5	4543.03	1.42537	2.68584	6.67209e-05	1.97839	0.0105102
TAP1	10136.1	1.41717	2.6706	0.000314806	1.53642	0.029079
CH17-13I23.2	30.686	1.4162	2.66881	0.000615579	1.35408	0.0442511
SAA1	22.9326	1.40641	2.65077	0.000438091	1.43754	0.0365144
VLDLR	1227.76	1.393	2.62624	3.29524e-05	2.15769	0.0069552
PBX1	75.2999	1.38999	2.62077	0.000109161	1.85782	0.0138735
TRIM69	1194.83	1.37197	2.58825	0.000544525	1.39086	0.0406578
RP11-125B21.2	52.3276	1.34544	2.54108	0.000710095	1.31695	0.0482004
HLA-DQA2	41.8696	1.3371	2.52642	6.59407e-07	3.39518	0.000402549
NCF1	3419.08	1.32781	2.51021	0.00031013	1.53721	0.029026
B2M	165007	1.3164	2.49043	6.68617e-05	1.97839	0.0105102
RARRES3	99.0607	1.31558	2.48902	0.000531499	1.39774	0.0400187
RAB6B	28.1771	1.29632	2.45602	1.61693e-06	3.10617	0.000783118
ALDH1L2	1397.56	1.28677	2.43982	0.000305756	1.54004	0.0288376
HLA-DQA1	473.477	1.28215	2.43201	5.95693e-10	5.92588	1.18609e-06
UBE2L6	3136.51	1.27944	2.42745	0.000108104	1.85895	0.0138373
HAPLN3	55.4483	1.2747	2.41948	0.000121098	1.82489	0.014966
PCK2	1617.35	1.26972	2.41115	4.43386e-07	3.51485	0.000305596
RPS6KA2	5958.48	1.25877	2.39291	9.4655e-05	1.88446	0.0130478
BCAM	122.883	1.25128	2.38053	0.000570057	1.37813	0.0418665
SLC7A5	6892.53	1.2496	2.37776	4.52045e-06	2.76358	0.00172354
APOL4	170.725	1.24839	2.37575	1.27086e-06	3.18663	0.000650679
BATF3	40.8363	1.24652	2.37268	0.000617342	1.35408	0.0442511
PDZD4	32.7907	1.24148	2.36442	4.2425e-05	2.08752	0.0081748
CTSS	32650.4	1.22496	2.33748	9.0188e-05	1.88842	0.0129294
SSTR2	136.464	1.21629	2.32348	0.000637625	1.34522	0.045163
SMARCD3	385.512	1.21084	2.31472	5.57297e-05	2.02838	0.00936743
ARL10	13.5295	1.1959	2.29087	0.000160544	1.72043	0.0190356
LIPA	10985.1	1.19002	2.28157	6.92223e-08	4.22864	5.90697e-05
GPT2	831.542	1.18811	2.27854	2.77301e-06	2.9165	0.00121201
CBSL	1317.1	1.18311	2.27066	1.86695e-10	6.25368	5.57597e-07
CBS	1398.34	1.17513	2.25813	2.89438e-10	6.13021	7.4096e-07
IL32	457.883	1.16852	2.2478	8.2437e-05	1.91332	0.0122089
DBNDD1	49.8343	1.16769	2.24651	0.000101093	1.8705	0.0134742
HLA-DOA	15.0458	1.15633	2.2289	6.79568e-05	1.97513	0.0105894
APOL6	3017.18	1.14305	2.20847	0.00017604	1.69971	0.019966
EMID1	23.3206	1.134	2.19467	0.000682475	1.32714	0.0470822
GPR35	762.335	1.13247	2.19234	0.000340489	1.51122	0.030816
LTBP3	142.884	1.08727	2.12471	0.000357307	1.49796	0.0317714
C3orf18	37.436	1.08213	2.11716	7.27576e-05	1.95297	0.0111437
SLC12A5	59.3034	1.08126	2.11589	0.000110224	1.85693	0.0139017
FAM92A1	362.11	1.06983	2.09919	7.89801e-05	1.92103	0.0119943
HCN2	224.78	1.04522	2.06368	6.7391e-07	3.39518	0.000402549
RP11-442O1.4	14.6145	1.04346	2.06116	0.00066117	1.33459	0.0462819
HLA-J	471.205	1.04298	2.06048	8.37802e-05	1.91297	0.0122188
HLA-L	599.621	1.03045	2.04266	0.000187466	1.68325	0.020737
SLC39A11	2052.1	1.01539	2.02145	4.70423e-05	2.0654	0.00860203
RP11-118J16.1	54.6707	1.01355	2.01888	0.000719504	1.31451	0.0484718
HLA-C	22373.6	1.00382	2.0053	0.000149692	1.74372	0.0180416
PSMB9	2177.95	0.992634	1.98981	1.38641e-05	2.38796	0.00409297
HLA-A	62039.2	0.984076	1.97805	0.0005542	1.3883	0.0408975
HLA-H	11586.2	0.975815	1.96675	0.000417869	1.45196	0.0353218
RNF208	36.7213	0.966363	1.95391	0.000321308	1.52978	0.0295273
PELI3	191.097	0.930084	1.90539	1.96569e-05	2.29196	0.00510558
CCPG1	464.147	0.926887	1.90117	5.55385e-05	2.02838	0.00936743
GSAP	723.144	0.918547	1.89021	0.000187105	1.68325	0.020737
PGD	12295	0.914046	1.88432	0.000597909	1.36333	0.0433178
DNASE2	2761.97	0.91164	1.88118	4.65459e-05	2.06555	0.00859899
MTHFD2	6202.84	0.892348	1.85619	2.13726e-05	2.28013	0.00524654
HLA-B	57737	0.885653	1.8476	0.000175077	1.69971	0.019966
AARS	8908.42	0.881006	1.84166	1.59032e-05	2.36472	0.00431796
BEX1	437.128	0.880769	1.84136	0.000495438	1.42198	0.0378457
MEIS3P2	48.1341	0.876884	1.83641	0.00023549	1.6202	0.0239772
LGALSL	40.9306	0.875523	1.83467	0.000637197	1.34522	0.045163
CARS	1501.81	0.868568	1.82585	9.60839e-06	2.51154	0.00307936
GARS	6452.4	0.857714	1.81216	0.000707861	1.31695	0.0482004
DIRAS1	788.319	0.85557	1.80947	2.11288e-05	2.28013	0.00524654
BBS9	80.3646	0.855564	1.80947	1.24061e-05	2.42388	0.0037681
ULBP1	248.604	0.850215	1.80277	3.43238e-06	2.84454	0.00143042
RP11-10J5.1	25.2638	0.835903	1.78497	0.000462353	1.42974	0.0371757
TAP2	2023.36	0.834581	1.78334	0.000749832	1.30145	0.0499516
CPD	8578.44	0.813961	1.75803	0.000589864	1.36685	0.0429689
LITAF	2780.7	0.809503	1.75261	0.000118901	1.82984	0.0147966
PPARA	482.848	0.805933	1.74828	0.000484066	1.42379	0.0376886
ATF4P3	407.404	0.792585	1.73218	0.000302331	1.54034	0.0288179
ATF4	7095.74	0.783772	1.72163	3.8214e-05	2.11868	0.00760883
TDRKH	125.479	0.774755	1.7109	1.15626e-05	2.43948	0.00363513
CREBL2	702.699	0.772462	1.70818	1.31359e-06	3.18451	0.000653875
ATP6AP2	11097.6	0.766363	1.70098	1.99437e-05	2.29196	0.00510558
ZCCHC24	459.973	0.763567	1.69768	9.45466e-05	1.88446	0.0130478
TTC7B	713.684	0.762054	1.6959	0.00064054	1.34495	0.0451908
CXCL9	6961	0.757757	1.69086	2.35883e-14	9.85109	1.40901e-10
PSME1	3131.55	0.754607	1.68717	0.00021183	1.64804	0.0224886
MYL5	216.615	0.74604	1.67718	2.61864e-05	2.22322	0.00598107
MIF4GD	510.603	0.745356	1.67639	0.000452972	1.42974	0.0371757
RP11-667M19.6	414.239	0.743656	1.67441	0.000212259	1.64804	0.0224886
SLC1A5	8397.79	0.743022	1.67368	0.000184887	1.68388	0.0207073
2019-03-02	737.726	0.711678	1.63771	9.29026e-05	1.88446	0.0130478
SLC35F6	1533.72	0.69747	1.62166	0.000107174	1.85959	0.0138169
MARS	3985.35	0.695949	1.61995	6.44193e-05	1.97904	0.0104945
TMEM205	931.498	0.694234	1.61802	0.000245735	1.60661	0.0247392
GGCX	1267.47	0.663328	1.58373	4.39446e-05	2.07688	0.00837753
ALDH6A1	311.768	0.662504	1.58283	0.000220873	1.64057	0.0228789
ZNF568	67.0705	0.65988	1.57995	0.000213341	1.64804	0.0224886
YARS	5728.19	0.657402	1.57724	0.000477902	1.42526	0.0375614
SLC3A2	6052.07	0.655039	1.57466	3.47936e-05	2.14965	0.00708524
VAT1	4770.78	0.649276	1.56838	0.000274014	1.57134	0.0268324
ABCA1	12412	0.640894	1.55929	0.000101816	1.8705	0.0134742
SUMF2	3857.35	0.63761	1.55575	7.88092e-08	4.19251	6.41937e-05
TMEM254	342.819	0.631404	1.54907	1.06401e-06	3.23823	0.000577788
KIAA0930	15626.9	0.625524	1.54277	0.000244989	1.60661	0.0247392
DNAJC18	115.647	0.625454	1.5427	0.000405558	1.46225	0.0344942
SDSL	317.495	0.619345	1.53618	7.26067e-05	1.95297	0.0111437
C7orf50	1249.02	0.613975	1.53047	0.000152514	1.73944	0.0182203
TTLL1	156.329	0.611516	1.52786	8.75639e-05	1.89776	0.0126544
PTP4A2	7549.58	0.60788	1.52402	0.000360412	1.49736	0.0318157
NRBP2	196.626	0.601902	1.51772	0.000171532	1.70381	0.0197785
SNRPN	189.886	0.590326	1.50559	4.93078e-05	2.05807	0.00874847
GRIA4	8.88996	-2.05736	4.16224	3.42287e-06	2.84454	0.00143042
TOX	6.49138	-1.88798	3.70117	2.39898e-06	2.94642	0.00113131
HACD1	11.5885	-1.78727	3.45162	5.40355e-05	2.03102	0.00931073
CLDN1	41.3533	-1.76848	3.40695	3.06332e-05	2.17428	0.00669448
BBOX1	26.1274	-1.69781	3.24409	9.65079e-05	1.88267	0.0131017
RP11-48O20.4	20.9478	-1.66214	3.16485	8.3868e-05	1.91297	0.0122188
RP11-21M24.1	19.0758	-1.64282	3.12275	2.49959e-06	2.93986	0.00114853
PDGFD	46.9212	-1.63978	3.11618	0.00010226	1.8705	0.0134742
PTPRB	55.3249	-1.62804	3.09092	6.01269e-07	3.41475	0.000384812
OSBPL10	22.7122	-1.624	3.08228	5.59327e-05	2.02838	0.00936743
GZMA	9.46766	-1.59665	3.0244	0.000722934	1.31407	0.0485205
TNFRSF11A	152.388	-1.58455	2.99915	9.623e-06	2.51154	0.00307936
RGS4	46.2249	-1.55883	2.94615	0.000462622	1.42974	0.0371757
IGFBP5	73.9037	-1.53404	2.89595	0.000676154	1.32782	0.0470092
ID3	237.035	-1.51779	2.86352	0.00055126	1.3883	0.0408975
C14orf132	5.85212	-1.50089	2.83018	0.000620954	1.35328	0.0443327
LEF1	186.334	-1.49359	2.81589	0.000705125	1.31695	0.0482004
SLPI	256.901	-1.48399	2.79722	0.000297498	1.54502	0.0285089
ADAMTS1	141.856	-1.47043	2.77104	9.36763e-05	1.88446	0.0130478
ADGRG6	24.7146	-1.45913	2.74942	0.000203472	1.65826	0.0219652
HTR1B	18.4801	-1.4579	2.74709	0.000461185	1.42974	0.0371757
EPHA1	22.2417	-1.4503	2.73265	0.000498307	1.42198	0.0378457
PLK2	441.834	-1.43149	2.69726	6.58863e-05	1.97839	0.0105102
PCDH7	236.301	-1.42952	2.69358	0.000599487	1.36333	0.0433178
KLRC1	18.9465	-1.42781	2.69038	0.000327258	1.52624	0.0297688
CLSTN2	3245.92	-1.40269	2.64393	5.92477e-05	2.00741	0.00983072
FILIP1L	328.453	-1.32572	2.50658	1.50334e-05	2.38186	0.00415085
VNN1	12.6635	-1.28106	2.43018	0.000353983	1.4984	0.0317391
CCDC153	10.8436	-1.22798	2.34239	0.000530643	1.39774	0.0400187
SYNE3	711.412	-1.08848	2.12649	0.000458051	1.42974	0.0371757
EPHB6	67.4351	-1.08256	2.11779	0.00022049	1.64057	0.0228789
FAM174B	22.7055	-1.04213	2.05926	0.000540183	1.39252	0.0405024
BANK1	95.4613	-0.993405	1.99088	0.000391068	1.47246	0.0336932
UGT8	102.568	-0.980674	1.97339	2.43248e-05	2.24115	0.00573912
WDR90	156.054	-0.980069	1.97256	2.38913e-07	3.76636	0.000171253
MAP3K20	1293.05	-0.930323	1.9057	0.000314159	1.53642	0.029079
LRG1	133.673	-0.92349	1.8967	0.000719023	1.31451	0.0484718
PTBP2	88.994	-0.919599	1.89159	0.000490036	1.42379	0.0376886
LIG1	859.454	-0.895291	1.85999	7.12446e-06	2.58411	0.00260552
RASSF7	134.939	-0.836522	1.78574	1.99096e-05	2.29196	0.00510558
AGER	46.7159	-0.830208	1.77794	0.000475783	1.42528	0.0375596
ATXN7L2	104.918	-0.789041	1.72793	0.000150011	1.74372	0.0180416
OGG1	259.489	-0.751622	1.68369	8.62381e-06	2.53524	0.00291582
ANKS3	55.0891	-0.744952	1.67592	0.000273755	1.57134	0.0268324
PIDD1	158.374	-0.740492	1.67075	6.5818e-05	1.97839	0.0105102
SACS	568.078	-0.73202	1.66096	0.000304293	1.54004	0.0288376
SMG9	531.384	-0.719994	1.64718	3.29906e-05	2.15769	0.0069552
AFG3L1P	191.899	-0.69301	1.61665	9.03991e-07	3.29565	0.000506235
KIAA0895L	97.2626	-0.684201	1.60681	0.000110934	1.85693	0.0139017
DNAJC25	89.1095	-0.680853	1.60309	2.66255e-05	2.22322	0.00598107
GBE1	979.55	-0.679929	1.60206	4.90708e-05	2.05807	0.00874847
INPP1	273.693	-0.66468	1.58522	0.000453048	1.42974	0.0371757
CLK1	347.191	-0.638836	1.55707	0.00029226	1.55041	0.0281575
TEX30	134.17	-0.627481	1.54486	0.000452841	1.42974	0.0371757
ARMC5	309.774	-0.598397	1.51403	0.000653573	1.33791	0.0459295
DUS3L	395.947	-0.588644	1.50383	0.000277139	1.56878	0.0269909

## Sheet: File S3C
File S3C: GO term and KEGG pathway analysis for 65-79*SE-upregulated DEGs in THP-1 under M1 polarizing conditions (FDR <0.05)														File S3C: GO term and KEGG pathway analysis for 65-79*SE-downregulated DEGs in THP-1 under M1 polarizing conditions (FDR <0.05)
Category	Term	Count	%	PValue	Genes	List Total	Pop Hits	Pop Total	Fold Enrichment	Bonferroni	Benjamini	FDR		Category	Term	Count	%	PValue	Genes	List Total	Pop Hits	Pop Total	Fold Enrichment	Bonferroni	Benjamini	FDR
GOTERM_BP_DIRECT	GO:0006955~immune response	48	0.0891862	6.29029e-21	HLA-DQB1, IL1R2, TNFRSF21, CCL3, HLA-DRB1, CXCL5, CXCL3, TLR2, CXCL8, HLA-DMB, CCL5, CXCL11, HLA-DMA, CD74, CHIT1, B2M, LIF, TNFRSF1B, CCL20, XBP1, SEMA7A, HLA-DRB5, IL1B, HLA-DPB1, IL1A, CIITA, GBP6, CEBPB, IL1RN, HLA-C, TNFRSF14, CCL4L2, HLA-B, IL24, HLA-E, HLA-DQA2, HLA-DQA1, AIM2, HLA-F, CTSW, PPBP, CD274, IL36B, HLA-DPA1, GBP2, IFI6, HLA-DRA, LCP2	359	421	16792	5.33295	1.34612e-17	1.34612e-17	1.09005e-17		GOTERM_BP_DIRECT	GO:0006351~transcription, DNA-templated	9	0.251397	0.00167016	ZNF778, CIART, PARP15, PHTF1, ZNF443, ZNF445, ZSCAN12, CHD3, TCEAL3	22	1955	16792	3.51379	0.232108	0.232108	1.9939
GOTERM_BP_DIRECT	GO:0060333~interferon-gamma-mediated signaling pathway	20	0.0371609	3.28282e-16	HLA-DQB1, CIITA, ICAM1, HLA-DRB1, HLA-C, HLA-B, STAT1, HLA-E, HLA-DQA2, HLA-DQA1, HLA-G, HLA-F, B2M, MT2A, IRF1, HLA-DRB5, HLA-DPA1, HLA-DPB1, GBP2, HLA-DRA	359	71	16792	13.1759	7.12763e-13	3.56382e-13	5.77316e-13
GOTERM_BP_DIRECT	GO:0019882~antigen processing and presentation	15	0.0278707	6.1449e-12	HLA-DQB1, HLA-DRB1, HLA-C, HLA-B, HLA-DMB, HLA-E, HLA-DQA2, HLA-G, CD74, HLA-DQA1, ULBP1, HLA-DRB5, HLA-DPA1, HLA-DPB1, HLA-DRA	359	55	16792	12.7566	1.315e-08	4.38334e-09	1.06484e-08
GOTERM_BP_DIRECT	GO:0002504~antigen processing and presentation of peptide or polysaccharide antigen via MHC class II	10	0.0185805	1.72231e-11	HLA-DQB1, HLA-DRB1, HLA-DRB5, HLA-DPA1, HLA-DPB1, HLA-DMB, HLA-DMA, HLA-DQA2, HLA-DQA1, HLA-DRA	359	17	16792	27.5143	3.68575e-08	9.21436e-09	2.9846e-08
GOTERM_BP_DIRECT	GO:0006954~inflammatory response	31	0.0575994	6.87182e-10	TNFRSF21, CCL3, CXCL5, CSF1, CXCL3, TLR2, CXCL8, PRDX5, CCL5, CXCL11, TNFRSF1B, CCL20, SEMA7A, CCL3L3, MGLL, IL1B, IL1A, IRAK2, CIITA, CEBPB, GBP5, SPHK1, CCL4L2, TNFRSF14, IL24, AIM2, RPS6KA5, TNFAIP6, SDC1, PPBP, IL36B	359	379	16792	3.82587	1.47057e-06	2.94114e-07	1.19082e-06
GOTERM_BP_DIRECT	GO:0031295~T cell costimulation	13	0.0241546	9.00162e-08	HLA-DQB1, HLA-DRB1, EFNB2, TNFRSF14, HLA-DQA2, SRC, HLA-DQA1, CD274, HLA-DRB5, HLA-DPA1, MLST8, HLA-DPB1, HLA-DRA	359	78	16792	7.79573	0.000192616	3.21053e-05	0.000155989
GOTERM_BP_DIRECT	GO:0071346~cellular response to interferon-gamma	11	0.0204385	3.0322e-07	CIITA, GBP6, CCL3, GBP5, ASS1, CCL20, CCL3L3, EPRS, CCL4L2, HLA-DPA1, CCL5	359	57	16792	9.02663	0.00064868	9.26944e-05	0.000525449
GOTERM_BP_DIRECT	GO:0002480~antigen processing and presentation of exogenous peptide antigen via MHC class I, TAP-independent	6	0.0111483	5.03107e-07	HLA-C, HLA-B, HLA-E, HLA-G, HLA-F, B2M	359	9	16792	31.1829	0.00107607	0.000134572	0.000871831
GOTERM_BP_DIRECT	GO:0060337~type I interferon signaling pathway	11	0.0204385	9.31682e-07	EGR1, IFI27, IRF1, HLA-C, HLA-B, HLA-E, STAT1, GBP2, IFI6, HLA-G, HLA-F	359	64	16792	8.03935	0.00199181	0.000221509	0.0016145
GOTERM_BP_DIRECT	GO:0006418~tRNA aminoacylation for protein translation	9	0.0167224	1.67289e-06	IARS, WARS, CARS, YARS, SARS, AARS, GARS, EPRS, MARS	359	40	16792	10.5242	0.00357359	0.000357935	0.00289892
GOTERM_BP_DIRECT	GO:0002474~antigen processing and presentation of peptide antigen via MHC class I	8	0.0148644	2.51861e-06	HLA-DQB1, TAP1, HLA-C, HLA-B, HLA-E, HLA-G, HLA-F, B2M	359	30	16792	12.4732	0.00537533	0.000489865	0.00436442
GOTERM_BP_DIRECT	GO:0050852~T cell receptor signaling pathway	14	0.0260126	1.72992e-05	HLA-DQB1, TNFRSF21, ITK, HLA-DRB1, HLA-DQA2, HLA-DQA1, PSMB9, SHB, PSME1, HLA-DRB5, HLA-DPA1, HLA-DPB1, HLA-DRA, LCP2	359	148	16792	4.4246	0.0363438	0.0030803	0.0299736
GOTERM_BP_DIRECT	GO:0070098~chemokine-mediated signaling pathway	10	0.0185805	1.91248e-05	CCL3, PPBP, CXCL5, CCL20, CXCL3, CCL3L3, CXCL8, CCL4L2, CCL5, CXCL11	359	71	16792	6.58794	0.0401011	0.00314331	0.0331362
GOTERM_BP_DIRECT	GO:0071356~cellular response to tumor necrosis factor	12	0.0222965	2.2982e-05	ICAM1, TNFRSF21, CCL3, OCSTAMP, ASS1, CCL20, CCL3L3, CXCL8, CCL4L2, CCL5, PCK2, DCSTAMP	359	110	16792	5.10266	0.0479923	0.00350685	0.0398182
GOTERM_BP_DIRECT	GO:0019886~antigen processing and presentation of exogenous peptide antigen via MHC class II	11	0.0204385	2.61467e-05	HLA-DQB1, HLA-DRB1, HLA-DRB5, HLA-DPA1, HLA-DPB1, HLA-DMB, HLA-DMA, HLA-DQA2, CD74, HLA-DQA1, HLA-DRA	359	92	16792	5.59259	0.0544179	0.00372336	0.0453
GOTERM_BP_DIRECT	GO:0071222~cellular response to lipopolysaccharide	12	0.0222965	2.96079e-05	ICAM1, TNFRSF1B, CEBPB, ASS1, CCL20, XBP1, SERPINE1, CXCL8, IL24, ABCA1, SRC, B2M	359	113	16792	4.96719	0.0613962	0.00395228	0.0512952
GOTERM_BP_DIRECT	GO:0042127~regulation of cell proliferation	15	0.0278707	4.41559e-05	TNFRSF21, ITK, SGK1, FGR, CXCL3, TGFB3, S100A11, TNFRSF14, CXCL11, SRC, TNFRSF1B, PPBP, CHST11, PLCD3, NDRG1	359	185	16792	3.79252	0.0901685	0.00554316	0.0764904
GOTERM_BP_DIRECT	GO:0002479~antigen processing and presentation of exogenous peptide antigen via MHC class I, TAP-dependent	9	0.0167224	5.49898e-05	PSME1, NCF1, HLA-C, HLA-B, HLA-E, HLA-G, PSMB9, HLA-F, B2M	359	63	16792	6.68205	0.111021	0.00651653	0.0952491
GOTERM_BP_DIRECT	GO:0030593~neutrophil chemotaxis	9	0.0167224	7.71497e-05	CCL3, PPBP, CCL20, CXCL3, CCL3L3, CXCL8, IL1B, CCL4L2, CCL5	359	66	16792	6.37832	0.152197	0.00865218	0.133609
GOTERM_BP_DIRECT	GO:0002503~peptide antigen assembly with MHC class II protein complex	4	0.00743218	9.3088e-05	HLA-DRB1, HLA-DMB, HLA-DMA, HLA-DRA	359	5	16792	37.4195	0.180628	0.00991144	0.16119
GOTERM_BP_DIRECT	GO:0008285~negative regulation of cell proliferation	22	0.040877	0.000127065	TLR2, TGFB3, S100A11, CXCL8, IL24, ADGRG1, HMGA1, FUZ, LIF, DDR1, WARS, INHBA, SSTR2, ADAMTS8, CYP27B1, EREG, CCL3L3, IRF1, IL1B, NDRG1, IL1A, RNF41	359	396	16792	2.59858	0.238097	0.0128659	0.219963
GOTERM_BP_DIRECT	GO:0030335~positive regulation of cell migration	14	0.0260126	0.000164461	IRS2, CCL3, FGR, CSF1, SPHK1, CCL5, TNFAIP6, XBP1, F3, FOXF1, SEMA7A, CD274, VEGFA, CEMIP	359	184	16792	3.55892	0.296703	0.0158716	0.284613
GOTERM_BP_DIRECT	GO:0008652~cellular amino acid biosynthetic process	6	0.0111483	0.000194807	BCAT1, CBSL, PYCR1, ASNS, GPT2, CBS	359	26	16792	10.7941	0.340932	0.017964	0.337046
GOTERM_BP_DIRECT	GO:0032496~response to lipopolysaccharide	13	0.0241546	0.000210779	TNFRSF21, CXCL5, CXCL3, TLR2, ACP5, TNFRSF14, PCK2, CXCL11, TRIB1, THBD, CYP27B1, PPBP, AKIRIN2	359	164	16792	3.70772	0.363083	0.0186209	0.364632
GOTERM_BP_DIRECT	GO:0001525~angiogenesis	15	0.0278707	0.000319249	KLF5, MMP19, CXCL8, ADGRG1, SHB, WARS, EREG, CTGF, XBP1, CLIC4, SERPINE1, VEGFA, PLCD3, ADM2, ANGPTL4	359	223	16792	3.14626	0.495053	0.0269619	0.551788
GOTERM_BP_DIRECT	GO:0043066~negative regulation of apoptotic process	23	0.042735	0.000320906	IER3, EGR3, BCL2A1, SPHK1, PIM1, PRDX5, PIM3, ASNS, BIRC3, RHBDD1, CD74, SRC, PLAUR, PPIF, PLK3, DUSP1, XBP1, BNIP3L, CHST11, VEGFA, TGM2, APBB2, ANGPTL4	359	455	16792	2.36442	0.496841	0.0260714	0.554644
GOTERM_BP_DIRECT	GO:0007267~cell-cell signaling	16	0.0297287	0.000378481	NAMPT, CCL3, CXCL5, EFNB2, CXCL11, CCL5, ADGRG1, INHBA, TNFAIP6, SSTR2, CCL20, EREG, CTGF, IL1B, AREG, GDF15	359	254	16792	2.94642	0.555187	0.0295581	0.653847
GOTERM_BP_DIRECT	GO:0051591~response to cAMP	7	0.0130063	0.000410624	SDC1, THBD, DUSP1, MMP19, AREG, FOSB, STAT1	359	46	16792	7.11784	0.584767	0.0309023	0.709191
GOTERM_BP_DIRECT	GO:0071347~cellular response to interleukin-1	8	0.0148644	0.000778454	ICAM1, CCL3, CEBPB, CCL20, CCL3L3, CXCL8, CCL4L2, CCL5	359	71	16792	5.27035	0.811101	0.0558469	1.34045
GOTERM_BP_DIRECT	GO:0045766~positive regulation of angiogenesis	10	0.0185805	0.000795648	XBP1, F3, VEGFA, SERPINE1, SPHK1, CXCL8, IL1B, ADM2, IL1A, ANGPTL4	359	115	16792	4.06734	0.81793	0.055197	1.36986
GOTERM_BP_DIRECT	GO:0006915~apoptotic process	25	0.0464511	0.00115685	TNFRSF21, IER3, SGK1, YARS, NCF1, TLR2, PIM1, PRDX5, PIM3, IL24, BIRC3, RHBDD1, STAT1, AIM2, PLEKHF1, SHB, PLK3, CSRNP2, CLIC4, TRIM69, IRF1, IL1B, IL1A, SHC4, PHLDA1	359	567	16792	2.06236	0.916012	0.0767968	1.98588
GOTERM_BP_DIRECT	GO:0019343~cysteine biosynthetic process via cystathionine	3	0.00557414	0.00134064	CBSL, CTH, CBS	359	3	16792	46.7744	0.943351	0.0858085	2.29794
GOTERM_BP_DIRECT	GO:0050776~regulation of immune response	12	0.0222965	0.00155332	ICAM1, ICAM5, ULBP1, IRF1, HLA-C, SLAMF7, HLA-B, HLA-E, CD226, HLA-G, HLA-F, B2M	359	178	16792	3.15333	0.964088	0.095894	2.65788
GOTERM_BP_DIRECT	GO:0071407~cellular response to organic cyclic compound	7	0.0130063	0.00156653	KLF5, CCL3, CEBPB, FOXF1, IL1B, CCL5, STAT1	359	59	16792	5.5495	0.965091	0.0939644	2.6802
GOTERM_BP_DIRECT	GO:0002576~platelet degranulation	9	0.0167224	0.00161659	LGALS3BP, PPBP, VEGFA, SERPINE1, TGFB3, SERPING1, ITGB3, CD63, CTSW	359	103	16792	4.08708	0.968643	0.0941876	2.76473
GOTERM_BP_DIRECT	GO:0043408~regulation of MAPK cascade	6	0.0111483	0.00170859	INHBA, INHBE, TGFB3, NPFFR2, GDF15, RNF41	359	41	16792	6.84503	0.974255	0.0966573	2.91988
GOTERM_BP_DIRECT	GO:0050731~positive regulation of peptidyl-tyrosine phosphorylation	8	0.0148644	0.00182349	LIF, ICAM1, VEGFA, TNFRSF14, MLST8, ITGB3, SRC, CD74	359	82	16792	4.56335	0.979876	0.100182	3.11333
GOTERM_BP_DIRECT	GO:0001541~ovarian follicle development	6	0.0111483	0.0019061	ICAM1, INHBA, CEBPB, MMP19, VEGFA, LFNG	359	42	16792	6.68205	0.983142	0.101875	3.25218
GOTERM_BP_DIRECT	GO:0019221~cytokine-mediated signaling pathway	10	0.0185805	0.0019892	IL1R2, EREG, CLCF1, F3, IL36B, RTN4R, TGM2, IL15RA, IL1B, IL1A	359	131	16792	3.57056	0.985894	0.103502	3.39167
GOTERM_BP_DIRECT	GO:0042981~regulation of apoptotic process	13	0.0241546	0.00211813	EGR1, TNFRSF21, SGK1, TGFB3, TNFRSF14, STAT1, BIRC3, TNFRSF1B, DUSP1, INHBE, BNIP3L, NDRG1, GDF15	359	213	16792	2.85477	0.989301	0.107242	3.60772
GOTERM_BP_DIRECT	GO:0019344~cysteine biosynthetic process	3	0.00557414	0.00264344	CBSL, CTH, CBS	359	4	16792	35.0808	0.996533	0.129038	4.48328
GOTERM_BP_DIRECT	GO:0070814~hydrogen sulfide biosynthetic process	3	0.00557414	0.00264344	CBSL, CTH, CBS	359	4	16792	35.0808	0.996533	0.129038	4.48328
GOTERM_BP_DIRECT	GO:0070498~interleukin-1-mediated signaling pathway	4	0.00743218	0.00293701	RPS6KA5, EGR1, IRAK2, IL1A	359	14	16792	13.3641	0.998153	0.139178	4.96932
GOTERM_BP_DIRECT	GO:0032461~positive regulation of protein oligomerization	4	0.00743218	0.00293701	SNX9, MMP3, MMP1, AIM2	359	14	16792	13.3641	0.998153	0.139178	4.96932
GOTERM_MF_DIRECT	GO:0042605~peptide antigen binding	13	0.0241546	1.54551e-13	HLA-DQB1, HLA-DRB1, TAP1, HLA-DRB5, HLA-C, HLA-DPA1, HLA-B, HLA-DPB1, HLA-E, SLC7A5, HLA-DQA1, HLA-DRA, HLA-F	359	28	16881	21.8318	9.42713e-11	9.42713e-11	2.28761e-10
GOTERM_MF_DIRECT	GO:0032395~MHC class II receptor activity	9	0.0167224	2.13991e-10	HLA-DQB1, HLA-DRB1, HLA-C, HLA-DPA1, HLA-DPB1, HLA-DMA, HLA-DQA2, HLA-DQA1, HLA-DRA	359	15	16881	28.2134	1.30534e-07	6.52672e-08	3.16763e-07
GOTERM_MF_DIRECT	GO:0008009~chemokine activity	10	0.0185805	7.62865e-07	CCL3, PPBP, CXCL5, CCL20, CXCL3, CCL3L3, CXCL8, CCL4L2, CCL5, CXCL11	359	49	16881	9.59638	0.00046524	0.000155104	0.00112924
GOTERM_MF_DIRECT	GO:0005125~cytokine activity	15	0.0278707	2.39996e-05	NAMPT, CSF1, IL1RN, TGFB3, IL24, LIF, INHBA, INHBE, CLCF1, VEGFA, IL36B, IL1B, AREG, GDF15, IL1A	359	176	16881	4.00758	0.0145333	0.00365329	0.0355199
GOTERM_MF_DIRECT	GO:0042803~protein homodimerization activity	32	0.0594575	0.000197468	SNX9, GRPEL2, NAMPT, RAP1GAP, CSF1, CALCOCO2, ASNS, CCL5, CBSL, ECE1, TRIM9, XBP1, TAP1, MGLL, BHLHE40, BHLHE41, DMBX1, IRAK2, CARS, CEBPB, STC2, BCL2A1, S100A11, NECTIN3, NR4A3, STAT1, HLA-G, DGAT2, BNIP3L, VEGFA, CD226, CBS	359	730	16881	2.06125	0.113494	0.0238055	0.291907
GOTERM_MF_DIRECT	GO:0023026~MHC class II protein complex binding	5	0.00929023	0.0002958	HLA-DRB1, HLA-DMB, HLA-DMA, CD74, HLA-DRA	359	16	16881	14.6945	0.165118	0.0296296	0.43697
GOTERM_MF_DIRECT	GO:0008083~growth factor activity	12	0.0222965	0.000690816	LIF, INHBA, PPBP, EREG, INHBE, CLCF1, CTGF, CSF1, VEGFA, TGFB3, AREG, GDF15	359	162	16881	3.48313	0.343966	0.0584431	1.01773
GOTERM_MF_DIRECT	GO:0015293~symporter activity	7	0.0130063	0.0007025	SLC1A4, SLC1A5, SLC1A2, SLC12A8, SLC38A2, SLC16A6, SLC24A3	359	51	16881	6.45404	0.348629	0.0521741	1.03486
GOTERM_MF_DIRECT	GO:0005515~protein binding	217	0.403196	0.000861822	ATP1B2, SYT7, B2M, SHB, CTGF, SEMA7A, SERPINE1, CFH, YARS, GBP5, NCF1, EFNB2, PIM1, SERPING1, PIM3, YIF1A, PLAUR, GCC1, SSTR2, GRB10, F3, VEGFA, CD226, PNMA1, IL1R2, PPP2R3A, CD74, FUZ, LIF, DUSP14, FBXO6, LENG1, KLF5, ZNF622, C9ORF16, HPCAL1, SPHK1, IL1RN, S100A11, EPRS, UBE2L6, CD63, HOMER1, DCSTAMP, PTPN12, CBLB, CSRNP2, HSPA13, AREG, TTC25, CDCP1, LONP1, STAC2, SYNJ2, SIK1, BHLHE41, GFOD1, ER…	359	8785	16881	1.16151	0.408999	0.0567628	1.26816
GOTERM_MF_DIRECT	GO:0005149~interleukin-1 receptor binding	4	0.00743218	0.0023095	IL1RN, IL36B, IL1B, IL1A	359	13	16881	14.4684	0.75596	0.131547	3.36471
GOTERM_MF_DIRECT	GO:0017017~MAP kinase tyrosine/serine/threonine phosphatase activity	4	0.00743218	0.0023095	DUSP5, DUSP2, DUSP1, DUSP14	359	13	16881	14.4684	0.75596	0.131547	3.36471
GOTERM_MF_DIRECT	GO:0004222~metalloendopeptidase activity	9	0.0167224	0.0028063	MMP10, ECE1, ADAMTS8, MMP19, MMP8, MMP7, PAPPA2, MMP3, MMP1	359	113	16881	3.74514	0.819901	0.144305	4.07457
KEGG_PATHWAY	hsa05323:Rheumatoid arthritis	27	0.0501672	2.23923e-19	HLA-DQB1, CCL3, HLA-DRB1, CXCL5, CSF1, TGFB3, TLR2, ACP5, CXCL8, ATP6V1G1, HLA-DMB, CCL5, MMP3, HLA-DMA, MMP1, CCL20, CCL3L3, HLA-DRB5, IL1B, HLA-DPB1, IL1A, ICAM1, HLA-DQA2, HLA-DQA1, VEGFA, HLA-DPA1, HLA-DRA	211	88	6879	10.0029	5.06066e-17	5.06066e-17	2.86274e-16
KEGG_PATHWAY	hsa05332:Graft-versus-host disease	17	0.0315868	2.3079e-16	HLA-DQB1, HLA-DRB1, HLA-C, HLA-B, HLA-DMB, HLA-E, HLA-DMA, HLA-DQA2, HLA-DQA1, HLA-G, HLA-F, IL1B, HLA-DRB5, HLA-DPA1, HLA-DPB1, IL1A, HLA-DRA	211	33	6879	16.7949	5.01821e-14	2.5091e-14	2.88658e-13
KEGG_PATHWAY	hsa04940:Type I diabetes mellitus	17	0.0315868	2.66445e-14	HLA-DQB1, HLA-DRB1, HLA-C, HLA-B, HLA-DMB, HLA-E, HLA-DMA, HLA-DQA2, HLA-DQA1, HLA-G, HLA-F, IL1B, HLA-DRB5, HLA-DPA1, HLA-DPB1, IL1A, HLA-DRA	211	42	6879	13.196	6.02185e-12	2.00728e-12	3.40616e-11
KEGG_PATHWAY	hsa04612:Antigen processing and presentation	21	0.039019	4.84998e-14	HLA-DQB1, CIITA, HLA-DRB1, HLA-C, HLA-B, HLA-DMB, HLA-E, HLA-DMA, HLA-DQA2, RFXANK, CD74, HLA-DQA1, HLA-G, HLA-F, B2M, PSME1, TAP1, HLA-DRB5, HLA-DPA1, HLA-DPB1, HLA-DRA	211	76	6879	9.00842	1.09648e-11	2.74114e-12	6.20282e-11
KEGG_PATHWAY	hsa05330:Allograft rejection	15	0.0278707	1.30351e-12	HLA-DQB1, HLA-DRB1, HLA-C, HLA-B, HLA-DMB, HLA-E, HLA-DMA, HLA-DQA2, HLA-G, HLA-DQA1, HLA-F, HLA-DRB5, HLA-DPA1, HLA-DPB1, HLA-DRA	211	37	6879	13.217	2.94594e-10	5.89188e-11	1.66648e-09
KEGG_PATHWAY	hsa05416:Viral myocarditis	17	0.0315868	6.17101e-12	HLA-DQB1, ICAM1, HLA-DRB1, HLA-C, HLA-B, HLA-DMB, HLA-E, HLA-DMA, HLA-DQA2, HLA-G, HLA-DQA1, HLA-F, CCND1, HLA-DRB5, HLA-DPA1, HLA-DPB1, HLA-DRA	211	57	6879	9.72337	1.39466e-09	2.32443e-10	7.8894e-09
KEGG_PATHWAY	hsa05320:Autoimmune thyroid disease	15	0.0278707	2.51779e-10	HLA-DQB1, HLA-DRB1, HLA-C, HLA-B, HLA-DMB, HLA-E, HLA-DMA, HLA-DQA2, HLA-G, HLA-DQA1, HLA-F, HLA-DRB5, HLA-DPA1, HLA-DPB1, HLA-DRA	211	52	6879	9.40439	5.6902e-08	8.12886e-09	3.21887e-07
KEGG_PATHWAY	hsa05140:Leishmaniasis	16	0.0297287	2.28598e-09	HLA-DQB1, HLA-DRB1, NCF1, TGFB3, TLR2, HLA-DMB, STAT1, HLA-DMA, HLA-DQA2, HLA-DQA1, IL1B, HLA-DRB5, HLA-DPA1, HLA-DPB1, IL1A, HLA-DRA	211	71	6879	7.34691	5.16632e-07	6.4579e-08	2.92251e-06
KEGG_PATHWAY	hsa05152:Tuberculosis	24	0.0445931	3.01632e-09	HLA-DQB1, IRAK2, CIITA, CEBPB, HLA-DRB1, SPHK1, TLR2, TGFB3, HLA-DMB, STAT1, HLA-DMA, HLA-DQA2, RFXANK, HLA-DQA1, CD74, SRC, CYP27B1, PLK3, IL1B, HLA-DRB5, HLA-DPA1, HLA-DPB1, IL1A, HLA-DRA	211	177	6879	4.4206	6.81687e-07	7.57431e-08	3.85621e-06
KEGG_PATHWAY	hsa05321:Inflammatory bowel disease (IBD)	15	0.0278707	4.92548e-09	HLA-DQB1, HLA-DRB1, TGFB3, TLR2, HLA-DMB, STAT1, HLA-DMA, HLA-DQA2, HLA-DQA1, IL1B, HLA-DRB5, HLA-DPA1, HLA-DPB1, IL1A, HLA-DRA	211	64	6879	7.64107	1.11316e-06	1.11316e-07	6.29699e-06
KEGG_PATHWAY	hsa04514:Cell adhesion molecules (CAMs)	20	0.0371609	4.77615e-08	HLA-DQB1, ICAM1, HLA-DRB1, HLA-C, NECTIN3, HLA-B, HLA-DMB, HLA-E, HLA-DMA, HLA-DQA2, HLA-DQA1, HLA-G, HLA-F, SDC1, CD274, HLA-DRB5, HLA-DPA1, HLA-DPB1, CD226, HLA-DRA	211	142	6879	4.59182	1.0794e-05	9.8128e-07	6.10606e-05
KEGG_PATHWAY	hsa05150:Staphylococcus aureus infection	13	0.0241546	5.30963e-08	HLA-DQB1, ICAM1, HLA-DRB1, CFH, HLA-DRB5, HLA-DPA1, HLA-DPB1, C1S, HLA-DMB, HLA-DMA, HLA-DQA2, HLA-DQA1, HLA-DRA	211	54	6879	7.8486	1.19997e-05	9.9998e-07	6.7881e-05
KEGG_PATHWAY	hsa04145:Phagosome	20	0.0371609	1.16954e-07	HLA-DQB1, HLA-DRB1, NCF1, TLR2, HLA-C, HLA-B, ITGB3, ATP6V1G1, HLA-DMB, HLA-E, HLA-DMA, HLA-DQA2, HLA-DQA1, HLA-G, HLA-F, TAP1, HLA-DRB5, HLA-DPA1, HLA-DPB1, HLA-DRA	211	150	6879	4.34692	2.64312e-05	2.0332e-06	0.00014952
KEGG_PATHWAY	hsa05168:Herpes simplex infection	22	0.040877	1.3783e-07	HLA-DQB1, HLA-DRB1, TLR2, HLA-C, TNFRSF14, HLA-B, HLA-DMB, STAT1, HLA-E, CCL5, HLA-DMA, HLA-DQA2, HLA-DQA1, CD74, HLA-G, HLA-F, TAP1, IL1B, HLA-DRB5, HLA-DPA1, HLA-DPB1, HLA-DRA	211	183	6879	3.91935	3.11491e-05	2.22497e-06	0.000176209
KEGG_PATHWAY	hsa05310:Asthma	10	0.0185805	1.59073e-07	HLA-DQB1, HLA-DRB1, HLA-DRB5, HLA-DPA1, HLA-DPB1, HLA-DMB, HLA-DMA, HLA-DQA2, HLA-DQA1, HLA-DRA	211	30	6879	10.8673	3.59498e-05	2.39669e-06	0.000203366
KEGG_PATHWAY	hsa05166:HTLV-I infection	25	0.0464511	6.7466e-07	HLA-DQB1, IL1R2, HLA-DRB1, TGFB3, HLA-DMB, HLA-DMA, XBP1, HLA-DRB5, IL15RA, HLA-DPB1, EGR1, ICAM1, EGR2, FZD3, HLA-C, HLA-B, HLA-E, HLA-DQA2, HLA-G, HLA-DQA1, HLA-F, ATF4, CCND1, HLA-DPA1, HLA-DRA	211	254	6879	3.20885	0.000152462	9.52953e-06	0.000862516
KEGG_PATHWAY	hsa05145:Toxoplasmosis	16	0.0297287	1.02416e-06	CIITA, HLA-DQB1, HLA-DRB1, TGFB3, TLR2, HLA-DMB, BIRC3, STAT1, HLA-DMA, HLA-DQA2, HLA-DQA1, PPIF, HLA-DRB5, HLA-DPA1, HLA-DPB1, HLA-DRA	211	110	6879	4.74209	0.000231434	1.36153e-05	0.00130933
KEGG_PATHWAY	hsa04672:Intestinal immune network for IgA production	11	0.0204385	1.0945e-06	HLA-DQB1, HLA-DRB1, HLA-DRB5, IL15RA, HLA-DPA1, HLA-DPB1, HLA-DMB, HLA-DMA, HLA-DQA2, HLA-DQA1, HLA-DRA	211	47	6879	7.63023	0.000247327	1.3742e-05	0.00139926
KEGG_PATHWAY	hsa04060:Cytokine-cytokine receptor interaction	24	0.0445931	1.13587e-06	TNFRSF21, IL1R2, CCL3, CXCL5, CSF1, CXCL3, TGFB3, CXCL8, TNFRSF14, CCL4L2, IL24, CXCL11, CCL5, LIF, INHBA, TNFRSF1B, PPBP, CCL20, INHBE, CLCF1, CCL3L3, IL1B, IL15RA, IL1A	211	243	6879	3.21994	0.000256675	1.35108e-05	0.00145215
KEGG_PATHWAY	hsa01230:Biosynthesis of amino acids	11	0.0204385	5.81913e-05	BCAT1, CBSL, PYCR1, CTH, ASS1, PHGDH, ENO2, SDSL, PSAT1, GPT2, CBS	211	72	6879	4.98085	0.0130655	0.000657365	0.0743692
KEGG_PATHWAY	hsa05164:Influenza A	17	0.0315868	7.47596e-05	CIITA, HLA-DQB1, ICAM1, HLA-DRB1, CXCL8, HLA-DMB, STAT1, CCL5, HLA-DMA, HLA-DQA2, HLA-DQA1, IL1B, HLA-DRB5, HLA-DPA1, HLA-DPB1, IL1A, HLA-DRA	211	174	6879	3.18524	0.0167544	0.000804262	0.0955343
KEGG_PATHWAY	hsa05169:Epstein-Barr virus infection	14	0.0260126	8.04547e-05	HLA-DQB1, ICAM1, HLA-DRB1, HLA-C, HLA-B, HLA-E, HLA-DQA2, HLA-G, HLA-DQA1, HLA-F, HLA-DRB5, HLA-DPA1, HLA-DPB1, HLA-DRA	211	122	6879	3.7412	0.0180192	0.000826181	0.102809
KEGG_PATHWAY	hsa04668:TNF signaling pathway	13	0.0241546	9.23294e-05	LIF, RPS6KA5, ICAM1, TNFRSF1B, ATF4, CEBPB, CCL20, CXCL3, CSF1, IL1B, BIRC3, MMP3, CCL5	211	107	6879	3.96098	0.0206512	0.000906868	0.117974
KEGG_PATHWAY	hsa05322:Systemic lupus erythematosus	14	0.0260126	0.000209785	HLA-DQB1, HIST2H2AA3, HIST2H2AA4, HLA-DRB1, C1S, HLA-DMB, HLA-DMA, HLA-DQA2, HLA-DQA1, HIST2H2AC, HLA-DRB5, HLA-DPA1, HLA-DPB1, HLA-DRA	211	134	6879	3.40617	0.0463098	0.00197373	0.267869
KEGG_PATHWAY	hsa04062:Chemokine signaling pathway	16	0.0297287	0.000531529	ITK, CCL3, FGR, CXCL5, NCF1, CXCL3, CXCL8, CCL4L2, CXCL11, STAT1, CCL5, SRC, PPBP, CCL20, CCL3L3, SHC4	211	186	6879	2.80446	0.113219	0.00479477	0.677409
KEGG_PATHWAY	hsa00970:Aminoacyl-tRNA biosynthesis	9	0.0167224	0.000826932	IARS, WARS, CARS, YARS, SARS, AARS, GARS, EPRS, MARS	211	66	6879	4.44571	0.170526	0.00716513	1.05206

## Sheet: File S3D
File S3D: GO term and KEGG pathway analysis for 65-79*PE-upregulated DEGs in THP-1 under M1 polarizing conditions (FDR <0.05)
Category	Term	Count	%	PValue	Genes	List Total	Pop Hits	Pop Total	Fold Enrichment	Bonferroni	Benjamini	FDR
GOTERM_BP_DIRECT	GO:0060333~interferon-gamma-mediated signaling pathway	18	0.1002	6.10104e-21	CIITA, HLA-DQB1, HLA-H, HLA-DQB2, HLA-DRB1, HLA-A, HLA-C, HLA-B, STAT1, HLA-DQA2, HLA-DQA1, B2M, HLA-DRB5, HLA-DPA1, HLA-DPB1, GBP2, GBP1, HLA-DRA	136	71	16792	31.3024	4.72221e-18	4.72221e-18	9.32446e-18
GOTERM_BP_DIRECT	GO:0002504~antigen processing and presentation of peptide or polysaccharide antigen via MHC class II	12	0.0668003	7.08778e-20	HLA-DQB1, HLA-DQB2, HLA-DRB1, HLA-DRB5, HLA-DPA1, HLA-DPB1, HLA-DMB, HLA-DOA, HLA-DMA, HLA-DQA2, HLA-DQA1, HLA-DRA	136	17	16792	87.1557	5.48594e-17	2.74297e-17	1.08325e-16
GOTERM_BP_DIRECT	GO:0019882~antigen processing and presentation	16	0.089067	1.51811e-19	HLA-DQB1, HLA-H, HLA-DRB1, HLA-A, HLA-C, CTSS, HLA-B, HLA-DMB, HLA-DQA2, CD74, HLA-DQA1, ULBP1, HLA-DRB5, HLA-DPA1, HLA-DPB1, HLA-DRA	136	55	16792	35.9187	1.17502e-16	3.91673e-17	2.32019e-16
GOTERM_BP_DIRECT	GO:0006955~immune response	28	0.155867	3.70401e-17	HLA-DQB1, HLA-DQB2, HLA-DRB1, CXCL9, C1R, IL32, HLA-DMB, HLA-DMA, CCL4, CD74, B2M, HLA-DRB5, HLA-DPB1, HLA-DOA, CIITA, HLA-H, SECTM1, HLA-A, HLA-C, CTSS, HLA-B, HLA-DQA2, AIM2, PDCD1LG2, HLA-DQA1, HLA-DPA1, GBP2, HLA-DRA	136	421	16792	8.21182	2.8669e-14	7.16726e-15	5.66098e-14
GOTERM_BP_DIRECT	GO:0019886~antigen processing and presentation of exogenous peptide antigen via MHC class II	14	0.0779336	4.23857e-13	HLA-DQB1, HLA-DQB2, HLA-DRB1, CTSS, HLA-DMB, HLA-DMA, HLA-DQA2, HLA-DQA1, CD74, HLA-DRB5, HLA-DPA1, HLA-DPB1, HLA-DOA, HLA-DRA	136	92	16792	18.789	3.28086e-10	6.56171e-11	6.47837e-10
GOTERM_BP_DIRECT	GO:0002474~antigen processing and presentation of peptide antigen via MHC class I	8	0.0445335	3.23889e-09	HLA-DQB1, HLA-H, TAP2, TAP1, HLA-A, HLA-C, HLA-B, B2M	136	30	16792	32.9255	2.50689e-06	4.17816e-07	4.95012e-06
GOTERM_BP_DIRECT	GO:0031295~T cell costimulation	10	0.0556669	1.22344e-08	HLA-DQB1, HLA-DQB2, HLA-DRB1, HLA-DRB5, HLA-DPA1, HLA-DPB1, HLA-DQA2, HLA-DQA1, PDCD1LG2, HLA-DRA	136	78	16792	15.8296	9.46936e-06	1.35277e-06	1.86983e-05
GOTERM_BP_DIRECT	GO:0050852~T cell receptor signaling pathway	11	0.0612336	3.20516e-07	HLA-DQB1, HLA-DQB2, HLA-DRB1, PSME1, HLA-DRB5, HLA-DPA1, HLA-DPB1, HLA-DQA2, HLA-DQA1, PSMB9, HLA-DRA	136	148	16792	9.17687	0.000248048	3.10094e-05	0.000489856
GOTERM_BP_DIRECT	GO:0002480~antigen processing and presentation of exogenous peptide antigen via MHC class I, TAP-independent	5	0.0278334	4.87964e-07	HLA-H, HLA-A, HLA-C, HLA-B, B2M	136	9	16792	68.5948	0.000377613	4.1964e-05	0.000745772
GOTERM_BP_DIRECT	GO:0002479~antigen processing and presentation of exogenous peptide antigen via MHC class I, TAP-dependent	8	0.0445335	7.06091e-07	HLA-H, PSME1, NCF1, HLA-A, HLA-C, HLA-B, PSMB9, B2M	136	63	16792	15.6788	0.000546365	5.465e-05	0.00107914
GOTERM_BP_DIRECT	GO:0002503~peptide antigen assembly with MHC class II protein complex	4	0.0222668	5.02255e-06	HLA-DRB1, HLA-DMB, HLA-DMA, HLA-DRA	136	5	16792	98.7765	0.00387992	0.000353343	0.00767589
GOTERM_BP_DIRECT	GO:0060337~type I interferon signaling pathway	7	0.0389668	1.23515e-05	HLA-H, IFI27, HLA-A, HLA-C, HLA-B, STAT1, GBP2	136	64	16792	13.5046	0.00951459	0.000796361	0.0188757
GOTERM_BP_DIRECT	GO:0006418~tRNA aminoacylation for protein translation	6	0.0334001	1.63656e-05	WARS, CARS, YARS, AARS, GARS, MARS	136	40	16792	18.5206	0.0125872	0.000973918	0.0250093
GOTERM_BP_DIRECT	GO:0019885~antigen processing and presentation of endogenous peptide antigen via MHC class I	4	0.0222668	1.73724e-05	TAP2, TAP1, HLA-A, B2M	136	7	16792	70.5546	0.0133564	0.000959993	0.0265476
GOTERM_BP_DIRECT	GO:0006956~complement activation	7	0.0389668	7.1531e-05	C1QB, C4A, C4B, CFH, C1R, C1S, C2	136	87	16792	9.93442	0.0538621	0.00368433	0.109268
GOTERM_BP_DIRECT	GO:0001916~positive regulation of T cell mediated cytotoxicity	4	0.0222668	0.000137019	P2RX7, HLA-A, HLA-B, B2M	136	13	16792	37.991	0.10063	0.00660685	0.209207
GOTERM_BP_DIRECT	GO:0016045~detection of bacterium	4	0.0222668	0.000137019	HLA-DRB1, HLA-A, HLA-DRB5, HLA-B	136	13	16792	37.991	0.10063	0.00660685	0.209207
GOTERM_BP_DIRECT	GO:0006958~complement activation, classical pathway	7	0.0389668	0.000146718	C1QB, C4A, C4B, SERPING1, C1R, C1S, C2	136	99	16792	8.73024	0.107357	0.00665822	0.224
GOTERM_BP_DIRECT	GO:0045087~innate immune response	13	0.072367	0.000184189	C4A, NCF1, C4B, HLA-C, C1R, SERPING1, C1S, HLA-B, AIM2, B2M, C1QB, SAA1, C2	136	430	16792	3.73283	0.132878	0.00788958	0.281134
GOTERM_BP_DIRECT	GO:0002486~antigen processing and presentation of endogenous peptide antigen via MHC class I via ER pathway, TAP-independent	3	0.0167001	0.000191461	HLA-A, HLA-C, HLA-B	136	3	16792	123.471	0.137746	0.00776994	0.292218
GOTERM_BP_DIRECT	GO:0002381~immunoglobulin production involved in immunoglobulin mediated immune response	3	0.0167001	0.000631488	HLA-DQB1, HLA-DRB1, HLA-DRB5	136	5	16792	74.0824	0.386715	0.0241499	0.960788
GOTERM_BP_DIRECT	GO:0006954~inflammatory response	11	0.0612336	0.000984628	CIITA, ORM1, P2RX7, LIPA, GBP5, C4A, C4B, CXCL9, PLA2G2D, CCL4, AIM2	136	379	16792	3.58358	0.533491	0.0356572	1.49431
GOTERM_BP_DIRECT	GO:0071346~cellular response to interferon-gamma	5	0.0278334	0.00113476	CIITA, GBP5, ASS1, HLA-DPA1, CCL4	136	57	16792	10.8308	0.58472	0.0391582	1.72031
GOTERM_BP_DIRECT	GO:0002455~humoral immune response mediated by circulating immunoglobulin	3	0.0167001	0.00131219	HLA-DQB1, HLA-DRB1, HLA-DRB5	136	7	16792	52.916	0.638068	0.0432249	1.98678
GOTERM_BP_DIRECT	GO:2000427~positive regulation of apoptotic cell clearance	3	0.0167001	0.00131219	C4A, C4B, C2	136	7	16792	52.916	0.638068	0.0432249	1.98678
GOTERM_BP_DIRECT	GO:0002481~antigen processing and presentation of exogenous protein antigen via MHC class Ib, TAP-dependent	3	0.0167001	0.00131219	TAP2, TAP1, B2M	136	7	16792	52.916	0.638068	0.0432249	1.98678
GOTERM_BP_DIRECT	GO:0050702~interleukin-1 beta secretion	3	0.0167001	0.00174037	GBP5, ABCA1, AIM2	136	8	16792	46.3015	0.740298	0.0546271	2.62707
GOTERM_BP_DIRECT	GO:0030449~regulation of complement activation	4	0.0222668	0.00176018	C4A, C4B, CFH, C2	136	30	16792	16.4627	0.744256	0.0530823	2.65659
GOTERM_BP_DIRECT	GO:0006952~defense response	5	0.0278334	0.00206991	TAP1, CXCL9, IL32, HLA-B, CD74	136	67	16792	9.21422	0.798863	0.0598196	3.11719
GOTERM_BP_DIRECT	GO:0007584~response to nutrient	5	0.0278334	0.002976	SSTR2, ASS1, C2, ABCA1, STAT1	136	74	16792	8.34261	0.900426	0.0818909	4.45293
GOTERM_MF_DIRECT	GO:0032395~MHC class II receptor activity	11	0.0612336	2.5672e-18	HLA-DQB1, HLA-DQB2, HLA-DRB1, HLA-C, HLA-DPA1, HLA-DPB1, HLA-DOA, HLA-DMA, HLA-DQA2, HLA-DQA1, HLA-DRA	138	15	16881	89.7058	6.90576e-16	6.90576e-16	3.37345e-15
GOTERM_MF_DIRECT	GO:0042605~peptide antigen binding	12	0.0668003	1.26333e-16	HLA-DQB1, HLA-DRB1, TAP1, HLA-A, HLA-DRB5, HLA-C, HLA-DPA1, HLA-B, HLA-DPB1, SLC7A5, HLA-DQA1, HLA-DRA	138	28	16881	52.4255	2.9865e-14	1.4877e-14	1.44329e-13
GOTERM_MF_DIRECT	GO:0023026~MHC class II protein complex binding	6	0.0334001	1.33009e-07	HLA-DRB1, HLA-DMB, HLA-DOA, HLA-DMA, CD74, HLA-DRA	138	16	16881	45.8723	3.57787e-05	1.19264e-05	0.000174781
GOTERM_MF_DIRECT	GO:0046977~TAP binding	3	0.0167001	0.000195114	HLA-A, HLA-C, HLA-B	138	3	16881	122.326	0.0511369	0.013037	0.256087
GOTERM_MF_DIRECT	GO:0016176~superoxide-generating NADPH oxidase activator activity	3	0.0167001	0.00281947	NCF1, NCF1C, NCF1B	138	10	16881	36.6978	0.532104	0.140927	3.64219
GOTERM_MF_DIRECT	GO:0015175~neutral amino acid transmembrane transporter activity	3	0.0167001	0.00342773	SLC1A5, SLC3A2, SLC7A5	138	11	16881	33.3617	0.602931	0.142677	4.4117
GOTERM_MF_DIRECT	GO:0016175~superoxide-generating NADPH oxidase activity	3	0.0167001	0.00342773	NCF1, NCF1C, NCF1B	138	11	16881	33.3617	0.602931	0.142677	4.4117
KEGG_PATHWAY	hsa04612:Antigen processing and presentation	21	0.1169	5.94848e-23	HLA-DQB1, CIITA, HLA-DRB1, HLA-A, HLA-C, HLA-B, CTSS, HLA-DMB, HLA-DMA, HLA-DQA2, HLA-DQA1, CD74, B2M, PSME1, TAP2, TAP1, HLA-DRB5, HLA-DPA1, HLA-DPB1, HLA-DOA, HLA-DRA	79	76	6879	24.0605	7.67354e-21	7.67354e-21	6.91777e-20
KEGG_PATHWAY	hsa05150:Staphylococcus aureus infection	18	0.1002	4.4547e-21	HLA-DQB1, C4A, HLA-DRB1, C4B, C1R, C1S, HLA-DMB, HLA-DMA, HLA-DQA2, HLA-DQA1, C1QB, CFH, HLA-DRB5, HLA-DPA1, C2, HLA-DPB1, HLA-DOA, HLA-DRA	79	54	6879	29.0253	5.74656e-19	2.87328e-19	5.18058e-18
KEGG_PATHWAY	hsa05332:Graft-versus-host disease	14	0.0779336	8.51773e-18	HLA-DQB1, HLA-DRB1, HLA-A, HLA-C, HLA-B, HLA-DMB, HLA-DMA, HLA-DQA2, HLA-DQA1, HLA-DRB5, HLA-DPA1, HLA-DPB1, HLA-DOA, HLA-DRA	79	33	6879	36.9413	1.09879e-15	3.66262e-16	9.90567e-15
KEGG_PATHWAY	hsa05330:Allograft rejection	14	0.0779336	5.09586e-17	HLA-DQB1, HLA-DRB1, HLA-A, HLA-C, HLA-B, HLA-DMB, HLA-DMA, HLA-DQA2, HLA-DQA1, HLA-DRB5, HLA-DPA1, HLA-DPB1, HLA-DOA, HLA-DRA	79	37	6879	32.9477	6.57366e-15	1.64342e-15	5.92622e-14
KEGG_PATHWAY	hsa04940:Type I diabetes mellitus	14	0.0779336	3.4801e-16	HLA-DQB1, HLA-DRB1, HLA-A, HLA-C, HLA-B, HLA-DMB, HLA-DMA, HLA-DQA2, HLA-DQA1, HLA-DRB5, HLA-DPA1, HLA-DPB1, HLA-DOA, HLA-DRA	79	42	6879	29.0253	4.29656e-14	8.54872e-15	3.88578e-13
KEGG_PATHWAY	hsa05320:Autoimmune thyroid disease	14	0.0779336	8.09254e-15	HLA-DQB1, HLA-DRB1, HLA-A, HLA-C, HLA-B, HLA-DMB, HLA-DMA, HLA-DQA2, HLA-DQA1, HLA-DRB5, HLA-DPA1, HLA-DPB1, HLA-DOA, HLA-DRA	79	52	6879	23.4435	1.0455e-12	1.74305e-13	9.42579e-12
KEGG_PATHWAY	hsa05416:Viral myocarditis	14	0.0779336	2.98152e-14	HLA-DQB1, HLA-DRB1, HLA-A, HLA-C, HLA-B, HLA-DMB, HLA-DMA, HLA-DQA2, HLA-DQA1, HLA-DRB5, HLA-DPA1, HLA-DPB1, HLA-DOA, HLA-DRA	79	57	6879	21.3871	3.85258e-12	5.50338e-13	3.47278e-11
KEGG_PATHWAY	hsa04145:Phagosome	19	0.105767	3.08367e-14	HLA-DQB1, HLA-DRB1, NCF1, HLA-A, HLA-C, C1R, HLA-B, CTSS, HLA-DMB, HLA-DMA, HLA-DQA2, HLA-DQA1, TAP2, TAP1, HLA-DRB5, HLA-DPA1, HLA-DPB1, HLA-DOA, HLA-DRA	79	150	6879	11.0296	3.98148e-12	4.97713e-13	3.58935e-11
KEGG_PATHWAY	hsa05310:Asthma	11	0.0612336	4.85729e-13	HLA-DQB1, HLA-DRB1, HLA-DRB5, HLA-DPA1, HLA-DPB1, HLA-DMB, HLA-DOA, HLA-DMA, HLA-DQA2, HLA-DQA1, HLA-DRA	79	30	6879	31.9278	6.26582e-11	6.96199e-12	5.6487e-10
KEGG_PATHWAY	hsa05322:Systemic lupus erythematosus	17	0.0946337	1.07439e-12	HLA-DQB1, C4A, HLA-DRB1, C4B, C1R, C1S, HLA-DMB, HLA-DMA, HLA-DQA2, HLA-DQA1, C1QB, HLA-DRB5, HLA-DPA1, C2, HLA-DPB1, HLA-DOA, HLA-DRA	79	134	6879	11.0469	1.38593e-10	1.38592e-11	1.24942e-09
KEGG_PATHWAY	hsa04672:Intestinal immune network for IgA production	12	0.0668003	2.4161e-12	HLA-DQB1, HLA-DRB1, HLA-DRB5, IL15RA, HLA-DPA1, HLA-DPB1, HLA-DMB, HLA-DOA, HLA-DMA, HLA-DQA2, HLA-DQA1, HLA-DRA	79	47	6879	22.2322	3.11673e-10	2.83339e-11	2.80976e-09
KEGG_PATHWAY	hsa05168:Herpes simplex infection	18	0.1002	1.21176e-11	HLA-DQB1, HLA-DRB1, HLA-A, HLA-C, HLA-B, HLA-DMB, STAT1, HLA-DMA, HLA-DQA2, CD74, HLA-DQA1, TAP2, TAP1, HLA-DRB5, HLA-DPA1, HLA-DPB1, HLA-DOA, HLA-DRA	79	183	6879	8.56485	1.56316e-09	1.30263e-10	1.4092e-08
KEGG_PATHWAY	hsa05140:Leishmaniasis	13	0.072367	1.41392e-11	HLA-DQB1, HLA-DRB1, NCF1, HLA-DMB, STAT1, HLA-DQA2, HLA-DMA, HLA-DQA1, HLA-DRB5, HLA-DPA1, HLA-DPB1, HLA-DOA, HLA-DRA	79	71	6879	15.9435	1.82396e-09	1.40305e-10	1.64432e-08
KEGG_PATHWAY	hsa04514:Cell adhesion molecules (CAMs)	16	0.089067	3.59723e-11	HLA-DQB1, HLA-DRB1, HLA-A, HLA-C, HLA-B, HLA-DMB, HLA-DMA, HLA-DQA2, PDCD1LG2, HLA-DQA1, HLA-DRB5, CNTNAP1, HLA-DPA1, HLA-DPB1, HLA-DOA, HLA-DRA	79	142	6879	9.81137	4.64043e-09	3.31459e-10	4.18339e-08
KEGG_PATHWAY	hsa05321:Inflammatory bowel disease (IBD)	12	0.0668003	8.85031e-11	HLA-DQB1, HLA-DRB1, HLA-DRB5, HLA-DPA1, HLA-DPB1, HLA-DMB, HLA-DOA, STAT1, HLA-DMA, HLA-DQA2, HLA-DQA1, HLA-DRA	79	64	6879	16.3267	1.14169e-08	7.61127e-10	1.02924e-07
KEGG_PATHWAY	hsa05145:Toxoplasmosis	13	0.072367	2.73818e-09	HLA-DQB1, CIITA, HLA-DRB1, HLA-DMB, STAT1, HLA-DQA2, HLA-DMA, HLA-DQA1, HLA-DRB5, HLA-DPA1, HLA-DPB1, HLA-DOA, HLA-DRA	79	110	6879	10.2908	3.53225e-07	2.20766e-08	3.18436e-06
KEGG_PATHWAY	hsa05152:Tuberculosis	15	0.0835003	8.12025e-09	CIITA, HLA-DQB1, HLA-DRB1, CTSS, HLA-DMB, STAT1, HLA-DMA, HLA-DQA2, CD74, HLA-DQA1, HLA-DRB5, HLA-DPA1, HLA-DPB1, HLA-DOA, HLA-DRA	79	177	6879	7.37932	1.04751e-06	6.16183e-08	9.44342e-06
KEGG_PATHWAY	hsa05323:Rheumatoid arthritis	11	0.0612336	4.31305e-08	HLA-DQB1, HLA-DRB1, HLA-DRB5, HLA-DPA1, HLA-DPB1, HLA-DMB, HLA-DOA, HLA-DMA, HLA-DQA2, HLA-DQA1, HLA-DRA	79	88	6879	10.8845	5.56381e-06	3.09102e-07	5.01584e-05
KEGG_PATHWAY	hsa05166:HTLV-I infection	16	0.089067	1.1632e-07	HLA-DQB1, HLA-DRB1, HLA-A, HLA-C, HLA-B, HLA-DMB, HLA-DMA, HLA-DQA2, HLA-DQA1, ATF4, IL15RA, HLA-DRB5, HLA-DPA1, HLA-DPB1, HLA-DOA, HLA-DRA	79	254	6879	5.4851	1.50052e-05	7.89752e-07	0.000135274
KEGG_PATHWAY	hsa05164:Influenza A	13	0.072367	4.7735e-07	HLA-DQB1, CIITA, HLA-DRB1, HLA-DMB, STAT1, HLA-DQA2, HLA-DMA, HLA-DQA1, HLA-DRB5, HLA-DPA1, HLA-DPB1, HLA-DOA, HLA-DRA	79	174	6879	6.50567	6.15762e-05	3.0789e-06	0.000555131
KEGG_PATHWAY	hsa05169:Epstein-Barr virus infection	11	0.0612336	9.67e-07	HLA-DQB1, HLA-DRB1, HLA-A, HLA-DRB5, HLA-C, HLA-DPA1, HLA-B, HLA-DPB1, HLA-DQA2, HLA-DQA1, HLA-DRA	79	122	6879	7.85111	0.000124735	5.94013e-06	0.00112456
KEGG_PATHWAY	hsa04610:Complement and coagulation cascades	8	0.0445335	1.12619e-05	C1QB, C4A, C4B, CFH, SERPING1, C1R, C1S, C2	79	69	6879	10.0958	0.00145173	6.60337e-05	0.0130962
KEGG_PATHWAY	hsa01230:Biosynthesis of amino acids	7	0.0389668	0.000150889	CBSL, ASS1, PHGDH, SDSL, PSAT1, GPT2, CBS	79	72	6879	8.46572	0.0192779	0.000845998	0.175336
KEGG_PATHWAY	hsa05133:Pertussis	7	0.0389668	0.0001893	C1QB, C4A, C4B, SERPING1, C1R, C1S, C2	79	75	6879	8.12709	0.0241262	0.00101706	0.219924
KEGG_PATHWAY	hsa00970:Aminoacyl-tRNA biosynthesis	6	0.0334001	0.000857839	WARS, CARS, YARS, AARS, GARS, MARS	79	66	6879	7.916	0.104801	0.00441856	0.993085
KEGG_PATHWAY	hsa00260:Glycine, serine and threonine metabolism	5	0.0278334	0.000931078	CBSL, PHGDH, SDSL, PSAT1, CBS	79	39	6879	11.1636	0.113226	0.00461107	1.07745

## Sheet: File S3E
File S3E: List of all 65-79*SE-upregulated DEGs under M1 polarizing conditions that are shared between THP-1 and RAW264.7 (Padj <0.05, Fold Change >1.5)
	baseMean	log2FoldChange	Fold change	pvalue	-Log10(padj)	padj
CHAC1	468.312	2.36628	5.15609	2.11826e-11	7.15265	7.03643e-08
ATF4	7095.74	1.07953	2.11334	1.41917e-08	4.80371	1.5714e-05
SLC3A2	6052.07	0.87202	1.83022	3.57183e-08	4.45721	3.48968e-05
MTHFD2	6202.84	1.12051	2.17423	9.53191e-08	4.1622	6.88328e-05
CTH	149.767	2.22528	4.67603	1.18007e-07	4.12272	7.5384e-05
CD274	272.379	1.37909	2.60105	3.16269e-07	3.78475	0.000164153
EGR1	443.836	2.29968	4.9235	3.48167e-07	3.75638	0.000175233
ULBP1	248.604	0.915545	1.88628	5.91397e-07	3.54334	0.000286193
TMCC3	284.38	2.26794	4.81634	6.59932e-07	3.53994	0.000288442
TUBE1	250.058	1.44134	2.71574	6.44255e-07	3.53994	0.000288442
CSF1	7983.96	1.56311	2.9549	7.67468e-07	3.49666	0.000318672
CD74	40641.6	1.96606	3.90699	1.70697e-06	3.23763	0.000578593
IL1B	25118.6	1.50193	2.83222	2.84121e-06	3.07434	0.000842674
MMP19	902.061	2.16559	4.4865	3.0739e-06	3.04784	0.000895692
DUSP5	575.167	2.20575	4.61315	4.09937e-06	2.96164	0.00109234
SLC1A4	4582.95	0.83484	1.78366	4.86323e-06	2.9102	0.0012297
TGFB3	139.119	2.00283	4.00785	5.76182e-06	2.87036	0.00134786
PSMB9	2177.95	1.03181	2.04459	6.27821e-06	2.83915	0.00144826
OCSTAMP	788.305	0.870765	1.82863	9.96298e-06	2.67336	0.00212148
AREG	533.023	1.68343	3.21192	1.01611e-05	2.67034	0.00213627
VEGFA	2116.09	1.636	3.10803	1.8345e-05	2.47518	0.00334826
IL15RA	102.209	1.69525	3.23833	2.13752e-05	2.41353	0.00385892
GBP5	4543.03	1.56154	2.95169	2.30961e-05	2.40289	0.00395467
BATF3	40.8363	1.52556	2.87898	3.09739e-05	2.30428	0.00496269
UPP1	2207.77	1.89843	3.72808	3.10747e-05	2.30428	0.00496269
SRC	324.547	1.76522	3.39926	3.23445e-05	2.29516	0.00506802
GFPT2	41.5149	1.76486	3.3984	3.55529e-05	2.26221	0.00546757
SPRY4	633.412	1.85147	3.60869	3.6543e-05	2.25825	0.00551766
PIM1	2601.64	1.78381	3.44335	5.17665e-05	2.15551	0.00699017
GDF15	1371.42	1.9372	3.82962	5.75617e-05	2.12673	0.00746909
TGM2	6542.74	1.7424	3.3459	6.0799e-05	2.1088	0.00778399
B2M	165007	1.31593	2.48962	6.72577e-05	2.07902	0.00833644
SERPINE1	135.087	1.72297	3.30116	6.83867e-05	2.07502	0.00841359
LCP2	2085.78	1.3681	2.5813	6.96171e-05	2.07263	0.00846005
PRDX5	1150.85	0.771025	1.70648	6.97831e-05	2.07263	0.00846005
RHBDD1	913.804	1.08747	2.125	7.22909e-05	2.0667	0.00857628
LMO4	2726.99	1.54746	2.92302	7.37666e-05	2.06102	0.00868929
TRIM69	1194.83	1.58044	2.9906	7.58165e-05	2.05218	0.00886786
IL1A	22.1245	1.54646	2.92099	9.0246e-05	2.00607	0.00986115
IRAK2	294.596	1.61606	3.06537	0.000104656	1.96672	0.0107965
ASS1	5065.99	1.37908	2.60102	0.000118	1.93623	0.0115816
NANOS1	60.6558	1.66415	3.16926	0.000171672	1.82826	0.0148505
ECE1	130.877	1.57401	2.97731	0.000183774	1.81977	0.0151438
STAT1	12778.8	1.56175	2.95211	0.000194808	1.80811	0.0155556
SQRDL	2632.96	1.39506	2.62999	0.000222416	1.77293	0.0168681
TAP1	10136.1	1.44577	2.72409	0.000240307	1.75107	0.0177389
IL1RN	9782.71	1.69917	3.24715	0.000246204	1.74957	0.0178005
SPHK1	704.804	1.57826	2.98609	0.000246499	1.74957	0.0178005
HSD3B7	255.068	1.4259	2.68683	0.000276197	1.71135	0.019438
BHLHE40	657.502	1.49209	2.81296	0.000277755	1.71074	0.0194651
GBP4	1334.72	1.56191	2.95245	0.000281227	1.709	0.0195435
SGK1	3023.1	1.54177	2.91152	0.000295829	1.69243	0.0203034
FBXO6	274.417	1.17846	2.26335	0.000301653	1.69108	0.0203665
CIITA	157.491	1.50622	2.84065	0.000322092	1.67896	0.020943
MAFF	636.891	1.53779	2.90349	0.000328091	1.67896	0.020943
DCSTAMP	768.512	1.53506	2.898	0.000346921	1.66431	0.0216617
CCL3	1003.47	1.5545	2.93733	0.000352392	1.66399	0.0216773
HCAR2	24.7623	1.17417	2.25664	0.000361722	1.65903	0.0219264
NXN	343.336	0.753781	1.68621	0.000364501	1.65887	0.0219347
TNFAIP6	440.072	1.09131	2.13067	0.000367879	1.65883	0.0219364
HK2	4521.13	1.52952	2.8869	0.000376394	1.65474	0.0221444
BATF2	299.5	1.54231	2.9126	0.000434989	1.6183	0.0240824
AVL9	1257.82	0.604297	1.52024	0.000458051	1.60853	0.0246302
PSME1	3131.55	0.711348	1.63733	0.000479968	1.60359	0.0249118
PLK3	841.54	1.62022	3.07421	0.000529343	1.57836	0.026402
PHLDA1	7250.81	1.60571	3.04345	0.00055528	1.5679	0.0270459
EGR2	1561.62	1.56071	2.94998	0.000568215	1.56197	0.0274176
IRF1	3361.33	1.46589	2.76233	0.000572614	1.56087	0.0274871
SERTAD2	1040.12	1.44243	2.71779	0.00058598	1.55373	0.0279427
GBP6	16.1873	0.954197	1.9375	0.000604126	1.54998	0.0281852
HPCAL1	5627.29	1.37636	2.59612	0.000632696	1.53597	0.0291093
DUSP1	361.563	1.43587	2.70545	0.000674311	1.52134	0.0301066
CCL5	5375.53	1.20905	2.31185	0.000678969	1.52068	0.0301524
HMGA1	20332.8	1.28664	2.43959	0.000682981	1.52044	0.0301692
BAIAP2	623.683	1.21535	2.32197	0.000728034	1.50184	0.0314894
DUSP2	106.205	1.39527	2.63038	0.000730181	1.50169	0.0315002
GBP2	2662.54	1.43036	2.69513	0.000867966	1.45961	0.0347052
EAF1	1575.55	0.931947	1.90785	0.000988097	1.42732	0.0373834
CHPF	353.661	1.26167	2.39773	0.00102334	1.41994	0.0380239
NRIP3	1118.05	1.48707	2.8032	0.00104516	1.41591	0.0383784
ST6GALNAC4	981.495	0.775591	1.71189	0.00106097	1.41292	0.0386442
SDC1	328.487	1.62046	3.07473	0.00108912	1.40876	0.0390159
RTN4R	47.573	1.35058	2.55015	0.00111057	1.40713	0.0391624
SLC31A2	1618.49	1.36354	2.57316	0.00114437	1.40024	0.0397888
SPSB1	799.602	1.42908	2.69276	0.00115204	1.40017	0.0397948
TNFRSF14	430.769	1.30025	2.46272	0.00118143	1.3934	0.0404201
ZFAND2A	526.342	0.925292	1.89907	0.00119228	1.3934	0.0404201
CXCL11	26.2625	1.46642	2.76336	0.00125308	1.38411	0.0412946
CLCN7	3729.57	1.01473	2.02052	0.00127816	1.38064	0.0416255
FAM26F	33.8219	1.40456	2.64737	0.00129374	1.37793	0.0418865
LIF	38.9455	0.743529	1.67427	0.00130376	1.37627	0.0420468
MAP1B	375.361	0.979404	1.97165	0.00130234	1.37627	0.0420468
GBP7	14.3964	1.30262	2.46677	0.00139548	1.36372	0.0432791
SLAMF7	2328.7	1.36898	2.58288	0.00144302	1.35598	0.0440572
CDCP1	584.034	1.47961	2.78873	0.00144927	1.3557	0.0440858
PLAUR	9212.44	1.37814	2.59933	0.00155805	1.33526	0.04621
CSRNP2	580.355	0.786034	1.72433	0.00163409	1.32501	0.0473135
CLCF1	29.2086	1.46296	2.75674	0.00172446	1.30867	0.0491278
GSAP	723.144	0.77076	1.70617	0.00172831	1.30845	0.0491533
PLCD3	124.745	0.725206	1.65314	0.00175783	1.30321	0.0497502
