# Supplementary material for: HLA-DRB1 allelic epitopes that associate with autoimmune disease risk or protection activate reciprocal macrophage polarization
Source: Sci Rep. 2021 Jan 28;11:2599. doi: 10.1038/s41598-021-82195-3 (PMC7844024; doi:10.1038/s41598-021-82195-3)
Supplement: Supplementary file 4 — Supplementary Information 4. [file 41598_2021_82195_MOESM4_ESM.xlsx]

## Sheet: File S4A
File S4A: List of all 65-79*SE-modulated DEGs under M2 polarizing conditions (Padj <0.05, Fold Change >1.5)
	baseMean	log2FoldChange	FC	pvalue	-Log(padj)	padj
Mgl2	520.971	4.68097	25.6515	9.87018e-123	117.838	1.45151e-118
Cish	91.1097	3.54111	11.6407	5.9328e-34	29.9623	1.0906e-30
Lipn	207.779	3.38276	10.4307	3.32854e-96	91.6113	2.44747e-92
Mrc1	542.106	3.00276	8.01531	1.76728e-81	77.0623	8.66319e-78
Slc7a2	80.8253	2.37722	5.19535	1.82586e-28	24.7471	1.79007e-25
Arg1	78.4033	2.32936	5.02582	1.65747e-23	19.9555	1.10795e-20
Itgax	434.614	2.08053	4.22963	8.66045e-36	31.6731	2.12268e-32
Il4i1	173.005	2.04951	4.13967	3.28196e-37	33.0153	9.6529e-34
Igf1	4622.95	1.97033	3.91858	2.78891e-35	31.2322	5.8591e-32
Flt1	186.73	1.88392	3.69075	2.69028e-30	26.5167	3.04333e-27
Gsta2	15.5579	1.86469	3.64191	7.97105e-16	12.5108	3.0848e-13
Azin2	89.6709	1.71342	3.27938	1.55808e-27	23.844	1.43207e-24
Ccl6	116.838	1.58233	2.99454	9.18431e-22	18.3008	5.00239e-19
Clec10a	1659.63	1.57139	2.97191	7.12053e-53	48.5821	2.61786e-49
Plekhf1	110.236	1.5392	2.90633	1.06193e-25	22.1074	7.80839e-23
Il20rb	108.029	1.51868	2.86529	2.86474e-21	17.8226	1.5046e-18
Mmp12	281.468	1.49852	2.82553	4.83316e-27	23.4035	3.94869e-24
Ms4a7	52.7436	1.41558	2.66766	1.65096e-17	14.1462	7.1409e-15
Lair1	176.823	1.40605	2.65011	2.71493e-23	19.7605	1.73591e-20
C3	473.777	1.38522	2.61211	7.90961e-19	15.4395	3.63496e-16
F10	615.644	1.36785	2.58086	8.61812e-24	20.2193	6.03515e-21
Egr2	124.708	1.34066	2.53267	2.9006e-16	12.9263	1.1849e-13
Vegfc	125.008	1.29621	2.45583	1.3685e-14	11.3195	4.79172e-12
Serpinb9b	218.204	1.28565	2.43793	2.47416e-19	15.9015	1.25466e-16
Clec7a	608.04	1.21267	2.31767	4.21273e-14	10.8514	1.40801e-11
Rnf19b	2175.74	1.14604	2.21305	5.26e-31	27.1529	7.03214e-28
Arl4c	278.415	1.14107	2.20545	5.3421e-17	13.6489	2.2446e-14
Tmem26	443.971	1.13841	2.20138	4.57244e-12	8.90475	1.24523e-09
Dlg3	167.735	1.1178	2.17015	1.15591e-11	8.53301	2.93082e-09
Gm5150	14.7628	1.11122	2.16028	6.10389e-10	6.95194	1.117e-07
Clec4a1	91.1388	1.11081	2.15966	1.1721e-13	10.4356	3.66743e-11
Slc9a3r2	74.6965	1.08983	2.12849	7.90199e-14	10.588	2.58237e-11
Mylk2	27.0375	1.08415	2.12013	2.19013e-09	6.43652	3.66001e-07
Socs1	62.9563	1.06322	2.08959	1.27881e-10	7.56455	2.72553e-08
Ankdd1a	73.0665	1.05651	2.07989	1.50373e-10	7.50043	3.15912e-08
Msx3	9.09952	1.05551	2.07846	6.75826e-11	7.80201	1.57757e-08
Pdcd1lg2	15.1409	1.04841	2.06826	3.36591e-09	6.26444	5.43946e-07
Gpc1	11.1577	1.0465	2.06551	5.64251e-08	5.18824	6.48271e-06
Cp	751.206	1.04551	2.06409	1.29625e-22	19.1	7.94278e-20
Mmp9	114.699	1.00172	2.00239	1.03059e-08	5.84473	1.42979e-06
C1qb	25.3807	0.998263	1.99759	5.12414e-09	6.11411	7.68934e-07
Rapsn	8.51881	0.997851	1.99702	7.90568e-09	5.94317	1.13981e-06
Ptgs1	348.812	0.978423	1.97031	5.70037e-09	6.07224	8.46764e-07
Ceacam19	384.334	0.977575	1.96915	1.16184e-31	27.7216	1.89845e-28
Abcd2	278.877	0.96756	1.95553	1.18103e-10	7.59275	2.55415e-08
Slamf8	26.9995	0.966466	1.95405	1.68252e-07	4.75883	1.74247e-05
Lat	31.0263	0.935296	1.91228	1.47343e-07	4.80719	1.55886e-05
Cd274	579.318	0.934527	1.91126	8.58501e-09	5.9116	1.22574e-06
Cldn11	3039.27	0.916939	1.88811	1.43851e-15	12.2657	5.42429e-13
Ppp2r3a	466.59	0.915154	1.88577	8.78436e-12	8.64467	2.26636e-09
Plpp3	10.8427	0.908662	1.8773	7.0957e-07	4.1887	6.47588e-05
Serpinb6b	341.189	0.885903	1.84792	1.23659e-09	6.66456	2.16491e-07
Oit3	180.38	0.881667	1.8425	8.59442e-12	8.64648	2.25696e-09
Batf3	5.96534	0.874264	1.83307	1.19921e-06	3.99912	0.000100202
Cd36	6870.76	0.873486	1.83208	4.14705e-09	6.19704	6.35276e-07
Timp2	319.272	0.870861	1.82875	1.61283e-08	5.678	2.09896e-06
Gnb4	18.5095	0.863271	1.81916	4.34055e-07	4.37394	4.22729e-05
1700061G19Rik	128.697	0.860398	1.81554	6.2324e-11	7.82318	1.50252e-08
H2-Aa	9.4493	0.86032	1.81544	1.3334e-08	5.74894	1.78264e-06
Casp6	426.696	0.860193	1.81528	5.90204e-19	15.5529	2.79985e-16
Tlr8	207.498	0.838192	1.78781	1.2323e-06	3.99464	0.000101241
Ccdc7a	5.92165	0.826784	1.77373	1.77869e-06	3.84722	0.00014216
Gadd45b	814.055	0.803513	1.74535	3.00217e-10	7.2243	5.96621e-08
Cd200r3	9.31085	0.803159	1.74492	5.52258e-06	3.42482	0.000375996
Tanc2	530.635	0.801351	1.74273	4.59366e-10	7.05684	8.7733e-08
Dclk1	5.52446	0.801153	1.74249	5.10394e-06	3.44888	0.000355728
Hvcn1	165.258	0.780906	1.71821	5.85073e-07	4.26119	5.48031e-05
Arhgap31	436.293	0.777509	1.71417	5.75894e-09	6.07216	8.46909e-07
Slc31a2	1345.83	0.775775	1.71211	3.61711e-13	9.96434	1.08558e-10
Rhov	188.324	0.775188	1.71141	7.49613e-07	4.16986	6.76307e-05
Lgals3	96669.6	0.771624	1.70719	3.90829e-22	18.6385	2.29901e-19
Anxa4	13401	0.771404	1.70693	1.02443e-30	26.9012	1.25544e-27
Fbxo15	41.9004	0.771228	1.70672	6.19783e-06	3.38662	0.000410564
H2-Ab1	10.7879	0.767785	1.70265	3.89314e-07	4.4183	3.81684e-05
Pirb	1027.22	0.767302	1.70208	3.30593e-19	15.7903	1.62057e-16
Lcn2	85.2444	0.761889	1.69571	8.3269e-07	4.13213	7.37683e-05
Layn	646.046	0.75829	1.69148	6.13591e-09	6.04895	8.93413e-07
Gstt1	12.9221	0.757518	1.69058	1.64532e-05	3.04601	0.000899482
Sapcd1	11.2742	0.752249	1.68442	1.34043e-05	3.12023	0.000758168
Ak2	4639.59	0.748436	1.67997	3.20095e-12	9.04323	9.05252e-10
Matk	25.089	0.748144	1.67963	2.20469e-05	2.93914	0.00115043
9230102O04Rik	40.0179	0.733512	1.66268	5.73512e-06	3.41256	0.000386759
F7	57.4139	0.732103	1.66106	1.60371e-05	3.05551	0.000880006
Fam65c	161.611	0.727571	1.65585	1.09391e-05	3.19665	0.000635849
C1qc	23.6092	0.721764	1.6492	3.07303e-06	3.63719	0.000230571
Ccl7	55.1159	0.721394	1.64877	3.711e-05	2.74978	0.00177916
Pgf	45.2546	0.719878	1.64704	8.71406e-06	3.2761	0.000529541
Trpc4	4.44415	0.719477	1.64658	1.81882e-08	5.63717	2.30582e-06
Wfdc17	273.438	0.716401	1.64308	1.22152e-06	3.99464	0.000101241
Ptgir	1661.25	0.711041	1.63699	1.2987e-08	5.75642	1.75218e-06
Irf4	290.72	0.709234	1.63494	9.3856e-06	3.24743	0.000565675
Serpinb1c	369.454	0.707967	1.6335	7.64108e-07	4.16419	6.85182e-05
Cdc42ep2	289.052	0.707526	1.633	4.50934e-10	7.05921	8.72557e-08
Atp6v0d2	3023.85	0.703686	1.62866	5.52718e-05	2.61505	0.00242635
Pla2g2d	6.39243	0.699342	1.62376	9.92866e-07	4.06606	8.58888e-05
Crip1	2389.21	0.698112	1.62238	3.47349e-06	3.59494	0.000254135
Dse	2005.7	0.697818	1.62205	1.91173e-09	6.48558	3.26906e-07
Fas	162.369	0.688679	1.61181	4.97395e-06	3.45595	0.000349985
Akr1b7	264.696	0.684564	1.60722	6.85053e-06	3.35721	0.000439329
Il11ra1	224.293	0.681119	1.60338	5.70066e-07	4.2697	5.37397e-05
Anpep	9665.12	0.678702	1.6007	6.51066e-06	3.37299	0.000423654
Acod1	572.149	0.677287	1.59913	5.26645e-05	2.63213	0.00233278
Gata3	48.5023	0.672725	1.59408	3.09862e-05	2.81409	0.00153428
Plxnd1	2451.11	0.672594	1.59394	2.13298e-08	5.5754	2.65828e-06
Evl	280.479	0.671028	1.59221	2.54825e-07	4.59062	2.56675e-05
Atf3	5694.94	0.670933	1.5921	2.09997e-07	4.66865	2.14459e-05
Sdsl	118.928	0.670544	1.59167	1.00608e-06	4.06287	8.65231e-05
Ryr1	683.596	0.669415	1.59043	1.7681e-09	6.51442	3.05902e-07
Emp2	655.044	0.669261	1.59026	1.12918e-05	3.18458	0.000653766
Adgre1	4525.34	0.667799	1.58865	3.15799e-08	5.41588	3.83813e-06
Dhrs3	2780.71	0.667214	1.588	1.31635e-07	4.85301	1.40277e-05
Ptpn5	36.0111	0.667065	1.58784	8.63659e-05	2.45726	0.00348928
Mcoln2	1412.55	0.666734	1.58747	5.05995e-05	2.64311	0.00227454
Cd300ld3	21.508	0.663989	1.58446	0.000155821	2.26209	0.00546899
Tbxas1	26.0815	0.662794	1.58315	0.000163799	2.24463	0.00569341
Prss50	34.8707	0.65794	1.57783	0.000131069	2.31923	0.00479477
Mtus1	32.8629	0.657729	1.5776	0.000112297	2.36911	0.00427457
Ass1	167.487	0.657657	1.57752	8.29859e-06	3.2919	0.000510624
C3ar1	3506.66	0.657646	1.57751	2.51726e-09	6.38097	4.15943e-07
Ptpn14	59.5532	0.654741	1.57433	0.000120083	2.34962	0.00447073
Ahnak2	1409.17	0.653786	1.57329	6.58087e-07	4.21288	6.12521e-05
Cbr2	72.9658	0.653342	1.57281	8.0814e-05	2.48373	0.00328301
Pla2g5	115.104	0.652956	1.57239	3.17799e-05	2.80457	0.00156831
Rasgef1a	41.1136	0.651635	1.57095	2.72333e-05	2.86575	0.00136222
Efcab6	46.9281	0.649993	1.56916	0.000150787	2.27532	0.00530495
Htr1b	71.3453	0.645995	1.56482	9.24161e-05	2.43378	0.00368312
Spib	14.6701	0.645652	1.56445	4.5581e-05	2.67887	0.00209473
Wwc1	218.15	0.644985	1.56372	2.19772e-05	2.93914	0.00115043
Clec2d	80.3621	0.644913	1.56364	0.000168114	2.23631	0.00580349
Tmem140	184.819	0.63627	1.55431	2.64647e-06	3.69165	0.000203401
Eef1a2	5.79394	0.630339	1.54793	9.20105e-05	2.43452	0.00367692
Fam46c	114.169	0.629909	1.54747	0.000385271	1.96441	0.010854
Fcgrt	225.94	0.629873	1.54743	9.5089e-07	4.0798	8.32146e-05
Cd151	1183.72	0.62571	1.54297	4.62201e-22	18.5826	2.61428e-19
Adamtsl5	719.937	0.62509	1.54231	3.85857e-12	8.97035	1.07064e-09
Hemk1	275.615	0.621539	1.53852	3.60243e-08	5.36861	4.27951e-06
Phospho1	18.4512	0.620975	1.53791	0.000269344	2.07614	0.0083919
Tmod1	203.051	0.619835	1.5367	0.000188263	2.19987	0.0063115
Ccrl2	151.64	0.617868	1.53461	0.000324534	2.02534	0.00943317
Dio2	58.9922	0.615992	1.53261	0.000298721	2.05054	0.0089015
Csf2rb2	386.197	0.613178	1.52962	9.84809e-05	2.41213	0.00387138
Lilra6	93.9439	0.612177	1.52856	8.75091e-06	3.27606	0.000529592
1700003F12Rik	90.5409	0.611439	1.52778	7.39857e-05	2.51481	0.00305627
Folr1	15.9345	0.609402	1.52563	0.000527323	1.86325	0.0137011
Bcl2a1a	6.78243	0.607925	1.52407	7.38709e-05	2.51481	0.00305627
Arg2	65.1344	0.606274	1.52232	1.89293e-05	2.99785	0.00100496
Tmem202	57.7197	0.604963	1.52094	0.000390201	1.96138	0.0109301
Ddhd1	375.993	0.603867	1.51978	1.14659e-06	4.01614	9.63529e-05
Tle6	43.4992	0.602795	1.51866	0.000247269	2.10492	0.00785385
Pmm1	746.605	0.600004	1.51572	2.78191e-06	3.67596	0.000210881
Src	521.258	0.597101	1.51267	2.91492e-05	2.8377	0.00145311
Hfe	695.089	0.594775	1.51024	2.04027e-09	6.46234	3.44876e-07
Cd84	18.7436	0.592076	1.50741	0.000173644	2.2253	0.00595248
Clec4a3	1913.32	0.590211	1.50547	2.98261e-07	4.52817	2.96366e-05
Tarm1	172.419	0.586752	1.50186	0.000494351	1.88533	0.0130218
Blvrb	1824.65	0.586586	1.50169	6.77798e-07	4.20553	6.22981e-05
Cd74	20977.5	0.585014	1.50005	6.17178e-05	2.57865	0.00263843
Pdlim4	6.85706	0.585006	1.50005	1.61105e-06	3.88547	0.000130176
Cd93	139.16	-1.38042	2.60344	4.61403e-26	22.4472	3.57126e-23
Gja1	25.4263	-1.30458	2.47012	8.84033e-14	10.5488	2.82622e-11
Dusp6	185.352	-1.29271	2.44989	4.71704e-27	23.4035	3.94869e-24
Il17ra	788.439	-1.18812	2.27855	1.68172e-31	27.6068	2.47314e-28
Alox5	477.333	-1.00929	2.01292	7.67422e-15	11.5603	2.75261e-12
Tlr2	3099.27	-0.999375	1.99913	1.9156e-18	15.0687	8.53662e-16
Synpo	22.2979	-0.98759	1.98287	1.38692e-08	5.73967	1.82108e-06
Sorl1	259.179	-0.88219	1.84317	1.60388e-10	7.48467	3.27592e-08
Sorbs3	51.0946	-0.880315	1.84078	2.44967e-07	4.60477	2.48447e-05
Zfp608	96.2319	-0.879279	1.83946	2.0588e-08	5.58708	2.58775e-06
Itgal	116.215	-0.879233	1.8394	5.1789e-08	5.21864	6.04452e-06
Neurl3	312.14	-0.851323	1.80415	3.22252e-08	5.41067	3.88446e-06
Spata13	835.315	-0.841744	1.79222	1.71473e-13	10.2796	5.25352e-11
Clec4n	66.5183	-0.828442	1.77577	1.13294e-07	4.91184	1.22507e-05
Gfod1	502.827	-0.825485	1.77213	2.10849e-10	7.37186	4.24759e-08
Rnase4	192.651	-0.822914	1.76898	2.36644e-12	9.15738	6.96018e-10
Ltb	133.102	-0.809689	1.75283	6.68057e-07	4.20909	6.17889e-05
Prtg	155.276	-0.805654	1.74794	6.42108e-11	7.81729	1.52304e-08
Adgb	35.5607	-0.798977	1.73987	3.80229e-07	4.42565	3.75279e-05
Nrp1	170.074	-0.785312	1.72346	2.73047e-09	6.35051	4.46158e-07
Lpcat2	588.797	-0.764486	1.69876	2.61337e-11	8.18616	6.51394e-09
Maf	23.3951	-0.744283	1.67514	2.28251e-05	2.92866	0.00117852
Fam131a	19.3319	-0.740418	1.67066	1.30809e-05	3.12917	0.00074273
Marcksl1	1112.51	-0.739787	1.66993	4.30825e-10	7.07327	8.44762e-08
Tmem204	54.4864	-0.738887	1.66889	1.38141e-05	3.11048	0.000775381
Slc8a1	114.418	-0.73868	1.66865	6.61463e-06	3.36993	0.000426644
Jdp2	828.977	-0.732267	1.66125	5.1026e-16	12.6929	2.02808e-13
Cd33	2216.41	-0.725567	1.65355	8.20215e-08	5.03585	9.20769e-06
Sema4d	2156.11	-0.723908	1.65165	5.43499e-08	5.20111	6.29346e-06
Col18a1	457.485	-0.710637	1.63653	9.95128e-11	7.6607	2.18423e-08
Slc24a3	17.2167	-0.707735	1.63324	3.37853e-05	2.78378	0.00164519
Fosl2	881.222	-0.70368	1.62865	1.83011e-07	4.72537	1.88207e-05
Rbpms	16.959	-0.7028	1.62766	3.79278e-05	2.74491	0.00179925
Nlrp3	447.915	-0.700501	1.62507	6.31247e-06	3.38061	0.000416284
Sntb2	1096.09	-0.683519	1.60605	1.37159e-08	5.7406	1.81718e-06
Cx3cr1	954.866	-0.678433	1.6004	7.04488e-05	2.52994	0.00295162
Stk17b	734.905	-0.671854	1.59312	1.77799e-08	5.64327	2.27367e-06
Ppp1r12b	496.874	-0.671327	1.59254	1.05641e-08	5.83806	1.45192e-06
Ambp	64.4964	-0.670201	1.59129	1.49775e-05	3.08031	0.000831166
Cd276	505.631	-0.668427	1.58934	1.51931e-07	4.79699	1.59593e-05
Tnfsf9	1056.22	-0.655337	1.57498	6.98653e-08	5.09883	7.96465e-06
Hap1	42.5848	-0.652695	1.5721	2.54806e-05	2.89019	0.00128769
Txnip	2640.81	-0.645298	1.56406	6.40266e-06	3.37833	0.000418478
Nt5e	5.17121	-0.643802	1.56244	3.61834e-05	2.7583	0.00174463
Tctn2	27.2576	-0.642374	1.5609	0.000114896	2.36327	0.00433245
Slc16a12	830.929	-0.640982	1.55939	6.05124e-06	3.39505	0.000402667
Hist1h2ac	539.476	-0.639325	1.5576	0.000255851	2.09104	0.00810894
Nfatc1	961.046	-0.635221	1.55318	1.03543e-07	4.94772	1.12793e-05
Slc9a5	63.4101	-0.633781	1.55163	7.25764e-06	3.34093	0.000456115
Filip1l	157.761	-0.626827	1.54417	2.74827e-06	3.679	0.000209409
Ank	3576.91	-0.620667	1.53759	7.13377e-07	4.1887	6.47588e-05
Bsn	71.6543	-0.619684	1.53654	2.4936e-05	2.89651	0.00126907
Ighm	670.766	-0.619017	1.53583	8.58669e-06	3.2807	0.000523966
Cav2	242.495	-0.615333	1.53191	4.12484e-05	2.71151	0.0019431
Fam19a2	44.2773	-0.614182	1.53069	7.81598e-05	2.49582	0.00319283
Gpr84	1271.34	-0.604037	1.51996	4.56768e-06	3.48878	0.000324504
Sipa1l2	108.013	-0.602955	1.51882	2.13219e-06	3.77784	0.000166787
Dmpk	81.1266	-0.600637	1.51639	0.000281678	2.0676	0.00855857
Ssh2	1722.38	-0.598554	1.5142	1.02756e-05	3.2169	0.000606881
Hist1h1a	1779.21	-0.598505	1.51415	0.000722393	1.76487	0.0171844
St14	211.691	-0.598446	1.51408	8.42514e-06	3.28714	0.00051625
Notch1	101.178	-0.592561	1.50792	4.16602e-05	2.70971	0.00195113
Fosl1	68.2816	-0.58862	1.50381	0.000265053	2.07942	0.00832879
Il21r	20.6486	-0.584766	1.4998	0.000967501	1.68093	0.0208483
Pdgfrb	13.9077	-0.581238	1.49613	0.00104088	1.65958	0.0218986
Tnf	948.23	-0.580808	1.49569	4.81703e-05	2.66027	0.0021864

## Sheet: File S4B
File S4B: List of all 65-79*PE-modulated DEGs under M2 polarizing conditions (Padj <0.05, Fold Change >1.5)
	baseMean	log2FoldChange	FC	pvalue	-Log(padj)	padj
Mgl2	520.971	5.08076	33.8424	2.33482e-138	133.482	3.29747e-134
Lipn	207.779	3.63762	12.4461	1.07474e-108	104.12	7.58927e-105
Cish	91.1097	3.55037	11.7157	5.52627e-34	30.0619	8.67195e-31
Mrc1	542.106	3.16869	8.99229	2.1514e-89	84.9945	1.01281e-85
Igf1	4622.95	2.42452	5.3685	1.15487e-50	46.4865	3.26205e-47
Arg1	78.4033	2.25584	4.77611	6.88776e-23	19.3544	4.42163e-20
Il4i1	173.005	2.10642	4.3062	2.77358e-38	34.2521	5.59589e-35
Slc7a2	80.8253	2.03194	4.08955	1.35193e-25	21.9744	1.06074e-22
Clec10a	1659.63	1.91505	3.77126	1.36354e-77	73.3175	4.81432e-74
Azin2	89.6709	1.87016	3.65572	4.5572e-32	28.1914	6.43614e-29
Itgax	434.614	1.78207	3.43919	2.00702e-27	23.6936	2.02465e-24
Msx3	9.09952	1.68826	3.22268	6.73508e-15	11.7207	1.90239e-12
Flt1	186.73	1.60825	3.04883	2.20995e-23	19.8067	1.56055e-20
Gsta2	15.5579	1.45489	2.74136	4.67223e-13	10.0066	9.84864e-11
Ccl6	116.838	1.44127	2.7156	1.403e-18	15.2471	5.66131e-16
Clec4a1	91.1388	1.44012	2.71344	1.6054e-21	18.0759	8.39742e-19
Plekhf1	110.236	1.43971	2.71266	8.01029e-23	19.3224	4.75993e-20
Mmp12	281.468	1.42774	2.69025	8.61338e-26	22.119	7.60292e-23
Il20rb	108.029	1.42073	2.67721	4.74404e-19	15.7054	1.97059e-16
Arl4c	278.415	1.38743	2.61613	2.95062e-24	20.6589	2.19324e-21
Tlr8	207.498	1.37463	2.59301	3.92458e-14	11.0045	9.89764e-12
Abcd2	278.877	1.35976	2.56643	3.59356e-19	15.7997	1.586e-16
Egr2	124.708	1.35572	2.55925	1.43624e-16	13.3056	4.94731e-14
Lair1	176.823	1.33842	2.52874	2.478e-21	17.9031	1.24989e-18
Ms4a7	52.7436	1.30306	2.46752	2.52045e-15	12.1114	7.73832e-13
Tmem26	443.971	1.26873	2.40949	2.26036e-14	11.2363	5.80419e-12
C3	473.777	1.25972	2.39449	5.6371e-16	12.7325	1.85146e-13
Serpinb9b	218.204	1.2306	2.34665	7.1668e-18	14.5629	2.73559e-15
F10	615.644	1.22814	2.34264	1.32937e-19	16.2035	6.25822e-17
Clec7a	608.04	1.1742	2.25667	2.36201e-13	10.2761	5.29504e-11
C1qc	23.6092	1.13726	2.19963	6.0658e-11	8.02623	9.41399e-09
Pdlim4	6.85706	1.11627	2.16786	2.12333e-10	7.51428	3.05997e-08
Htr1b	71.3453	1.1144	2.16504	2.12009e-10	7.51428	3.05997e-08
C1qb	25.3807	1.11004	2.15852	2.21179e-10	7.50097	3.15526e-08
Rapsn	8.51881	1.10745	2.15464	6.58139e-10	7.08866	8.15342e-08
Sapcd1	11.2742	1.10415	2.14973	3.39823e-09	6.45554	3.50315e-07
Rnf19b	2175.74	1.10105	2.14511	9.16203e-29	25.002	9.95348e-26
Gnb4	18.5095	1.08637	2.1234	1.19096e-09	6.86408	1.36748e-07
Timp2	319.272	1.07196	2.10229	4.90404e-12	9.02875	9.35942e-10
Socs1	62.9563	1.06584	2.09339	1.18482e-10	7.74955	1.78013e-08
Pdcd1lg2	15.1409	1.05232	2.07386	3.06188e-09	6.48794	3.25134e-07
Cp	751.206	1.05046	2.07119	8.08881e-23	19.3224	4.75993e-20
Cldn11	3039.27	1.03848	2.05407	1.71984e-19	16.1059	7.83527e-17
Dclk1	5.52446	1.02158	2.03014	2.54481e-07	4.79272	1.61168e-05
H2-Ab1	10.7879	1.00474	2.00658	2.74582e-09	6.53198	2.93782e-07
Dlg3	167.735	1.00044	2.0006	1.04787e-09	6.90531	1.24362e-07
Dse	2005.7	0.987165	1.98229	2.13652e-17	14.1224	7.54352e-15
Cd36	6870.76	0.952089	1.93467	1.60541e-10	7.62221	2.38666e-08
Crip1	2389.21	0.949662	1.93142	3.84966e-10	7.2816	5.22875e-08
Ppp2r3a	466.59	0.944706	1.9248	1.81375e-12	9.44275	3.60783e-10
Irf4	290.72	0.943908	1.92373	5.19962e-09	6.29547	5.06443e-07
H2-Aa	9.4493	0.932462	1.90853	5.05307e-09	6.30488	4.95587e-07
Gm5150	14.7628	0.921169	1.89365	8.77909e-08	5.18968	6.46136e-06
Gadd45b	814.055	0.921061	1.89351	5.4636e-13	9.95144	1.1183e-10
Ankdd1a	73.0665	0.907575	1.87589	2.75665e-08	5.64666	2.25599e-06
Iqsec3	5.63741	0.900962	1.86731	1.99949e-07	4.87753	1.32577e-05
Cd274	579.318	0.899205	1.86504	3.00296e-08	5.61804	2.4097e-06
Wfdc17	273.438	0.897919	1.86338	1.39476e-09	6.799	1.58856e-07
Pdzd2	10.9407	0.893497	1.85767	1.1817e-06	4.20408	6.2506e-05
Col7a1	57.951	0.891318	1.85487	2.11424e-10	7.51428	3.05997e-08
Fcgrt	225.94	0.884808	1.84652	5.66471e-12	8.97196	1.0667e-09
Rgs2	1317.6	0.881825	1.8427	7.72201e-12	8.85997	1.38048e-09
Oit3	180.38	0.870104	1.82779	1.52249e-11	8.58133	2.62222e-09
Ak2	4639.59	0.864501	1.82071	8.41465e-16	12.5685	2.70091e-13
Casp6	426.696	0.845515	1.79691	2.14394e-18	15.0752	8.4108e-16
Slc9a3r2	74.6965	0.837339	1.78675	6.95794e-09	6.18078	6.5951e-07
Glipr2	25.0946	0.828066	1.7753	3.3416e-06	3.82027	0.000151261
Ceacam19	384.334	0.825054	1.7716	5.76859e-23	19.4112	3.87951e-20
Rasgef1a	41.1136	0.824848	1.77135	1.31394e-07	5.02597	9.41965e-06
Tnfrsf17	15.21	0.823596	1.76981	9.30916e-06	3.44701	0.000357264
Gpc1	11.1577	0.823156	1.76927	7.54243e-06	3.52034	0.000301761
Vegfc	125.008	0.809603	1.75273	6.74781e-07	4.41711	3.82728e-05
Ptgs1	348.812	0.802585	1.74422	1.2923e-06	4.17168	6.73472e-05
Cbr2	72.9658	0.784987	1.72308	2.78675e-06	3.87919	0.000132071
1700061G19Rik	128.697	0.782848	1.72052	2.57344e-09	6.55683	2.7744e-07
Gm10134	17.804	0.777172	1.71377	1.42233e-05	3.29696	0.000504713
Batf3	5.96534	0.776479	1.71295	6.05314e-06	3.60591	0.000247793
Glrx	459.076	0.774307	1.71037	5.3083e-22	18.5401	2.88343e-19
Lamb2	89.6283	0.767699	1.70255	2.57464e-07	4.7896	1.62329e-05
Spib	14.6701	0.765554	1.70002	3.10708e-06	3.84059	0.000144346
C3ar1	3506.66	0.758423	1.69164	6.34716e-12	8.93398	1.16417e-09
Adgre1	4525.34	0.754308	1.68682	4.22722e-10	7.2534	5.57953e-08
Arhgap31	436.293	0.749507	1.68122	1.9344e-08	5.78624	1.6359e-06
Hemk1	275.615	0.738502	1.66844	5.51895e-11	8.06246	8.66047e-09
Fut7	14.3844	0.737444	1.66722	1.95038e-05	3.1759	0.000666955
Pirb	1027.22	0.736834	1.66651	7.41283e-18	14.5599	2.75504e-15
Tanc2	530.635	0.736806	1.66648	9.56511e-09	6.05971	8.71536e-07
Hacd1	126.841	0.731477	1.66034	1.51887e-09	6.77576	1.67586e-07
Hfe	695.089	0.723673	1.65138	2.8259e-13	10.2118	6.14003e-11
Dhrs3	2780.71	0.721619	1.64903	1.16658e-08	5.98456	1.0362e-06
Ptpn5	36.0111	0.720077	1.64727	2.48014e-05	3.09108	0.000810811
Slamf8	26.9995	0.719953	1.64713	4.49684e-05	2.88291	0.00130946
Serpinb6b	341.189	0.71635	1.64302	8.14987e-07	4.34032	4.56748e-05
Lgals3	96669.6	0.711957	1.63802	4.40926e-19	15.7242	1.88703e-16
Wwc1	218.15	0.708617	1.63424	3.23837e-06	3.82762	0.000148724
Anxa4	13401	0.702438	1.62725	9.40652e-26	22.1071	7.81461e-23
Gnat3	10.5238	0.701738	1.62646	0.000165421	2.43698	0.00365609
Gda	885.387	0.699739	1.62421	3.6028e-09	6.43331	3.68712e-07
Zfp493	21.8358	0.69965	1.62411	7.19322e-05	2.72069	0.00190243
Mcoln2	1412.55	0.694503	1.61833	2.52009e-05	3.08715	0.000818189
Lilra6	93.9439	0.691538	1.615	4.92956e-07	4.53928	2.8888e-05
Cd151	1183.72	0.688707	1.61184	1.74671e-26	22.7839	1.64458e-23
Ass1	167.487	0.686045	1.60887	3.29488e-06	3.82219	0.000150594
Fbxl2	61.7435	0.67761	1.59949	2.30473e-06	3.95727	0.000110338
Spn	185.962	0.674524	1.59607	3.58539e-07	4.66289	2.17324e-05
Ptgir	1661.25	0.673843	1.59532	7.09871e-08	5.27074	5.36124e-06
Tmod1	203.051	0.673543	1.59498	5.28141e-05	2.82368	0.00150079
Zfp36l1	85.6365	0.669634	1.59067	2.54378e-05	3.08408	0.000823985
Cd200r3	9.31085	0.664298	1.5848	8.80944e-05	2.65098	0.00223368
Ephx1	642.991	0.660971	1.58115	7.83623e-06	3.50742	0.000310874
Tgif2	33.9091	0.658326	1.57825	0.000203032	2.36468	0.0043184
Pmm1	746.605	0.655199	1.57483	3.11723e-07	4.71614	1.92247e-05
Trim47	92.1782	0.650361	1.56956	1.30831e-05	3.32263	0.000475738
Map3k12	127.766	0.64992	1.56908	8.03107e-08	5.22176	6.0012e-06
Insl6	162.42	0.645597	1.56439	3.25459e-09	6.46791	3.40479e-07
Anxa6	2317.75	0.642546	1.56108	3.19276e-15	12.018	9.59392e-13
Hvcn1	165.258	0.641089	1.55951	3.79605e-05	2.93819	0.00115294
Ccdc7a	5.92165	0.639101	1.55736	4.58932e-05	2.87674	0.00132817
F7	57.4139	0.636009	1.55402	0.000139875	2.49037	0.00323315
9230102O04Rik	40.0179	0.634356	1.55224	7.6378e-05	2.69869	0.00200127
Car5b	578.808	0.63401	1.55187	1.15933e-14	11.5101	3.08928e-12
Rras	359.421	0.633748	1.55159	1.64141e-07	4.94449	1.13636e-05
Pla2g5	115.104	0.631642	1.54933	5.62817e-05	2.80041	0.0015834
Igfbp6	19.8575	0.627304	1.54468	0.0001389	2.49257	0.00321685
Map2k6	8.98533	0.625592	1.54284	0.000387827	2.15796	0.00695087
Zcchc24	26.0114	0.625235	1.54246	0.000363198	2.17941	0.00661593
Gpr155	128.748	0.624195	1.54135	1.57853e-06	4.09791	7.98156e-05
Btbd3	68.2086	0.622365	1.5394	8.88651e-06	3.45885	0.000347657
Fndc7	30.7306	0.620324	1.53722	0.000209787	2.35307	0.00443536
Selplg	413.62	0.619882	1.53675	6.52064e-07	4.43023	3.71335e-05
Pla2g16	13.2082	0.617917	1.53466	0.00047211	2.09824	0.0079756
C1qa	10.3029	0.61212	1.5285	4.39588e-05	2.88917	0.00129071
Gstt1	12.9221	0.610504	1.52679	0.000363389	2.17941	0.00661593
Gpt	233.973	0.610296	1.52657	6.07817e-06	3.60538	0.000248098
Adhfe1	303.689	0.60974	1.52598	2.31053e-07	4.82629	1.49179e-05
Anxa1	7325.43	0.608497	1.52467	2.43331e-13	10.2701	5.36963e-11
Cdo1	24.1187	0.606954	1.52304	0.000338222	2.19882	0.00632677
Pla2g2d	6.39243	0.606135	1.52218	5.4223e-06	3.64481	0.000226565
Hacd4	442.734	0.604941	1.52092	3.70526e-07	4.65047	2.2363e-05
Gbgt1	56.0137	0.601208	1.51699	0.00054167	2.05033	0.00890572
Tmem246	169.618	0.599673	1.51537	2.51987e-07	4.79505	1.60307e-05
Sbk2	43.7043	0.597176	1.51275	0.000322858	2.21201	0.00613751
Ctss	41060.1	0.596506	1.51205	1.41165e-09	6.79726	1.59493e-07
Pcbp4	93.2657	0.595655	1.51116	2.40861e-05	3.10278	0.000789254
Cdc42ep2	289.052	0.592768	1.50814	1.73136e-07	4.92766	1.18125e-05
Csrp2	12.9064	0.591322	1.50663	0.00125252	1.78125	0.0165482
Fcna	827.843	0.585057	1.5001	2.03124e-07	4.87273	1.34053e-05
Cd93	139.16	-1.65024	3.13887	4.3719e-36	32.1125	7.71804e-33
Il17ra	788.439	-1.47673	2.78317	1.80328e-47	43.3722	4.24463e-44
Dusp6	185.352	-1.33404	2.52109	9.00363e-29	25.002	9.95348e-26
Clec4n	66.5183	-1.26555	2.40419	5.20741e-16	12.7567	1.75105e-13
Ltb	133.102	-1.18745	2.2775	1.14625e-13	10.5616	2.74382e-11
Ifi44l	323.683	-1.16097	2.23608	5.02189e-13	9.98171	1.043e-10
Synpo	22.2979	-1.13717	2.1995	5.08265e-11	8.09337	8.06542e-09
Slc40a1	178.723	-1.08905	2.12733	7.07691e-12	8.89232	1.28137e-09
Dmpk	81.1266	-1.06115	2.0866	4.35718e-11	8.15535	6.99277e-09
Sema4d	2156.11	-1.06036	2.08545	1.26358e-15	12.4017	3.96568e-13
Gpr84	1271.34	-1.03061	2.04289	4.14433e-15	11.9139	1.21938e-12
Marcksl1	1112.51	-1.01016	2.01414	1.47994e-17	14.2709	5.35926e-15
Gja1	25.4263	-0.973544	1.96366	4.41829e-08	5.46009	3.46664e-06
Nrp1	170.074	-0.968976	1.95745	2.29697e-13	10.2813	5.23228e-11
Icosl	26.7019	-0.964509	1.9514	1.07524e-08	6.01447	9.67233e-07
Nlrp3	447.915	-0.963252	1.9497	3.82453e-10	7.2816	5.22875e-08
Plk3	146.452	-0.942108	1.92133	2.39129e-10	7.47144	3.37722e-08
Fosl2	881.222	-0.901866	1.86848	2.05312e-11	8.46708	3.41132e-09
Sorbs3	51.0946	-0.893527	1.85771	1.56297e-07	4.96147	1.09276e-05
Fosl1	68.2816	-0.893125	1.85719	2.14897e-08	5.74573	1.79585e-06
Tlr2	3099.27	-0.883609	1.84498	9.56444e-15	11.5854	2.59767e-12
Siglec1	376.515	-0.883413	1.84473	2.23806e-09	6.61079	2.45024e-07
Tmem204	54.4864	-0.880828	1.84143	1.55966e-07	4.96147	1.09276e-05
Jdp2	828.977	-0.874307	1.83313	4.04319e-22	18.6413	2.28408e-19
Sorl1	259.179	-0.861846	1.81736	4.03859e-10	7.26503	5.4321e-08
Fam102a	2204.12	-0.852001	1.805	9.31817e-15	11.5883	2.5804e-12
Rbpms	16.959	-0.846982	1.79873	6.84562e-07	4.4126	3.86723e-05
Lpcat2	588.797	-0.842295	1.7929	2.02562e-13	10.3288	4.68982e-11
Tnf	948.23	-0.83818	1.78779	3.88029e-09	6.40734	3.91438e-07
Slc9b2	37.9042	-0.837278	1.78668	2.76347e-08	5.64666	2.25599e-06
Tnfsf9	1056.22	-0.826711	1.77364	9.95384e-12	8.75631	1.75263e-09
Osgin1	241.527	-0.826486	1.77336	1.13324e-10	7.76423	1.72094e-08
Lmtk2	453.779	-0.823363	1.76953	1.09394e-09	6.8968	1.26822e-07
Spata13	835.315	-0.820261	1.76572	6.77242e-13	9.86443	1.36638e-10
Adgb	35.5607	-0.819775	1.76513	1.71072e-07	4.93076	1.17284e-05
Adam3	39.1771	-0.813974	1.75805	4.64555e-07	4.56325	2.73371e-05
Myo1d	1293.28	-0.813214	1.75712	1.9164e-11	8.49187	3.22206e-09
Hcar2	167.228	-0.811585	1.75514	6.04712e-08	5.33098	4.66685e-06
Lgals9	1281.08	-0.808882	1.75185	6.05484e-09	6.23232	5.85702e-07
Cmpk2	159.73	-0.808274	1.75112	2.97774e-08	5.61922	2.40312e-06
Fam19a3	22.6836	-0.805629	1.74791	2.31853e-06	3.95615	0.000110624
Stk40	877.51	-0.801194	1.74254	1.69873e-08	5.83743	1.45401e-06
Cdc42bpg	267.454	-0.798994	1.73989	2.28201e-12	9.34909	4.47623e-10
Alox5	477.333	-0.795969	1.73624	8.71489e-10	6.97427	1.06104e-07
Sipa1l2	108.013	-0.792785	1.73242	5.21545e-10	7.17021	6.7576e-08
Bsn	71.6543	-0.789189	1.7281	7.58221e-08	5.24443	5.69594e-06
Cxcl10	14.4886	-0.787996	1.72667	1.69829e-06	4.07031	8.50528e-05
Il21r	20.6486	-0.78516	1.72328	3.00452e-06	3.85231	0.000140506
Itga6	86.9408	-0.782415	1.72001	1.58241e-06	4.09791	7.98156e-05
Ppp1r12b	496.874	-0.778207	1.715	3.28659e-11	8.26783	5.39727e-09
Zfp503	100.436	-0.774857	1.71102	2.35335e-07	4.82081	1.51074e-05
Cxcl2	392.844	-0.770237	1.70555	3.45826e-06	3.80953	0.000155051
Rsad2	73.4557	-0.769999	1.70527	3.32846e-06	3.82059	0.000151151
St14	211.691	-0.764634	1.69894	1.22342e-08	5.96662	1.0799e-06
Piwil2	99.2025	-0.764264	1.6985	4.47053e-07	4.57629	2.65283e-05
Galnt3	76.5674	-0.758496	1.69173	6.5843e-06	3.5744	0.000266443
Sulf2	22.9102	-0.756278	1.68913	1.33741e-05	3.31901	0.000479723
Apol9b	11.9992	-0.753146	1.68546	1.82922e-07	4.91003	1.23019e-05
Sntb2	1096.09	-0.748857	1.68046	4.94203e-10	7.18959	6.46262e-08
Extl1	158.444	-0.74884	1.68044	1.87745e-06	4.0389	9.14317e-05
Fam212b	21.3972	-0.741825	1.67229	2.3097e-05	3.11388	0.000769337
Arid3a	607.829	-0.740716	1.67101	1.26299e-14	11.4811	3.30317e-12
Trem3	73.598	-0.730337	1.65903	9.68718e-06	3.43208	0.000369762
Trim46	415.029	-0.726613	1.65475	8.03223e-11	7.90902	1.23303e-08
Mx2	95.7476	-0.72623	1.65431	4.48496e-06	3.71884	0.000191056
Prkca	129.818	-0.725581	1.65357	3.47535e-12	9.1724	6.72362e-10
Siglece	53.1619	-0.721962	1.64942	1.22552e-06	4.19151	6.4342e-05
Filip1l	157.761	-0.72139	1.64877	6.69685e-08	5.29137	5.11241e-06
Rtp4	654.887	-0.715121	1.64162	1.75741e-06	4.062	8.66969e-05
Hivep2	537.787	-0.713241	1.63948	1.26065e-08	5.95631	1.10585e-06
Phlda3	124.602	-0.712802	1.63898	1.20774e-06	4.19623	6.36451e-05
Cd80	71.7731	-0.711322	1.6373	1.75502e-07	4.92385	1.19164e-05
Sema5a	266.013	-0.703037	1.62793	1.26627e-06	4.17891	6.6235e-05
Ank	3576.91	-0.701953	1.62671	2.00716e-08	5.7728	1.68733e-06
Slc39a14	1499.06	-0.698423	1.62273	4.65991e-08	5.43937	3.63602e-06
Map3k5	782.384	-0.695527	1.61948	3.21939e-09	6.4694	3.39309e-07
Itgal	116.215	-0.695052	1.61894	1.78117e-05	3.20789	0.000619592
Slc24a3	17.2167	-0.694775	1.61863	4.46944e-05	2.88392	0.00130641
Slc7a11	2399.44	-0.694533	1.61836	1.3204e-05	3.32263	0.000475738
Ssh2	1722.38	-0.691307	1.61475	3.4383e-07	4.67919	2.09321e-05
Slc7a5	3804.57	-0.689045	1.61222	1.14872e-07	5.07989	8.31966e-06
Stk10	1295.26	-0.688907	1.61206	6.50571e-09	6.20704	6.20811e-07
Fam19a2	44.2773	-0.688849	1.612	9.11345e-06	3.45387	0.000351665
Sesn2	1520.53	-0.688385	1.61148	3.85038e-10	7.2816	5.22875e-08
Traf3ip3	326.463	-0.683481	1.60601	1.00519e-11	8.75631	1.75263e-09
Neurl3	312.14	-0.678512	1.60049	1.165e-05	3.36581	0.000430714
Oas3	1853.41	-0.677525	1.59939	1.78054e-06	4.05891	8.73145e-05
Slc1a4	961.673	-0.672153	1.59345	2.96753e-06	3.8548	0.000139701
Rusc2	1743.05	-0.67211	1.5934	1.07019e-08	6.01447	9.67233e-07
AW011738	52.0637	-0.671601	1.59284	2.13621e-05	3.14368	0.000718325
Arid5a	380.766	-0.664454	1.58497	5.31498e-06	3.6522	0.00022274
Maf	23.3951	-0.662686	1.58303	0.000284872	2.24973	0.00562692
Cd33	2216.41	-0.659805	1.57987	1.0993e-06	4.22891	5.9032e-05
Kif21b	1164	-0.659711	1.57977	3.3131e-06	3.8212	0.000150938
Cxcr3	41.8609	-0.656118	1.57584	6.84882e-05	2.73462	0.0018424
Slpi	13.0989	-0.655401	1.57505	8.60203e-05	2.6582	0.00219686
Ifi44	2556.59	-0.654037	1.57357	4.0424e-05	2.91738	0.00120955
Col11a2	38.9532	-0.651723	1.57104	0.00010671	2.58433	0.00260419
Rgs16	6.34102	-0.651325	1.57061	1.07241e-05	3.39258	0.000404964
Nfkbiz	290.672	-0.648757	1.56782	4.1528e-06	3.74362	0.000180462
Col4a1	78.7874	-0.648382	1.56741	9.89999e-05	2.61107	0.00244864
Ehd1	2899.41	-0.647344	1.56628	1.76535e-07	4.92339	1.19292e-05
Grhl1	36.6266	-0.644412	1.5631	5.48848e-05	2.80959	0.00155028
Btbd19	208.863	-0.644393	1.56308	7.14304e-09	6.17517	6.68087e-07
Cuedc1	320.45	-0.642019	1.56051	1.15002e-06	4.21261	6.12897e-05
Tctn2	27.2576	-0.64091	1.55931	0.000115108	2.56055	0.00275072
Hap1	42.5848	-0.640609	1.55899	3.36537e-05	2.97649	0.00105563
Epn2	393.255	-0.638318	1.55651	1.09554e-09	6.8968	1.26822e-07
Calcrl	647.243	-0.635219	1.55317	9.87523e-06	3.4249	0.000375924
Afap1l1	70.5669	-0.634688	1.5526	7.87014e-06	3.50676	0.000311345
Hs3st3b1	458.632	-0.634423	1.55232	3.82739e-05	2.93742	0.00115501
Cacng8	131.98	-0.63417	1.55204	4.62706e-05	2.87408	0.00133636
Apol9a	24.7396	-0.631425	1.54909	4.45788e-06	3.71946	0.000190784
Smad6	60.067	-0.63028	1.54786	5.84829e-05	2.78891	0.00162589
Ppp1r16b	27.094	-0.628855	1.54634	1.04353e-05	3.40211	0.000396179
Fcrl1	862.984	-0.625759	1.54302	1.30374e-13	10.513	3.06878e-11
Tmem154	392.349	-0.625662	1.54292	5.2182e-05	2.82803	0.00148582
Plekhh2	42.7834	-0.625537	1.54279	0.000172993	2.42093	0.00379376
Gfod1	502.827	-0.624235	1.54139	1.55425e-06	4.1026	7.89592e-05
Pilra	14.0936	-0.624138	1.54129	0.000118529	2.55076	0.00281343
Nfatc1	961.046	-0.621634	1.53862	1.90634e-07	4.89416	1.27598e-05
Nbeal2	365.128	-0.620952	1.53789	8.36246e-07	4.33257	4.64973e-05
Dst	1740.56	-0.61792	1.53466	2.00019e-05	3.16705	0.00068069
Ptges	79.9995	-0.616811	1.53348	5.85864e-06	3.61653	0.00024181
Cd5l	47.6861	-0.615033	1.53159	0.00017632	2.41468	0.00384879
Mfsd6	891.493	-0.61484	1.53139	2.47147e-07	4.80151	1.57939e-05
Oas2	1142.54	-0.609859	1.52611	2.5171e-05	3.08715	0.000818189
Setd1b	432.945	-0.609837	1.52609	5.47426e-05	2.80985	0.00154936
Herpud1	7761.01	-0.6029	1.51877	1.46003e-09	6.78608	1.6365e-07
Etv5	516.829	-0.602309	1.51814	4.96745e-07	4.53775	2.89898e-05
Ifit1	44.8778	-0.599772	1.51548	0.000204155	2.36296	0.00433551
Rapgef5	610.095	-0.599661	1.51536	9.10216e-05	2.64066	0.00228736
Por	4674.65	-0.594349	1.50979	2.88467e-06	3.86565	0.000136255
Arhgap24	9.22354	-0.589884	1.50513	0.000363518	2.17941	0.00661593
Kctd13	372.038	-0.589296	1.50451	1.69064e-08	5.83743	1.45401e-06
Ankrd11	3020.35	-0.588669	1.50386	1.54701e-08	5.87277	1.3404e-06
Dusp2	111.854	-0.587827	1.50298	1.85641e-06	4.0423	9.07201e-05
Plau	1214.81	-0.587539	1.50268	0.000149916	2.46802	0.00340395
Myom1	28.8304	-0.58703	1.50215	0.000300435	2.23093	0.0058759
Pdgfrb	13.9077	-0.586029	1.50111	0.000899151	1.8848	0.0130377
Ambp	64.4964	-0.584745	1.49977	0.000159141	2.45106	0.00353945
Lrp8	802.97	-0.583426	1.4984	8.45775e-09	6.10751	7.80711e-07
Cad	2419.55	-0.581659	1.49657	4.26249e-07	4.59516	2.54005e-05

## Sheet: File S4C
File S4C: GO term analysis for 65-79*SE-upregulated DEGs under M2 polarizing conditions (FDR <0.05)
Unique GO terms
Category	Term	Count	X.	PValue	Genes	List.Total	Pop.Hits	Pop.Total	Fold.Enrichment	Bonferroni	Benjamini	FDR
GOTERM_BP_DIRECT	GO:0002376~immune system process	18	11.465	2.85178e-09	ADGRE1; LGALS3; CD300LD3; C3; H2-AB1; C1QC; SRC; CD74; TLR8; LCN2; CD84; PIRB; LAT; C1QB; GATA3; H2-AA; RNF19B; ACOD1	133	383	18082	6.38952	3.1341e-06	3.1341e-06	4.55993e-06
GOTERM_BP_DIRECT	GO:0042130~negative regulation of T cell proliferation	6	3.82166	1.02982e-05	IL20RB; CD274; H2-AA; H2-AB1; PLA2G2D; PDCD1LG2	133	40	18082	20.3932	0.011254	0.00564292	0.0164653
GOTERM_BP_DIRECT	GO:0043410~positive regulation of MAPK cascade	7	4.4586	0.000114113	CD84; FLT1; CD36; WWC1; IGF1; FAS; TIMP2	133	104	18082	9.15081	0.117872	0.0409441	0.182308
GOTERM_BP_DIRECT	GO:0006954~inflammatory response	11	7.00637	0.000218395	CCRL2; C3AR1; LAT; PTGIR; C3; PTGS1; FAS; ACOD1; CCL7; TLR8; CCL6	133	344	18082	4.34739	0.213406	0.0582455	0.348638
GOTERM_BP_DIRECT	GO:0045766~positive regulation of angiogenesis	7	4.4586	0.000261282	VEGFC; C3AR1; FLT1; LGALS3; C3; PGF; MMP9	133	121	18082	7.86516	0.249628	0.0558188	0.416966
GOTERM_BP_DIRECT	GO:0009615~response to virus	6	3.82166	0.000373857	LCN2; BATF3; GATA3; SRC; TLR8; DCLK1	133	84	18082	9.71106	0.336977	0.0661981	0.596117
GOTERM_BP_DIRECT	GO:0019882~antigen processing and presentation	5	3.18471	0.000646868	HFE; H2-AA; FCGRT; H2-AB1; CD74	133	54	18082	12.5884	0.508915	0.0966012	1.02933
GOTERM_BP_DIRECT	GO:0045087~innate immune response	11	7.00637	0.000713335	LCN2; CD84; C1QB; LGALS3; C3; GATA3; ACOD1; C1QC; SRC; TLR8; MATK	133	400	18082	3.73876	0.543531	0.0933777	1.13453
GOTERM_BP_DIRECT	GO:0048010~vascular endothelial growth factor receptor signaling pathway	4	2.54777	0.000777593	VEGFC; FLT1; PGF; SRC	133	25	18082	21.7528	0.574677	0.0906177	1.23613
GOTERM_BP_DIRECT	GO:0042493~response to drug	10	6.36943	0.00086635	LCN2; ARG1; VEGFC; HTR1B; PGF; MMP9; GATA3; GSTT1; TIMP2; SRC	133	339	18082	4.01047	0.614237	0.0908572	1.37631
GOTERM_BP_DIRECT	GO:0050731~positive regulation of peptidyl-tyrosine phosphorylation	6	3.82166	0.000869079	VEGFC; CD36; IGF1; SRC; PLPP3; CD74	133	101	18082	8.07653	0.615393	0.0832007	1.38062
GOTERM_BP_DIRECT	GO:0006955~immune response	9	5.73248	0.000873437	LAT; CD36; CD274; H2-AA; H2-AB1; FAS; CCL7; CD74; CCL6	133	272	18082	4.49851	0.617232	0.0769087	1.3875
GOTERM_BP_DIRECT	GO:0032689~negative regulation of interferon-gamma production	4	2.54777	0.000978416	IL20RB; GATA3; CD274; PDCD1LG2	133	27	18082	20.1415	0.658977	0.0794226	1.55304
GOTERM_BP_DIRECT	GO:0043030~regulation of macrophage activation	3	1.91083	0.0014389	CD84; SLC7A2; PLA2G5	133	8	18082	50.9831	0.794538	0.106881	2.27612
GOTERM_BP_DIRECT	GO:0071346~cellular response to interferon-gamma	5	3.18471	0.00153982	MRC1; H2-AB1; ACOD1; CCL7; CCL6	133	68	18082	9.99668	0.816137	0.106764	2.43392
GOTERM_MF_DIRECT	GO:0030246~carbohydrate binding	8	5.09554	0.00188255	MRC1; MGL2; LGALS3; LAYN; CLEC2D; CLEC4A1; CLEC4A3; CLEC10A	134	229	17446	4.54826	0.450758	0.450758	2.5084
GOTERM_BP_DIRECT	GO:0010043~response to zinc ion	4	2.54777	0.00209812	ARG1; CRIP1; ASS1; HVCN1	133	35	18082	15.5377	0.900565	0.134342	3.30259
GOTERM_BP_DIRECT	GO:0070374~positive regulation of ERK1 and ERK2 cascade	7	4.4586	0.00258811	CD36; C3; SRC; CCL7; CD74; PLA2G5; CCL6	133	188	18082	5.06215	0.942041	0.15425	4.05902
GOTERM_BP_DIRECT	GO:0000050~urea cycle	3	1.91083	0.00278612	ARG1; ASS1; ARG2	133	11	18082	37.0786	0.953403	0.156627	4.36311
GOTERM_BP_DIRECT	GO:0016477~cell migration	7	4.4586	0.00279974	FLT1; WWC1; RASGEF1A; CD151; EMP2; SRC; MATK	133	191	18082	4.98264	0.954097	0.149703	4.38399
GOTERM_BP_DIRECT	GO:0002548~monocyte chemotaxis	4	2.54777	0.00308427	FLT1; LGALS3; CCL7; CCL6	133	40	18082	13.5955	0.966455	0.156118	4.8193

## Sheet: File S4D
File S4D: GO term analysis for 65-79*PE-upregulated DEGs under M2 polarizing conditions (FDR <0.05)
Unique GO terms
Category	Term	Count	X.	PValue	Genes	List.Total	Pop.Hits	Pop.Total	Fold.Enrichment	Bonferroni	Benjamini	FDR
GOTERM_BP_DIRECT	GO:0042130~negative regulation of T cell proliferation	7	4.79452	3.21086e-07	IL20RB; CD274; H2-AA; H2-AB1; PLA2G2D; SPN; PDCD1LG2	127	40	18082	24.9161	0.00030017	0.00030017	0.000502958
GOTERM_BP_DIRECT	GO:0002376~immune system process	14	9.58904	2.77403e-06	PIRB; C1QA; C1QB; ADGRE1; LGALS3; C3; FCNA; ANXA1; TNFRSF17; H2-AA; H2-AB1; RNF19B; C1QC; TLR8	127	383	18082	5.20442	0.00259036	0.00129602	0.00434525
GOTERM_BP_DIRECT	GO:0048002~antigen processing and presentation of peptide antigen	3	2.05479	0.000286407	H2-AA; H2-AB1; CTSS	127	4	18082	106.783	0.234961	0.0854071	0.447697
GOTERM_BP_DIRECT	GO:0019882~antigen processing and presentation	5	3.42466	0.000542976	HFE; H2-AA; FCGRT; H2-AB1; CTSS	127	54	18082	13.1831	0.398194	0.119227	0.847158
GOTERM_BP_DIRECT	GO:0045766~positive regulation of angiogenesis	6	4.10959	0.00158326	VEGFC; C3AR1; FLT1; LGALS3; C3; RRAS	127	121	18082	7.06006	0.772708	0.256438	2.45148
GOTERM_BP_DIRECT	GO:0010043~response to zinc ion	4	2.73973	0.00183732	ARG1; CRIP1; ASS1; HVCN1	127	35	18082	16.2718	0.820839	0.249172	2.83959
GOTERM_BP_DIRECT	GO:0002548~monocyte chemotaxis	4	2.73973	0.0027042	FLT1; LGALS3; ANXA1; CCL6	127	40	18082	14.2378	0.920488	0.303504	4.15298
GOTERM_BP_DIRECT	GO:0002250~adaptive immune response	6	4.10959	0.00290016	PIRB; ADGRE1; ANXA1; TNFRSF17; CTSS; RNF19B	127	139	18082	6.14581	0.933834	0.287838	4.44758
File S4D: GO term analysis for 65-79*PE-downregulated DEGs under M2 polarizing conditions (FDR <0.05)
Unique GO terms
Category	Term	Count	X.	PValue	Genes	List.Total	Pop.Hits	Pop.Total	Fold.Enrichment	Bonferroni	Benjamini	FDR
GOTERM_BP_DIRECT	GO:0002376~immune system process	13	9.42029	1.00854e-05	MFSD6; MAP3K5; IFIT1; ICOSL; OAS3; TLR2; SLPI; RSAD2; CD5L; OAS2; NLRP3; CLEC4N; LGALS9	122	383	18082	5.03073	0.0104939	0.0104939	0.0160247
GOTERM_BP_DIRECT	GO:0006955~immune response	11	7.97101	1.46783e-05	TNF; SMAD6; CXCL2; OAS3; TLR2; SLPI; IFI44L; OAS2; TNFSF9; LTB; CXCL10	122	272	18082	5.99391	0.0152364	0.00764743	0.0233217
GOTERM_BP_DIRECT	GO:0009615~response to virus	6	4.34783	0.000250032	IFIT1; TNF; OAS3; RSAD2; OAS2; CXCL10	122	84	18082	10.5867	0.230155	0.0834958	0.396568
GOTERM_MF_DIRECT	GO:0005515~protein binding	45	32.6087	0.00135067	JDP2; NRP1; TNF; SORL1; TLR2; RSAD2; GJA1; AFAP1L1; SESN2; DMPK; ADAM3; SORBS3; MAP3K5; STK40; PIWIL2; SNTB2; TCTN2; EHD1; HAP1; NFATC1; PILRA; PRKCA; MAF; HERPUD1; ICOSL; TMEM204; SMAD6; MYO1D; ARID3A; BSN; NLRP3; CLEC4N; SIGLEC1; IFIT1; PLK3; CD80; ITGA6; PDGFRB; ALOX5; SEMA4D; SLC40A1; DST; TREM3; PLAU; DUSP6	124	4092	17446	1.54722	0.325181	0.325181	1.78167
GOTERM_BP_DIRECT	GO:0045071~negative regulation of viral genome replication	4	2.89855	0.00125827	TNF; OAS3; SLPI; RSAD2	122	32	18082	18.5266	0.732056	0.280533	1.9808
GOTERM_BP_DIRECT	GO:0016477~cell migration	7	5.07246	0.00180741	NRP1; SORL1; ST14; PDGFRB; KCTD13; TREM3; SPATA13	122	191	18082	5.43189	0.849269	0.315079	2.83369
GOTERM_BP_DIRECT	GO:0032496~response to lipopolysaccharide	7	5.07246	0.00211192	TNF; PTGES; CXCL2; TLR2; SLPI; LGALS9; CXCL10	122	197	18082	5.26646	0.890454	0.308276	3.30365
GOTERM_BP_DIRECT	GO:0006954~inflammatory response	9	6.52174	0.00221055	NFKBIZ; TNF; CXCL2; TLR2; CD5L; ALOX5; CXCR3; NLRP3; CXCL10	122	344	18082	3.87767	0.901214	0.281569	3.4554
GOTERM_BP_DIRECT	GO:0030335~positive regulation of cell migration	7	5.07246	0.00245373	PRKCA; ITGA6; SSH2; PDGFRB; SEMA4D; PLAU; CXCL10	122	203	18082	5.1108	0.923446	0.274736	3.82861
