# Supplementary material for: HLA-DRB1 allelic epitopes that associate with autoimmune disease risk or protection activate reciprocal macrophage polarization
Source: Sci Rep. 2021 Jan 28;11:2599. doi: 10.1038/s41598-021-82195-3 (PMC7844024; doi:10.1038/s41598-021-82195-3)
Supplement: Supplementary file 5 — Supplementary Information 5. [file 41598_2021_82195_MOESM5_ESM.xlsx]

## Sheet: File S5A
File S5A: Upstream regulator analysis depicting regulators predicted to be activated (z-score ≥2) or inhibited (z-score ≤-2) by 65-79*SE under M1 polarizing conditions
Upstream Regulator	Molecule Type	Predicted Activation State	Activation z-score	p-value of overlap
NFkB (complex)	complex	Activated	8.382	1.41e-26
STAT1	transcription regulator	Activated	8.03	2.2e-40
IRF7	transcription regulator	Activated	7.427	1.29e-24
IRF1	transcription regulator	Activated	6.069	1.66e-23
IRF3	transcription regulator	Activated	5.9	2e-25
STAT4	transcription regulator	Activated	4.872	1.62e-16
NFKBIA	transcription regulator	Activated	4.801	4.13e-19
PDGF BB	complex	Activated	4.672	4.42e-24
NFATC2	transcription regulator	Activated	4.613	4.71e-22
IRF5	transcription regulator	Activated	4.424	2.39e-06
PI3K (complex)	complex	Activated	4.417	2.76e-14
CREB1	transcription regulator	Activated	4.317	1.91e-17
RELA	transcription regulator	Activated	4.198	3.06e-15
Ap1	complex	Activated	4.087	1.15e-08
Ifn gamma	complex	Activated	4.086	8.49e-12
ATF2	transcription regulator	Activated	3.92	1.93e-09
IRF8	transcription regulator	Activated	3.918	1.07e-20
NFKB1	transcription regulator	Activated	3.902	3.08e-16
Fcer1	complex	Activated	3.858	1.6e-06
IFI16	transcription regulator	Activated	3.797	2.13e-11
IL12 (complex)	complex	Activated	3.711	6.65e-24
CTNNB1	transcription regulator	Activated	3.661	7.14e-12
CG	complex	Activated	3.597	1.49e-10
CEBPB	transcription regulator	Activated	3.455	3.27e-15
IRF6	transcription regulator	Activated	3.373	7.34e-06
HMGB1	transcription regulator	Activated	3.354	6.61e-07
SPI1	transcription regulator	Activated	3.346	6.45e-13
CD3	complex	Activated	3.333	6.29e-19
REL	transcription regulator	Activated	3.323	7.71e-11
MTPN	transcription regulator	Activated	3.276	4.36e-06
FOXM1	transcription regulator	Activated	3.21	0.000123
SMARCA4	transcription regulator	Activated	3.176	7.59e-11
FOXL2	transcription regulator	Activated	3.162	0.00554
NfkB-RelA	complex	Activated	3.139	0.000227
EGR1	transcription regulator	Activated	3.129	4.29e-19
SMAD3	transcription regulator	Activated	3.119	1.71e-11
NfkB1-RelA	complex	Activated	3.086	0.000739
NOTCH1	transcription regulator	Activated	3.075	4.5e-06
IL17a dimer	complex	Activated	3.065	0.000227
TCR	complex	Activated	3.011	5.65e-20
WT1	transcription regulator	Activated	2.988	4.72e-08
IL-17f dimer	complex	Activated	2.985	7.08e-05
ECSIT	transcription regulator	Activated	2.92	1.12e-07
POU5F1	transcription regulator	Activated	2.881	0.00988
JUN	transcription regulator	Activated	2.874	1.45e-21
MYB	transcription regulator	Activated	2.868	0.017
CEBPD	transcription regulator	Activated	2.825	3e-06
STAT2	transcription regulator	Activated	2.817	2.53e-09
CEBPA	transcription regulator	Activated	2.812	9.03e-11
Lymphotoxin	complex	Activated	2.8	0.0027
Gm21596/Hmgb1	transcription regulator	Activated	2.777	3.37e-06
Fibrinogen	complex	Activated	2.72	3.02e-07
PPRC1	transcription regulator	Activated	2.689	0.000855
MAC	complex	Activated	2.686	0.000465
MSC	transcription regulator	Activated	2.673	0.00932
SPIB	transcription regulator	Activated	2.67	2.26e-05
EPAS1	transcription regulator	Activated	2.642	2.52e-05
SMAD2	transcription regulator	Activated	2.633	0.00181
Pka	complex	Activated	2.628	0.00402
Stat3-Stat3	complex	Activated	2.607	0.03
hemoglobin	complex	Activated	2.586	0.0149
Ige	complex	Activated	2.496	2.52e-07
NUPR1	transcription regulator	Activated	2.494	5.08e-15
LDL	complex	Activated	2.481	1.92e-15
TP63	transcription regulator	Activated	2.475	2.97e-07
ANKRD42	transcription regulator	Activated	2.433	2.41e-05
DDIT3	transcription regulator	Activated	2.432	0.000344
HIF1A	transcription regulator	Activated	2.42	9.62e-11
TCL1A	transcription regulator	Activated	2.401	2.42e-17
CARM1	transcription regulator	Activated	2.401	0.000624
Hmgb1	transcription regulator	Activated	2.366	0.0139
Pdgf (complex)	complex	Activated	2.356	9.82e-05
ELK1	transcription regulator	Activated	2.355	2.86e-05
CDKN2A	transcription regulator	Activated	2.307	8.83e-07
ID1	transcription regulator	Activated	2.274	0.0322
ZNF281	transcription regulator	Activated	2.236	0.00703
LYL1	transcription regulator	Activated	2.219	0.0187
EZH2	transcription regulator	Activated	2.217	8.62e-05
SMAD4	transcription regulator	Activated	2.216	4e-08
HOXD10	transcription regulator	Activated	2.214	0.00151
ATF7	transcription regulator	Activated	2.2	8.6e-05
KLF5	transcription regulator	Activated	2.191	0.00131
IRF3 dimer	complex	Activated	2.19	0.0025
CCND1	transcription regulator	Activated	2.172	9.1e-06
ARNT2	transcription regulator	Activated	2.16	0.00103
MTORC1	complex	Activated	2.157	0.000271
SP1	transcription regulator	Activated	2.156	3.14e-17
KLF4	transcription regulator	Activated	2.155	8.48e-05
FLI1	transcription regulator	Activated	2.122	0.00281
ATF4	transcription regulator	Activated	2.106	6.75e-11
GATA6	transcription regulator	Activated	2.085	0.0441
SRF	transcription regulator	Activated	2.059	1.23e-05
EP300	transcription regulator	Activated	2.05	3.61e-17
CIITA	transcription regulator	Activated	2.049	8.27e-05
Collagen type I	complex	Activated	2.049	0.000512
Lh	complex	Activated	2.043	2.46e-06
STAT3	transcription regulator	Activated	2.03	3.51e-35
JUNB	transcription regulator	Activated	2.012	1.46e-06
NFAT5	transcription regulator	Activated	2.011	4.18e-05
Pdgf Ab	complex	Activated	2.008	0.00435
TCF12	transcription regulator	Activated	2	0.0191
KDM3A	transcription regulator	Activated	2	0.0392
HLA-DQ	complex	Inhibited	-2	0.00629
PIAS4	transcription regulator	Inhibited	-2	0.0232
MECP2	transcription regulator	Inhibited	-2.019	0.00344
XBP1	transcription regulator	Inhibited	-2.048	5.7e-10
Igm	complex	Inhibited	-2.083	1.33e-07
PPARGC1B	transcription regulator	Inhibited	-2.095	0.00151
IRF4	transcription regulator	Inhibited	-2.158	9.2e-10
BCL3	transcription regulator	Inhibited	-2.164	1.72e-07
KLF2	transcription regulator	Inhibited	-2.166	1.77e-10
I kappa b kinase	complex	Inhibited	-2.236	0.0166
SOX2	transcription regulator	Inhibited	-2.245	0.00471
SPDEF	transcription regulator	Inhibited	-2.32	0.000173
Cux1	transcription regulator	Inhibited	-2.449	0.000511
SIRT2	transcription regulator	Inhibited	-2.449	0.0245
GLIS2	transcription regulator	Inhibited	-2.449	0.0314
FOXP3	transcription regulator	Inhibited	-2.96	1.78e-09
MEOX2	transcription regulator	Inhibited	-3.051	0.000624
PRDM1	transcription regulator	Inhibited	-3.478	6.32e-16
SIRT1	transcription regulator	Inhibited	-3.668	7.38e-18
SREBF2	transcription regulator	Inhibited	-3.895	7.25e-07
NKX2-3	transcription regulator	Inhibited	-3.924	1.92e-09
ZFP36	transcription regulator	Inhibited	-4.059	9.06e-09
GFI1	transcription regulator	Inhibited	-4.187	3.78e-09
BCL6	transcription regulator	Inhibited	-4.242	1.04e-17
TRIM24	transcription regulator	Inhibited	-5.963	1.58e-21

## Sheet: File S5B
File S5B: Upstream regulator analysis depicting regulators predicted to be activated (z-score ≥2) or inhibited (z-score ≤-2) by 65-79*PE under M1 polarizing conditions
Upstream Regulator	Molecule Type	Predicted Activation State	Activation z-score	p-value of overlap
STAT1	transcription regulator	Activated	7.965	1.45e-36
IRF7	transcription regulator	Activated	6.113	1.19e-23
IRF1	transcription regulator	Activated	5.347	2.27e-23
NFkB (complex)	complex	Activated	5.139	1.61e-19
IRF3	transcription regulator	Activated	4.977	9.09e-21
IRF5	transcription regulator	Activated	3.862	7.29e-08
NFATC2	transcription regulator	Activated	3.721	2.57e-22
CDKN2A	transcription regulator	Activated	3.603	3.43e-06
IL12 (complex)	complex	Activated	3.539	3.33e-25
CREB1	transcription regulator	Activated	3.419	2.52e-20
Ifn gamma	complex	Activated	3.39	4.13e-13
NOTCH1	transcription regulator	Activated	3.325	2.13e-05
IRF6	transcription regulator	Activated	3.22	1.23e-07
Fcer1	complex	Activated	2.997	1.14e-08
NFKBIA	transcription regulator	Activated	2.939	2.99e-17
HMGB1	transcription regulator	Activated	2.86	0.000112
STAT4	transcription regulator	Activated	2.834	1.47e-21
ATF2	transcription regulator	Activated	2.809	1.61e-08
IL17a dimer	complex	Activated	2.798	0.000962
NFKB1	transcription regulator	Activated	2.764	5.47e-14
NfkB1-RelA	complex	Activated	2.761	0.00236
PDGF BB	complex	Activated	2.751	5.14e-20
SPI1	transcription regulator	Activated	2.636	3.11e-14
IL-17f dimer	complex	Activated	2.63	0.000626
CD3	complex	Activated	2.626	6.4e-11
SMARCA4	transcription regulator	Activated	2.533	6.82e-11
STAT2	transcription regulator	Activated	2.501	6.29e-10
NfkB-RelA	complex	Activated	2.418	2.4e-05
ATF4	transcription regulator	Activated	2.407	4.04e-10
XBP1	transcription regulator	Activated	2.401	0.0492
IFI16	transcription regulator	Activated	2.398	4.21e-07
MTA1	transcription regulator	Activated	2.378	0.00938
Hmgb1	transcription regulator	Activated	2.366	0.000626
PPRC1	transcription regulator	Activated	2.333	0.0259
TARDBP	transcription regulator	Activated	2.236	0.0301
Ige	complex	Activated	2.222	3.92e-08
ANKRD42	transcription regulator	Activated	2.219	0.000148
Lymphotoxin	complex	Activated	2.213	0.0457
Ap1	complex	Activated	2.209	3.97e-09
TCL1A	transcription regulator	Activated	2.195	1.9e-15
MSC	transcription regulator	Activated	2.138	0.000827
NFKBIZ	transcription regulator	Activated	2.122	0.00178
FOXL2	transcription regulator	Activated	2.087	0.00837
CIITA	transcription regulator	Activated	2.049	4.15e-06
IRF8	transcription regulator	Activated	2.017	1.04e-13
hemoglobin	complex	Activated	2.008	0.000939
Cux1	transcription regulator	Inhibited	-2	0.0147
ZFP36	transcription regulator	Inhibited	-2.01	1.3e-07
SREBF1	transcription regulator	Inhibited	-2.034	2.61e-10
KEAP1	transcription regulator	Inhibited	-2.191	5.1e-07
HLA-DQ	complex	Inhibited	-2.236	0.000148
GLIS2	transcription regulator	Inhibited	-2.236	0.0245
TFAM	transcription regulator	Inhibited	-2.236	0.0377
IRF4	transcription regulator	Inhibited	-2.268	4.35e-08
SOX11	transcription regulator	Inhibited	-2.292	0.000202
E2F1	transcription regulator	Inhibited	-2.353	0.000401
BCL3	transcription regulator	Inhibited	-2.371	1.78e-08
PRDM1	transcription regulator	Inhibited	-2.396	6.98e-13
GFI1	transcription regulator	Inhibited	-2.598	3.58e-06
MITF	transcription regulator	Inhibited	-2.814	0.000165
NKX2-3	transcription regulator	Inhibited	-3.056	1.06e-07
SIRT1	transcription regulator	Inhibited	-3.216	4.25e-15
SREBF2	transcription regulator	Inhibited	-3.353	2.1e-08
BCL6	transcription regulator	Inhibited	-3.456	3.41e-14
TRIM24	transcription regulator	Inhibited	-5.453	2.16e-18

## Sheet: File S5C
File S5C: Upstream regulator analysis depicting regulators predicted to be activated (z-score ≥2) or inhibited (z-score ≤-2) by 65-79*SE under M2 polarizing conditions
Upstream Regulator	Molecule Type	Predicted Activation State	Activation z-score	p-value of overlap
CREB1	transcription regulator	Activated	3.251	0.00394
IRF3	transcription regulator	Activated	2.414	0.000152
EPAS1	transcription regulator	Activated	2.382	0.00396
GLI1	transcription regulator	Activated	2.371	0.0148
IRF7	transcription regulator	Activated	2.236	0.0257
EGR1	transcription regulator	Activated	2.229	2.36e-06
NFkB (complex)	complex	Activated	2.175	6.88e-10
CD3	complex	Activated	2.1	1.73e-05
TCF3	transcription regulator	Inhibited	-2	0.00555
RUNX1	transcription regulator	Inhibited	-2	0.00947
HOXA10	transcription regulator	Inhibited	-2.333	7.41e-05

## Sheet: File S5D
File S5D: Upstream regulator analysis depicting regulators predicted to be activated (z-score ≥2) or inhibited (z-score ≤-2) by 65-79*PE under M2 polarizing conditions
Upstream Regulator	Molecule Type	Predicted Activation State	Activation z-score	p-value of overlap
CREB1	transcription regulator	Activated	2.729	0.00446
KLF2	transcription regulator	Activated	2.401	2.33e-05
STAT6	transcription regulator	Activated	2.075	1.84e-11
GATA6	transcription regulator	Inhibited	-2.013	0.000144
NFATC2	transcription regulator	Inhibited	-2.091	1.82e-11
IRF7	transcription regulator	Inhibited	-2.115	2.74e-09
KLF6	transcription regulator	Inhibited	-2.131	0.00184
Pdgf (complex)	complex	Inhibited	-2.236	0.00994
Ifn gamma	complex	Inhibited	-2.319	0.000251
NFkB (complex)	complex	Inhibited	-2.331	2.62e-12
IRF5	transcription regulator	Inhibited	-2.362	3.56e-05
HOXA10	transcription regulator	Inhibited	-2.449	0.0236
EZH2	transcription regulator	Inhibited	-2.601	0.000131
IRF3	transcription regulator	Inhibited	-2.624	1.84e-07
